# Supplementary material for: Comparison of seven single cell whole genome amplification commercial kits using targeted sequencing
Source: Sci Rep. 2021 Aug 25;11:17171. doi: 10.1038/s41598-021-96045-9 (PMC8387353; doi:10.1038/s41598-021-96045-9)
Supplement: Supplementary file 2 — Supplementary Information 2. [file 41598_2021_96045_MOESM2_ESM.xlsx]

## Sheet: Sheet1
Amplicon ID	Contains MS (1-yes, 0-no)?	Contains "TTAA" sequence (1-yes, 0-no)?	Chromosome	Primer sequence - Fw	Primer sequence - Rev	Fw primer location on Chromosome - start	Fw primer location on Chromosome - end	Rev primer location on Chromosome - start	Rev primer location on Chromosome - end	Amplicon location on Chromosome - start	Amplicon location on Chromosome - end	Amplicon Sequence	Mpx groups names	Mpx group size
850	1	1	X	CTACACGACGCTCTTCCGATCTACTCCTTGGGAAATCCTATCCCC	CAGACGTGTGCTCTTCCGATCTCCCATAGAAGCCGTTATTGGTGG	46534386	46534408	46534569	46534591	46534409	46534568	TCCCATTCCTCACTGGCAAGTTTTAACATGTTATTGTATATGTGTGTGTGAGTGAGGGAGAGAGAGAGAGAAAGAGAGAGAGAGTGAATGTGTGTGTGTGTGTGTGTGTGTGTGTGTGTGTGTGTGTGTGTGTGTGTGTGTGTGTGTTTGGTGGGGGAGT	331_47	47
852	1	1	X	CTACACGACGCTCTTCCGATCTCCCACACAAGGAAGAACAGAAGA	CAGACGTGTGCTCTTCCGATCTAGTTCTAATAAGCTTGTGACTGGA	15688966	15688988	15689124	15689147	15688989	15689123	AAAAAGGGAGACAAGTGTGTGTGTGTGTGTGTGTGTGTGTGTGTGTGTGTGTGTGTGTGTGTGTGTGTGTGTGGTTTCTCTAAGGCTAAGAATGTAAAAATATATACATTGCAATGCATTTCATGGTACTTAATT	331_47	47
861	1	0	X	CTACACGACGCTCTTCCGATCTCAAGAGTTATGAGCCAGGAACCA	CAGACGTGTGCTCTTCCGATCTCCATCATAGTTCCATGGAGGGTG	29847237	29847259	29847339	29847361	29847260	29847338	TGGACAAAAACCTACACACACACACACACACACACACACACACACACACACACACACACACACACACACAATGTTATTA	331_47	47
866	1	0	X	CTACACGACGCTCTTCCGATCTGCTTCAGCAGATGAAACCGTAAT	CAGACGTGTGCTCTTCCGATCTCCTGGGCAATTTAGCAAGAAACTG	16848928	16848950	16849017	16849040	16848951	16849016	TCCGTGTGTGTGTGTGTGTGTGTGTGTGTGTGTGTGTGTGTGTGTGTGTGTGTGTGTGTATAGAGA	331_47	47
889	1	0	X	CTACACGACGCTCTTCCGATCTCTCGAGCCCTTTTCTTCTCTTCC	CAGACGTGTGCTCTTCCGATCTCTTTGGCTTTTCCTGGCTTCTTG	142723254	142723276	142723373	142723395	142723277	142723372	AGTCCCCTAATAACGAAGGAACACACACACACACACACACACACACACACACACACACACACACACACACACGGGGCATTCCTTTGAGAGAGCAAC	331_47	47
1004	1	0	X	CTACACGACGCTCTTCCGATCTTTCCCTACCCCAGGAATCTTCAG	CAGACGTGTGCTCTTCCGATCTTGAGCAAAGGAATGAATGAGGGG	127763380	127763402	127763573	127763595	127763403	127763572	TGATAGATTCACTGCTCTTCCGCCCCTGCCCCCTATAACCCCACCCTCACACCACACACACACACACACACACACACACACACACACACACACACACACAATGCTTGCATTCCTTTATCTTTCTTGTATTCTATTACTTTGCTCTTATTGTTATTGGTAATGATATATTT	331_47	47
1019	1	1	X	CTACACGACGCTCTTCCGATCTACTGACAACTTCTAGGCTCCTCA	CAGACGTGTGCTCTTCCGATCTAGCTCCTAACTCCCTTAATGCCT	83604315	83604337	83604471	83604493	83604338	83604470	CATGCCAGACCAGAAACTAGAAGTCCAATTTCATTTTATTCCCTTATGACTTATTTAAAAATTATATATATATATGTGTGTGTGTGTGTGTGTGTGTGTGTGTGTGTGTGTGTGTGTGTGTATGGTTAGGGTT	331_47	47
1032	1	1	X	CTACACGACGCTCTTCCGATCTATGCCACTGAATCACTTGAACCC	CAGACGTGTGCTCTTCCGATCTTCTACATGCTATCAAGGGCCAGA	146308169	146308191	146308409	146308431	146308192	146308408	GGGAGGTGGAGGTTGCAGTGAGCCGAGATCATGCCACTGCACCCCAGCCTGGGCAACAGAGTTAGTTAGACTCTTTCTCAAAAAAAAAAAACAAAAAAAAACTATATATATATATATGTGTGTGTGTGTGTGTGTGTGTGTGTGTGTGTGTGTGTGTGTGTGATGTACACAAATAATCATGAGCTGAGGCAAATTAAAAGACCTGGATTCTTCTAGC	331_47	47
1041	1	0	X	CTACACGACGCTCTTCCGATCTCCCCTCTAGCTTCTAAGAGGCATT	CAGACGTGTGCTCTTCCGATCTACCCAGTTTTATTTGCTTAGGTAGC	41746500	41746523	41746651	41746675	41746524	41746650	TATCTTTCTTTTAGGCTAGTTGAGTCCACACACACACACACACACACACACACACACACACACACACACACAGTGTCAAATTCCAACCCAAATACTCAAATATTGAGTATTTCTGAAGTCTTTATCT	331_47	47
1049	1	1	X	CTACACGACGCTCTTCCGATCTCTTCCACAGGCTCTTGAACAGAA	CAGACGTGTGCTCTTCCGATCTTGCTCGCTAACACTTCTCATTGT	53353026	53353048	53353189	53353211	53353049	53353188	AACAGAAATCAGATTGACGGAAAATAAATATCAGTTTCTTAAACACACACACACACACACACACACACACACACACACACACACACACAGACAGAGATACTACTTCACATCCACTATGATAGCTAAAATCCACAGAACAG	331_47	47
1134	1	1	X	CTACACGACGCTCTTCCGATCTCCTTCCTGATGACTTGGCCTATG	CAGACGTGTGCTCTTCCGATCTAGTGGAGCTATATGGGTCCTGTA	146374636	146374658	146374802	146374824	146374659	146374801	AATTTCAGACTCGTCTAGTTATCTCCAACAACTGCATAAGTCAATTCTTTGCAACACACACACACACACACACACACACACACACACACACACACACTACTTATATTCCCTGAAACAATTCTATTAATATAATATATATGTCC	331_47	47
1162	1	1	X	CTACACGACGCTCTTCCGATCTTCATATCCCGTTTAACATGTAGCA	CAGACGTGTGCTCTTCCGATCTACTCCACTACCAAAAAGGATGGA	69068863	69068886	69068977	69068999	69068887	69068976	TAATATAGTTTAATATAATGCACACAAAGTCTATACACACACACACACACACACACACACACACACACACACACACACATACATATTATT	331_47	47
1208	1	1	X	CTACACGACGCTCTTCCGATCTAGCCTGGCCCTGTTCTAGTTATT	CAGACGTGTGCTCTTCCGATCTTGCAGAGGGCTGAAAGAAAAGAG	18718279	18718301	18718438	18718460	18718302	18718437	TCTTTGTGTATATATGTTTGTTTATTTATTTAAGCAAGAGCTCTCTCTGCAGAGTGGGGTGTGTGTGTGTGTGTGTGTGTGTGTGTGTGTGTGTGTGTGTTTGTGTGGGGTGCTTCAGAGAGGGCTGAAATTGTAC	331_47	47
1266	1	1	X	CTACACGACGCTCTTCCGATCTGGTGTGCAATTCTTTTGATGTACCA	CAGACGTGTGCTCTTCCGATCTTGATGACATCCCTCTCAACGTCA	81515450	81515474	81515662	81515684	81515475	81515661	TTGAATCTGATAGTTTAATATTCTGTTGAGAGCTTTTTCAGCTATTTTCATCAGGAATATTGACCTGTAATGTGTGTGTGTGTGTGTGTGTGTGTGTGTGTGTGTGTGTGTGTCTTTAGTATTAGGTGATATTGGCCTTGTTACATGTATTTGGAAGAATTTTTTTTCGAGAGAGTTGAATAATAAT	331_47	47
1328	1	1	X	CTACACGACGCTCTTCCGATCTACAAAGATGCTTAGACACAGCAA	CAGACGTGTGCTCTTCCGATCTTGACAAGGCCATGATACCATCAA	35681739	35681761	35681880	35681902	35681762	35681879	ACACACACACACACACACACACACACACACACACACACACTAACAGAAAATCAGAGAAATATGAATACCACCTGAATATTTGATGATACTAAGGAATAATTATAGAATATCTTTAATT	331_47	47
1338	1	0	X	CTACACGACGCTCTTCCGATCTACGTGTATCAGTGTGAAAAGGTGT	CAGACGTGTGCTCTTCCGATCTACTCTGTGCTAGGTTCCGAGTTA	19736173	19736196	19736339	19736361	19736197	19736338	CCATAGTACACTAAAAGACTAAATCACGTAATATGTATACTATGATCCCAATTTTATAAATACACACACACACACACACACACACACACACACACACACACTCATAACTCTAAGCAGCATGTAGCATTTTAGTTACTCCTGA	331_47	47
1344	1	1	X	CTACACGACGCTCTTCCGATCTACTTTAAGTGGTGAATGTGTGGT	CAGACGTGTGCTCTTCCGATCTTCTCCAAAATCTCCAAGTGACACA	151160687	151160709	151160851	151160874	151160710	151160850	ATATAAATTATATCTCACTAGAACTGTTTTACACACACACACACACACACACACACACACACACACACACCTGGTCTGCCAAATTTCTTGATTGTTTAAGCCCTAAATCAGCCCCTATAAAAAATATATATTCTCCAATAT	331_47	47
1371	1	1	X	CTACACGACGCTCTTCCGATCTAAAAACAAGGTACAGAATACAATATGC	CAGACGTGTGCTCTTCCGATCTATACATTGAAAACTCCCCCTCCC	44316941	44316967	44317177	44317199	44316968	44317176	ATAATATTTTACTATGTTTTCAAAAACATATATATGTATATATATATATGTTCTGTATCAGCATGTATATATATACACACACAGCATACACACACACACACACACACACACACACTCACACATATGTATATGCATTTGCTTATATATGCTTGAGTTAACCCTGGAAGGATAGATAAGAAACTGGAAACACTGTGGTTGGCAGACAGAGT	331_47	47
1517	1	0	X	CTACACGACGCTCTTCCGATCTGAATGATTGCTGCATCGCATTGA	CAGACGTGTGCTCTTCCGATCTCACTCAGAATACGGGCACACATA	28606241	28606263	28606392	28606414	28606264	28606391	TGGCTGTGATGTGGCCGTTATTGGCACTGAATGGAATAACTGCAGTTGGGTGTGTTGATATGTGTGTGTGTGTGTGTGTGTGTGTGTGTGTGTGTGTGTGTATGTGTGTGTGCGTGTGTGTGTATATG	331_47	47
1533	1	0	X	CTACACGACGCTCTTCCGATCTGGACATGCTGTTCTCCAAGTCAT	CAGACGTGTGCTCTTCCGATCTAATGCTCCATGCACAGGATTAGG	57614382	57614404	57614539	57614561	57614405	57614538	CTGCCTACTGCTTCTCTCTGCTCACTTGCTCCACAGCCACACACACACACACACACACACACACACACACACACACACGACCAGGTTCATGTAGTCCTGTCAATACTGCAGCCATCTCAACACTGAGACCCCAC	331_47	47
1631	1	0	X	CTACACGACGCTCTTCCGATCTCAGGTCTCTAGTTGAAGGTTCCTG	CAGACGTGTGCTCTTCCGATCTTCCTCTGCTTTGGTTACGTGAAA	28780826	28780849	28780976	28780998	28780850	28780975	AAACTCAACTTGAACTAGATTGTATATATATAAAATCTAATACGCACGCGCGCGCACACACACACACACACACACACACACACACACACACAGAGAGAGAGAGAGAGAGAGAGAGAGAGAAGCTTG	331_47	47
1646	1	1	X	CTACACGACGCTCTTCCGATCTCTCTGTTTTCTGGACTCTCCACC	CAGACGTGTGCTCTTCCGATCTTAAGTTAGGATCTGCATACTGCC	86648702	86648724	86648882	86648904	86648725	86648881	TTGACAGTTTTCTTTGAAACAAATGTTCCATATCTGTGACTGTGTGTGTGTGTGTGTGTGTGTGTGTGTGTGTGTGTGTACATATACAGAAACCTAACATTTTTTATTATCTATTTTATAATTTATTAAGATTTTTGCTAATATCTTTATCATATTA	331_47	47
1686	1	0	X	CTACACGACGCTCTTCCGATCTGGCTCTATTCCATTACTACGGGG	CAGACGTGTGCTCTTCCGATCTAGGAAAACGGGTATGAAGGAGGA	140528752	140528774	140528898	140528920	140528775	140528897	AGATACACACACACACACACACACACACACACACACACACACGGGGATGGATGTATGTGTGTGTGTGTGTGTGTGTGTGTGTGTGTATAGAGATATATATATTCCCGTATAATTCATGATTAG	331_47	47
1704	1	0	X	CTACACGACGCTCTTCCGATCTTCAAAGCTGATATTCAGGTTGCT	CAGACGTGTGCTCTTCCGATCTACGGTTTCAAACAATGTGCTGAC	143504327	143504349	143504444	143504466	143504350	143504443	TAGAAAAATTCACTTTATATACATATAATAGATAGAAATATAAACACACACACACACACACACACACACACACACACACACAGCTAATGTGAAG	331_47	47
2014	1	1	17	CTACACGACGCTCTTCCGATCTTGCGGAGAGAAAAAGTTTGGGTT	CAGACGTGTGCTCTTCCGATCTCCAACAAGATATTTTTGCAAGCCAG	21043744	21043766	21043911	21043935	21043767	21043910	ATAGAAATTTTAAAGGCCTTTTAAATACACACACACACACACACACACACACACACACACACACACACACACACACACACACACACCCTGACACCCTATAGCTTTTACTTCAGAACTTTTTGCCACTAGATAAATAGAAATTTA	331_47	47
2234	1	0	10	CTACACGACGCTCTTCCGATCTCTTGTCGATATTCTCAGCCAGGG	CAGACGTGTGCTCTTCCGATCTGAAGGATCCCTTCCCTCATCCTT	102404201	102404223	102404325	102404347	102404224	102404324	ATAGGATGAATGGCGAGGCACTGCCCCCGCCCCAACACACACACACACACACACACACACACACACACACACACACACACACACACACACAGTGGCAGATT	331_47	47
2281	1	1	3	CTACACGACGCTCTTCCGATCTCCTTTGAAACAATCCATTCCTGGG	CAGACGTGTGCTCTTCCGATCTACACAAAGTACTGAAAGAGTGAAC	14047444	14047467	14047593	14047616	14047468	14047592	TTGTTTTGTGTGTGTGTGTGTGTGTGTGTGTGTGTGTGTGTGTGTGTGTGTGTGTGTGTGTTATATGTTTTAATTTAAATTCATTTCTTGTTATAGCTCTCTTTAGGCTTTTTATTTTTTCTTGA	331_47	47
2592	1	1	X	CTACACGACGCTCTTCCGATCTTGGGTCATCCATGAAGAAAGCAG	CAGACGTGTGCTCTTCCGATCTAGACACAGTTGGGGGAAAAATCC	43363544	43363566	43363719	43363741	43363567	43363718	TTTTCTGGACACTAAATATCTTATCCTTGGTTAAGATAATGCTATCATTTTAACACACACACACACACACACACACACACACACACAAATATTTATGTATATATAATTTTTGAATTTATCTTCCTCTGTTTATTATTTCTCTTCTCCCCCAG	331_47	47
2631	1	1	X	CTACACGACGCTCTTCCGATCTTGAAAGGATGCTGGTCTGACTCT	CAGACGTGTGCTCTTCCGATCTCCAGAGGTTTGAGTACATTGTGA	94944109	94944131	94944315	94944337	94944132	94944314	AGACATAAAAAGAAGAAGAAGAATTAGAACTCAATCTCTCTCTCCCTCTCTCTCTCTCTCTCACACACACACACACACACACACACACACACACACTTCCTTATTATTGCATGTCAAATAAAATATTAACAGGGTGAAATTCAAATACTAAAAATTTTAAGCTAACCAGTAACACAGACATAT	331_47	47
2703	1	1	X	CTACACGACGCTCTTCCGATCTGTTCCTTCTCTTTGCCCACTTCA	CAGACGTGTGCTCTTCCGATCTCACCAACTGGACAAAGCCAGAAT	36166981	36167003	36167077	36167099	36167004	36167076	GCTAAACTGTATGTATGTGTGTGTGTGTGTGTGTGTGTGTGTGTGTGTGTGTAGTTGTTATTTTAAAATACAA	331_47	47
2759	1	0	X	CTACACGACGCTCTTCCGATCTGCATGACCGTGTCTCAAAAATGG	CAGACGTGTGCTCTTCCGATCTGAGATATTTGCTTGGAAGCCCCA	114764611	114764633	114764778	114764800	114764634	114764777	ATAGATAGATAGATAGGTAGATATATAGATAGATAGATAGATTTGTTGAATGAATGAATGTGTGAACTGTTTATATATATATATTTGTGTGTGTGTGTGTGTGTGTGTGTGTGTGTACAATGATCAGAGGCATACCCAGATGTG	331_47	47
2761	1	0	X	CTACACGACGCTCTTCCGATCTGCAGATGGAAAATTTATTCTGCCTGA	CAGACGTGTGCTCTTCCGATCTCTAGTCCCTGCCAGGTGAAACTT	28062457	28062482	28062584	28062606	28062483	28062583	TTATGATATATGTATATATATGATTCATATACATAAATTATATACGTAGATGTAATATATATGTACACACACACACACACACACACACACACATATGCCAG	331_47	47
2790	1	0	X	CTACACGACGCTCTTCCGATCTCTGCAGTCAAAAGCAGAAGTTGG	CAGACGTGTGCTCTTCCGATCTCCATGTGAGGATTGCATACTTGC	14273188	14273210	14273412	14273434	14273211	14273411	AATCTGAGTGAGTTGCTTATGGAAACAAGATTTTTCTTTAGGGAGTGAGAATGCTGCTTGTAAAGCAGAAGTGATTATATATATATACACACACACACACACACACACACACACATATGTAATTTCAAAAAATCCTGTATATTGATTCTGTAGGATTTTCTCTGTCAGGACTCATAAGAACAAATGACCTCATTGATTTTT	331_47	47
2826	1	0	X	CTACACGACGCTCTTCCGATCTCCTACATTTCATGTGCTTGCGTG	CAGACGTGTGCTCTTCCGATCTGCCCGTGGATATTATCTCCTTGT	25289352	25289374	25289558	25289580	25289375	25289557	ATTATTTCTATGGGAAAGTTACTAGAAGTAAAATTGCTGGATCAAACTTTATGCATATTTGAATGGTTGAATGGTGTATATATATATATGTGTGTGTGTGTGTGTGTGTGTGTGTATGAAGAATATATATATATATCTTCAAATAATCCTCCAGGAATCTTTTACCAATTTATCTTACCACCA	331_47	47
2877	1	0	X	CTACACGACGCTCTTCCGATCTCAACTGCAGTACAGATCTTGGGA	CAGACGTGTGCTCTTCCGATCTTGGAGAAAGAGAAGCCATAGGGT	86457419	86457441	86457613	86457635	86457442	86457612	TGTGACAGTCCCCATAATTATGTAAGCCAAATTTTTGTAATAAATATTACTCTGTCTTCTGTCTTCCCTCTCTCTCTCTCTCTCTCTCTCTCACACACACACACACACACACACACACATAACACAAACACACACTCTTTCTCTCTCCCCCCCTTTCTTGCTCTATCAATT	331_47	47
2947	1	1	X	CTACACGACGCTCTTCCGATCTAGCTGTACAGGTGTGTGTGTAT	CAGACGTGTGCTCTTCCGATCTAGGTTTAATGCAAGGCTTGGTGA	32174700	32174721	32174814	32174836	32174722	32174813	ACGTATACTTTTGAATGACAAAAGGATACACACACACACACACACACACACACACACACACACGCACGCAATTATTAACCTTCTGGAGCTGT	331_47	47
2987	1	1	X	CTACACGACGCTCTTCCGATCTACATGCAAGATTCCAGTATGCGA	CAGACGTGTGCTCTTCCGATCTCCCAAACACTGGGAGACAGATTT	122622831	122622853	122623038	122623060	122622854	122623037	AAAAAAATCTTATTAAGTCAATTCAACAAAAGCCATTCTTTGATACCACTGCAGAGTATATAAACACCATGTTCTTTAATACACACACACACACACACACACACACACACACACATTTAAATTCCAATTCAGCAAAGAGGCCCATCTAAGCTAAAAAAATTAATTCTTCCTGATTAAAAAGAAA	331_47	47
3419	1	0	X	CTACACGACGCTCTTCCGATCTACCAGCTGAAGTATCTCATAGCC	CAGACGTGTGCTCTTCCGATCTATGCATTGCTCAAGTACTCAGGG	4759847	4759869	4759982	4760004	4759870	4759981	ATATATATATATATATATATATATATATATATATATATATATATATATATATATCAGCACAGCAGTGGTGACTGCAGAATGGCAGAGCCAGTCACCGCTTTCAGCTTTTCCT	331_47	47
3789	1	0	X	CTACACGACGCTCTTCCGATCTCCATGGAATCACAAAAGTCCCAGAA	CAGACGTGTGCTCTTCCGATCTATCAGGTAATGAGAGTCCTCCAG	75461622	75461646	75461711	75461733	75461647	75461710	TGGTCAAAGCTATCCTGAGCAAAAAAAAAAAAAAAAAAAAAAAAAAAAAAAGGAAAAAGAAAAA	331_47	47
3793	1	0	X	CTACACGACGCTCTTCCGATCTAAAAGCAGCTTGTAGTGGCCG	CAGACGTGTGCTCTTCCGATCTAATTTTTGTATTTGTATCGGCGGC	71935081	71935101	71935225	71935248	71935102	71935224	GGTGCGGTGGCTCACGCCTGTAATCCCAGCACTTTGGGAGCCTGAAGTGGGCGGATCACTTGAGGTCAGGAGTTCAAGACCAGCCTGGCCAACATGGAGGAAACCCCCCCCCCCGCTTCCCCC	331_47	47
3811	1	0	X	CTACACGACGCTCTTCCGATCTGTTCTCTGAAAAGGGGCCACAA	CAGACGTGTGCTCTTCCGATCTTACAGCTATACTCCCACCTCAGC	103051736	103051757	103051854	103051876	103051758	103051853	AGCGAGACACCGCCTCTACAAAAAAAAAAAAAAAAAAAAAAAAAAAAAAGTACTCCAGCATGGTACCTAGTGCCTGTAGTCCCAACTACTCTGGAG	331_47	47
3821	1	0	X	CTACACGACGCTCTTCCGATCTCCTCTTTTCCTTCCATTCTGCTA	CAGACGTGTGCTCTTCCGATCTAGTACAAGTGGAGGCCATCTGAG	66423571	66423593	66423828	66423850	66423594	66423827	TTGAATCCATTCATTGCATTTCTTATTTTGGTTGTTGCATTATTTATTGCTAGAATTTCTATATTTCTATCTGGTTCTTCTTTATAGCTTTTGTTCTGTGTTGAAATTTTCTATCTCTTACTGCTTGGAGTTCTGACCACCGACTAGGTGGAAATTCTGACACCCCCCCCCCCCCACTAGATGTCCTCTAATAGCTCCTGGGTTGCAAGAGGTAGGAATATCTTGTTACTGCTC	331_47	47
3823	1	0	X	CTACACGACGCTCTTCCGATCTATCTTTTCTACTGTAAGCTCCGTGG	CAGACGTGTGCTCTTCCGATCTGCACCTGATATACCACTGCACAA	18457039	18457063	18457213	18457235	18457064	18457212	AGGCAAGGAGTGTTGACTGTTGTACCCTCAGTATGTGGCACATTGCCTTGCACATAGGAAGTGCTCAATAAACACTTCCCTTATCAAAGGTGCCCCTTTTTGCCCCCCCCCCCGCCCCCCACCATTTCCTCATGTCTGTATCTTCTTCC	331_47	47
3834	1	0	X	CTACACGACGCTCTTCCGATCTATCACGCCAGTGTAGTCCAGA	CAGACGTGTGCTCTTCCGATCTCGCTTGGCCTGCAATGTACTC	153757326	153757346	153757408	153757428	153757347	153757407	CTGGGCGACAGAGCAAAACTCCATCTCAAAAAAAAAAAAAAAAAAAAAAAAAAAAAAAAAA	331_47	47
3840	1	0	X	CTACACGACGCTCTTCCGATCTGGGCTTTCAAATCAAAACCACAATGA	CAGACGTGTGCTCTTCCGATCTACATTTCCGCCAACGGTATATAAGA	116439950	116439975	116440086	116440110	116439976	116440085	GATATCACCTTACCCCAGGTAGAATGGCTAGTACTAAAATGACAAAAAAAAAAAAAAAAAAAAAAAAAAAAAAAAACAGATACTGGTGAGGATGTGGAAAAAAAAGGAAC	331_47	47
3861	1	0	X	CTACACGACGCTCTTCCGATCTTAAAGAGTTCTGGGGGCCTAAAT	CAGACGTGTGCTCTTCCGATCTTGGCTGACGTGATATTCAAGCTG	76765290	76765312	76765559	76765581	76765313	76765558	AAACCTGAAAGGCAATCTAGGCCACCAAGAGTCCAAGTCCTGTACTGTGCTGGGCTGAAAGCCAGTGGACGGGGGGCGGGGGGGGGGGCACATGACCTAGTGAGACACCAGCCAGGGTGGCCAGGAGATTGCTTGTGCCACACCTTCGCAAACCCCAGGCAGCACAGCTCACAGCTCCAGGAGAGACTCTTTCCTTTTGCTTGAGGTGAGGAGAGGAGAGGGAAGAGTAAAGAAGACTTTGTCTTG	331_47	47
3870	1	0	X	CTACACGACGCTCTTCCGATCTTTACCCATCTGAAGTGTGCAAATA	CAGACGTGTGCTCTTCCGATCTCTATACAGGCATGGTTGCCTCAG	84515485	84515508	84515629	84515651	84515509	84515628	AGTGGTTTTTCATATATTCACAGGGTTGTACAACCATCACCACAATCAATTTTAGAACTTTTTCATCACCACAAAAAGAAACCCTATACCCTTTAGCTGTTAGCCCCCCCCCCATCCACT	331_47	47
903	1	0	X	CTACACGACGCTCTTCCGATCTTTACCTAGTTTCAGGGACTTACC	CAGACGTGTGCTCTTCCGATCTCAGGATTTCTTTGTTTCTGTCCCA	114381378	114381400	114381564	114381587	114381401	114381563	TGAAAAAAATACTATCCAAAATTAGCCTTCAAAACTAAGAAGAAATACAGTTGGATTTCTTACATACATACACACACACACACACACACACACACACACACACACACACACACACACACACATTCAATAAATACACTGAATAACCATGACAAATAATTTACCA	332_47	47
925	1	0	X	CTACACGACGCTCTTCCGATCTGTAATTCTCCCAACCTTTGCCCA	CAGACGTGTGCTCTTCCGATCTTGGAAGAAAAGGCTAAGGCAGAG	28849082	28849104	28849237	28849259	28849105	28849236	GGGTTTCTCTCTCTCTCTCTCTCTCTCTCTCTCTCTCTCTGTGTGTGTGTGTGTGTGTGTGTGTGTGTGTGTGTGTGTGTGTGTGTGTGTCTGTATGTGTAAGCACATTTTCAATATTCTGGCAATTTACAA	332_47	47
983	1	1	X	CTACACGACGCTCTTCCGATCTGGCAGAAGTAGAAGTGGTCATCA	CAGACGTGTGCTCTTCCGATCTCGGATTCCAGTCTGTCTCTCTCT	96528914	96528936	96529058	96529080	96528937	96529057	TCATTTTCCTTCTAATGACTTAAACCAAGTCATTTGCTGTTGAAACTTTAACAGCAAATAAAACTAGCGGTGTGTGTGTGTGTGTGTGTGTGTGTGTGTGTGTGTGTGTGTGTGTGTATAG	332_47	47
992	1	1	X	CTACACGACGCTCTTCCGATCTTCAGGAAGACAGGACAACAGAGA	CAGACGTGTGCTCTTCCGATCTTGCATATGTGGGACTCAAAGAAA	134440187	134440209	134440316	134440338	134440210	134440315	TACATACACACACACACACACACACACACACACACACACACACACACACACACGGGATTATAAAAAGCTTTGTGACAATTTGTGATTTTAAATGTCAGCTATATCA	332_47	47
1110	1	1	X	CTACACGACGCTCTTCCGATCTACCCTCAGTATGGTACACTGTCT	CAGACGTGTGCTCTTCCGATCTAAGCAAAGCAGGACCACAAAAAC	25617067	25617089	25617214	25617236	25617090	25617213	TATTAAATGTAGCATTTTTTTTAATTCAAGTTTTTCAGGTCTTCTTGACAAAATATAGAGAAAGGTGTGTGTGTGTGTGTGTGTGTGTGTGTGTGTGTGTGTGTGTGTTTATATCATGTCTATA	332_47	47
1192	1	0	X	CTACACGACGCTCTTCCGATCTAAGAGCATGCTAAAGTCTCCCAC	CAGACGTGTGCTCTTCCGATCTAAACCATTACAGTAGCCAGTTCA	35296048	35296070	35296218	35296240	35296071	35296217	AGTGACTGTGGGGTTTATCCATTTCTCATTATAATTTTACATATATTGCCTCTGTGTGTGTGTGTGTGTGTGTGTGTGTGTGTGTGTGTGTGTGGATTTTGAGACTACGCTATTGTTTTATCTACCTCATGAAATGAATCATCTTTA	332_47	47
1193	1	0	X	CTACACGACGCTCTTCCGATCTAAGTGTCTGCTAGATTGTCGGAT	CAGACGTGTGCTCTTCCGATCTTTGTAGAAAGGGTTGGCAGAAGG	14294535	14294557	14294716	14294738	14294558	14294715	ACTTTCTAGGTGATTTTATATATATAACCACCTAGAAATACACACACACACACACACACACACACACACACACACACACACTGATCCTTACTGCACGGCAAGGGATGCATTATATAAAGTAAACTGCCCCTCAGTCAAGAAGACCCCACCTCTCTCTG	332_47	47
1199	1	1	X	CTACACGACGCTCTTCCGATCTACCCTAAAATCATGCTAGATACGTG	CAGACGTGTGCTCTTCCGATCTTCCCTTCAGGTCCAAACAGAGAA	31498583	31498607	31498791	31498813	31498608	31498790	AGTTATTTACTCTGCTTACATATAAAGCTGATTCTCCTGATATTTCACTTGAAATCTCCATGTTTGTGTGTGTGTGTGTGTGTGTGTGTGTGTGTGTGTGTGTGTGTTCAGTTGTTGTATTCTTGTGTTTTTTTTCATACAATTAAGTTTCCCAAATTCAAGTAAATTATCATTTTGCCTAGT	332_47	47
1203	1	0	X	CTACACGACGCTCTTCCGATCTACTCTCTTGGCTTTACTCCCTCC	CAGACGTGTGCTCTTCCGATCTACAGCAAACCAAATCCAAAGTAAGC	40984855	40984877	40985011	40985035	40984878	40985010	CCCCACACCCCTCCCGCCAACACACACACACACACACACACACACACACACACACACACACTCTCTCTCTCTCTCTCTCTCTCTCTCTCTCTCTCGCGCACGCGCGCGCGCTCTCTCTCTCTCTGTTCCTTTT	332_47	47
1305	1	1	X	CTACACGACGCTCTTCCGATCTTGTTGTCAAGTTGAACACGATTGC	CAGACGTGTGCTCTTCCGATCTGGAAGGGCAGGCCTATTCTAAAC	148212550	148212573	148212687	148212709	148212574	148212686	AAGAGATTTAACATAAATCATACTATCCTCTTCCTGTATATAGCATTACCCTTAAAACACACACACACACACACACACACACACACACACACACACACAGATGTATAGATTCT	332_47	47
1321	1	1	X	CTACACGACGCTCTTCCGATCTAAAGTAAAGGTGGGCAAGAACCC	CAGACGTGTGCTCTTCCGATCTTCCAGGATTTCAACATTCCAGGAT	144593956	144593978	144594152	144594175	144593979	144594151	ACTCTTTATCTATACCAATGAGTTAAATTTTAAAAATTATAGTTATAATCTATTTATGCCTGTCTGTGTGTGTGTGTGTGTGTGTGTGTGTGTGTGTGTGTGTGTATAAAATGTATGTATGTTAAATACTGGTACTGGTCACAATCACAAAAGACACAATCTTGAAAGATATA	332_47	47
1342	1	1	X	CTACACGACGCTCTTCCGATCTACTGGTTTTACCAAGTGCTGCAT	CAGACGTGTGCTCTTCCGATCTCCCATTTGAACCAGTTCAGGAGA	129751006	129751028	129751184	129751206	129751029	129751183	GCACTGCTCTGTGTGTGTGTGTGTGTGTGTGTGTGTGTGTGTGTGTGTGTCTGTGTGTGTGTGTGTGTGAGAGAGAGAGAGAGAGAGAGAGAGAGAAAGACAGAGAGAAGGCTGTATTAAGTGAAAAACACTGAATTCAGCATTCCAGGTTTTTC	332_47	47
1366	1	1	X	CTACACGACGCTCTTCCGATCTAAAGCAAGGATCCCTAGGAAAGA	CAGACGTGTGCTCTTCCGATCTTCAATCTCCTGCTTCTCAGCTTC	30580907	30580929	30581103	30581125	30580930	30581102	TAGCAGAATAGGCACATGCATGTATTTTTTTTTCCTTTCCAAACTTCACTAAAACAACAATAAATGGTTTTTAAAAAGGTATAATACACACACACACACACACACACACACACACACAAATACACACACAAAAAAAAAACAACAGGAGAAGAGACCAGTACAACAACATTTTA	332_47	47
1411	1	0	X	CTACACGACGCTCTTCCGATCTCCTCTTGGGCTCTTTGTCTGTC	CAGACGTGTGCTCTTCCGATCTGTGTCTCCTGTTACCAACCGAAA	129086696	129086717	129086896	129086918	129086718	129086895	GGTCTGTCCGTCGGCTTTCTCTCGCGCTGCCTCTCTGCGCGCTCGCTCACTCGCTCGCTCTCTCTCTCTCTCTCTCTCTCTCTCTCTCTCTCTCTCTCTCTCTCTCTCTCTCTGCCTCTTCGGCTCACGTGACCGCTTGCTCTCAACGGCTCCGATCACCTCTTCCTGAGGCAGCACC	332_47	47
1416	1	1	X	CTACACGACGCTCTTCCGATCTTGTTTCCAAATCAAAGGAATCGT	CAGACGTGTGCTCTTCCGATCTTTCCATGTGAACTTGACTTTTTCA	113571065	113571087	113571253	113571276	113571088	113571252	AGTTTTATAGCTTCAGAATTCAAGTTTAAACTCTGAGGCTCCTAAAGTTAGTAGACAGAGAGAGAGAGAGAGAGAGAGAGAGAGAGAGAGAGAGAGAGAGAGAGAGAGAGATCATATAAATACATTTCTATGTGAGTGTCAATTTAAATCAGATAATGAAAAGAA	332_47	47
1464	1	0	X	CTACACGACGCTCTTCCGATCTAGGGAGACTAGACTTTGAAGGACA	CAGACGTGTGCTCTTCCGATCTGGGAAAGCGGGAAAAACAAAACA	79277428	79277451	79277642	79277664	79277452	79277641	TATACACTAGTTTGATCTTCCTCTCCTTTCATTTTGTCTATTCAAACAAAAAATATATATGTATATAAAAAAATTACACACACACACACACACACACACACACACACACACACACAATTATTTTCTTTGAATACAGATCCAGAAATTGTTTTTCAGATTTGGGTTTTGGGTTTGGGGTTTTGTTTTGTTT	332_47	47
1467	1	1	X	CTACACGACGCTCTTCCGATCTAGTGGCACTTTAAGAAACTGCAT	CAGACGTGTGCTCTTCCGATCTTCTGTTTCCTTTGGTCTTTGCCA	29235777	29235799	29235994	29236016	29235800	29235993	GAAAATTGAAATTACTGATTGAACTCTTGAACTTAGAAAACACAAATCATCTATATTAAAATTTATACATTTTTTCTCTCTCTCTCTCTCTCTCTCACACACACACACACACACACACACACACACACACACACACTTACTTGTATTATACAAAAGCCAGTTAATGAGATGTAAAATAAACTTGAAGCCCGATG	332_47	47
1610	1	1	X	CTACACGACGCTCTTCCGATCTAGAGCCCAGCTGAATTCCATAAC	CAGACGTGTGCTCTTCCGATCTCAAGGAATGGCCAAGCTAGACAG	147533716	147533738	147533873	147533895	147533739	147533872	CAGGAATTTTATTTTTCTAACTATGAAGGAGGCAAGAATATGAATGTGTGTGTGTGTGTGTGTGTGTGTGTGTGTGTGTGTGTAATTTTGTCCTGTTTTCCATATTTCTCCATACTGTCCTATTTTTAAGTAGG	332_47	47
1618	1	1	X	CTACACGACGCTCTTCCGATCTAGGGACATCAACTCCTGATGTTT	CAGACGTGTGCTCTTCCGATCTAACAGAGGAACCAAACTGCCTTT	93000652	93000674	93000879	93000901	93000675	93000878	CTTTAATGTGTAGGCAATCATGATTCTGGATGATTCACTCATGCTATATGGACAGAGAGTTAGGTAGGAGAAGGAAAACAAATTGTGTGTGTGTGTGTGTGTGTGTGTGTGTGTGTGTGTGTATGTTTGTACTGGTCATATAGCTAGTACGAACTCCATGCATTGATTTAATTTTGATGTGTTTTATTTTCTCCAAACACTCCT	332_47	47
1660	1	0	X	CTACACGACGCTCTTCCGATCTCCAGCATTTTGGTGGTGTGTTTT	CAGACGTGTGCTCTTCCGATCTTCAAGTGGAAGGGGCATACTACA	9577347	9577369	9577493	9577515	9577370	9577492	CTTCCAGGTGTGTGTGTGTGTGTGTGTGTGTGTGTGTGTGTGTGTTGCCCCAGCATTTTGGTGTGTTTTCTTCCAGGTAGGGGTGTGTGTGTGTGTGTGTGTGTCCTGCTGTATTCTGAGCTT	332_47	47
1668	1	0	X	CTACACGACGCTCTTCCGATCTGAGTTAATTACTCTGAACAATTCCACA	CAGACGTGTGCTCTTCCGATCTCAAAGAAAGAAGTGTGTGTGGGTG	29140437	29140463	29140587	29140610	29140464	29140586	ATAAATAGTCATAGAAATTGATTTGGGATATATACATCTCTCTCTCTCTTTCTCTCTCTCTCTCACACACACACACACACACACACACACACACACACACACTCGCCCCCCCCACCCCCACCC	332_47	47
1673	1	1	X	CTACACGACGCTCTTCCGATCTGCCCAGGGTTTTTCATTTCTGTTT	CAGACGTGTGCTCTTCCGATCTAGAACAGGTAAGTACGGGACCAA	107440912	107440935	107441063	107441085	107440936	107441062	CCTTTTGGCTAGTCATGTTTTTGTTTCTTTAATGTGGGTTGTTTTCATTGTCTTTTTATTGGGAGGAGTGTGTGTGTGTGTGTGTGTGTGTGTGTGTGTGTGTGTAGGATCCAATTCAAAGCAGGCT	332_47	47
1675	1	0	X	CTACACGACGCTCTTCCGATCTGCTCTGCCACTTCTATTCAGACT	CAGACGTGTGCTCTTCCGATCTTCAGCTCAATTAACCAGGATGGA	30284271	30284293	30284413	30284435	30284294	30284412	TGACCATATACATTTACATATATATGTATATGTATAAAACATATTTGCTCTGTGTGTGTGTGTGTGTGTGTGTGTGTGTGTGTGTGTGCTCTTTTTCTCTTATTTAGAGCTCTGCCACT	332_47	47
1724	1	0	X	CTACACGACGCTCTTCCGATCTTGTAAATCAGGAGCTCTTTTGGTGA	CAGACGTGTGCTCTTCCGATCTGACCTGTGTGGAAACTGGCAATA	38203458	38203482	38203599	38203621	38203483	38203598	TATATATATATACACACACACACACACACACACACACACACACACACACGTGGAGAGAAAAAAAGGAGCCAGCTAATGGGTGATTTCCTTTACTATAATAATTCTAATTTATTTCT	332_47	47
1750	1	0	1	CTACACGACGCTCTTCCGATCTTGCCAAATCCCTCAGACTAAGTT	CAGACGTGTGCTCTTCCGATCTATTTGTTATATATGGTGTGTTCCATCT	21270395	21270417	21270546	21270572	21270418	21270545	GACAGGGCAACAGACAAAAATATTTCAGGAAAACTTGTCTTTATTTTTTTTGTGTGTGTGTGTGTGTGTGTGTGTGTGTGTGTGTGTGTGTGTGTGTGTGTGTGTGTGTGTGTGTGTATGTTCGTTCT	332_47	47
1897	1	1	13	CTACACGACGCTCTTCCGATCTCCAGAGGCTTTAGGGGCAAATAG	CAGACGTGTGCTCTTCCGATCTGCTCTTCTACGTTTCACTGTCGT	113709639	113709661	113709819	113709841	113709662	113709818	TTGCACCTGCTGGAGACGTGGACCCCCCCCCCCGCCACACACACACACACACACACACACACACACACACACACACACACACACACACACACACACACCTGGCTTCATCTCTGAGCTTCAGGCTCTCAGCTTGTCCTTAAAGATCCAGGTGATAAAA	332_47	47
2000	1	1	8	CTACACGACGCTCTTCCGATCTTGGCATCAGGGATCTTCTTGTCT	CAGACGTGTGCTCTTCCGATCTCCTGGTGATGAAATCTGTCCCTG	125624753	125624775	125624935	125624957	125624776	125624934	TAAGCAGGAAAAACTGAGATTTTAAAGACCAAGTTTAAAATGTGTGTGTGTGTGTGTGTGTGTGTGTGTGTGTGTGTGTGTGTGTGTGTGTGTGTGTGTACGAGAGAGAAAGAGAGACAGAGAGAGAGAAACACAAAGAAACACAAGTGAACCTAACGG	332_47	47
2117	1	0	X	CTACACGACGCTCTTCCGATCTGTGATGGGGCCATAAGGTTTCAA	CAGACGTGTGCTCTTCCGATCTAGCCTTATAGGGATAACATTGAACCT	3566603	3566625	3566729	3566754	3566626	3566728	TGTGAATTACTCTCTCTACTCCTGTGTGTGTGTGTGTGTGTGTGTGTGTGTGTGTGTGTGTGTGTGTGTGTGTGAAAGGGGTAAGTAGTAATTTTGAAAGACT	332_47	47
2235	1	0	20	CTACACGACGCTCTTCCGATCTCTTGGCTAGTTTCCCCCAACTTT	CAGACGTGTGCTCTTCCGATCTCTGCCTGCCCTATGGAGTTTAAG	15031911	15031933	15032093	15032115	15031934	15032092	ATCAGTTAGGGTTCACAGAGTAGTTCTACAGAACCAGAAATCAGTAGGAGATGTGTGTGTGTGTGTGTGTGTGTGTGTGTGTGTGTGTGTGTGTGTGTGTGTGTGTGTGTGTCATAGCAGCTGACAGATCCAAAATCCGTAGAACTGGGGACTGGCAAG	332_47	47
2278	1	1	10	CTACACGACGCTCTTCCGATCTCGGAGATACCTTCACTGCCATTT	CAGACGTGTGCTCTTCCGATCTCCCACCCCCAATCAGAAAGAAAG	82271402	82271424	82271575	82271597	82271425	82271574	CCTTTTTGTTATTATTTTCTTTAACACATCAAAAGGGCAGGTCCTCTCTCTCTCTCTCTCTCTCTCTCTCTCTCTCTCTCTCTCTCTCTCTCTCTCTCTCTCTCCCCTTTTTTCTTTCTCTCCTTTTCTCTTTCTCTCTCTCTTTCCTTT	332_47	47
2297	1	0	13	CTACACGACGCTCTTCCGATCTCCTAACCATCACTGCTTCTGGTC	CAGACGTGTGCTCTTCCGATCTAAGCGGATAGACCCCCAAAGATA	81201771	81201793	81201926	81201948	81201794	81201925	AGTAGTAATTCTGGATTCTCGATATACTCTTCATGGTTTCTCTCTATTGGTGTTTCTCTCTCTCTCTCTCTCTCTCTCTCTCTCTCTCTCTCTCTCTCTCTCTCTCTCTGTATATATATATATATCTTTGGA	332_47	47
2317	1	0	1	CTACACGACGCTCTTCCGATCTCCAGGAGGTAGAGCTCTGGAAAT	CAGACGTGTGCTCTTCCGATCTACCAAAATAGCCGCAGACATAGG	50937966	50937988	50938154	50938176	50937989	50938153	AAATACTATTCCTTCTCTTAGTAACTGTTATTAGCAAAATTGGGGAAAACATACACACACACACACACACACACACACACACACACACACACACACACACACACACAAACCCCAAAACCAAGTAACTCAATGCTTCCACAACTTGAATCAGTTTTCTGGGGAAGG	332_47	47
2401	1	0	3	CTACACGACGCTCTTCCGATCTATGCAAAGTCAAGAAGCCAGGAA	CAGACGTGTGCTCTTCCGATCTGGAAGATGGCATTTCATAGCCCT	29072137	29072159	29072310	29072332	29072160	29072309	ACAAAAACAGAATAAAGGTACTAGAATTAGTGTGTGTGTGTGTGTGTGTGTGTGTGTGTGTGTGTGTGTGTGTGTGTGTGTGTGTATTTGACATTACCAACTTGCAACGATTTGGTTTCTTGTTTCCAAAAGTCTTTCATGTTTGAAATG	332_47	47
2427	1	1	14	CTACACGACGCTCTTCCGATCTAGGAAGGCAGTGGAAGGAAAGAT	CAGACGTGTGCTCTTCCGATCTTGGAACCATGGTCTTTTCCCTTG	92959227	92959249	92959420	92959442	92959250	92959419	AGAAGGATCAGGGAGGAATGTAAGATAATTCCGTGCTTTAACCCTCTACCCCAAACACACACACACACACACACACACACACACACACACACACACACACACACACACACACAGAGAAAGATTTGCCCAGCCAGGGGTCCATAGGAGCCTTGGAAATTGTGCTAAGGAGA	332_47	47
2501	1	0	9	CTACACGACGCTCTTCCGATCTAAGTGAAATCTACACTTGAATTACTGT	CAGACGTGTGCTCTTCCGATCTAAGAAATATAGTCACTGTCAGCCT	12845496	12845522	12845649	12845672	12845523	12845648	GTAATTGATTTACTGTGTAATTTACTATGTAAAAAGAAAGTGTTGCTTTTTAGTAATTTTATACACACACACACACACACACACACACACACACACACACACACACACACACACACCAGGCTTCTC	332_47	47
2668	1	1	X	CTACACGACGCTCTTCCGATCTTCAAAAGGAAAAATATTGTAAGGGCA	CAGACGTGTGCTCTTCCGATCTCGTGCCTTTTGATAATGCAGTGA	64084727	64084752	64084937	64084959	64084753	64084936	AAGATTTTATACATTGTTAATCTCTTATTTTTATGTTCTGTAAAGTTAAAAAAAAGTTTTACCAGTGTGTGTGTGTGTGTGTGTGTGTGTGTGTGTGTAATCTTTTCAGCCAAATGAGACCATTAAACCTTTCTATACTTTGCTCTTTTAACAGATATATTCTGTTAGCAATATATCTTGCTGA	332_47	47
2712	1	0	X	CTACACGACGCTCTTCCGATCTGTGAGGGACAGATGCATGTCTTT	CAGACGTGTGCTCTTCCGATCTCAAAGTGTGGAAGCACTTAGGGA	17380507	17380529	17380708	17380730	17380530	17380707	ACTCTTCAGTTTGTGTTGACAGTAGCTGTGGGCAGCGCTCTCTCTCTCTCTCTCTCTCTCTCTCTCACACACACACACACACACACACACACACACACACACTTGCAGAGATCTCCCAAGGACAAATATTGATTCTCGGGATCAACATAGTCTACACCCAGATGGAGAAAGAATTCTT	332_47	47
2716	1	0	X	CTACACGACGCTCTTCCGATCTGTCTATGGTAAGGGTGTGTCCCT	CAGACGTGTGCTCTTCCGATCTCCTTTGCAGCTTGGCATCATATT	71530225	71530247	71530376	71530398	71530248	71530375	TGGTACCTTGACACACACACACACACACACACACACACACACACAATCCTGACTTTGAAAACTCTTATTCATAGGAAAATATTCATAACAAAATATGAAATAAAAAATGCTGGGTACAAAGTTGCATA	332_47	47
2772	1	1	X	CTACACGACGCTCTTCCGATCTGAGATAATTCTGCCAGACTGCCC	CAGACGTGTGCTCTTCCGATCTGCACACCACACTCTCAATACCAA	81145708	81145730	81145873	81145895	81145731	81145872	TATTAATGTGCCAGATTCCTGTAATTGCATGAGCTAATTCCTTGAAATAAATTGTGTGTGTGTGTGTGTGTGTGTGTGTGTGTGTGTGTATCAAATTTCTTTCTTGTTTTATTTTTTTGGAGAACCCTGACTAATACATATT	332_47	47
2950	1	0	X	CTACACGACGCTCTTCCGATCTAGCCTGCTTGTGATCTTTCCTTT	CAGACGTGTGCTCTTCCGATCTTCAGGCATGCTCAAACAGTAAGT	148384591	148384613	148384805	148384827	148384614	148384804	CTGGCTGCCTGCTCTGCAGACTTCAGACTTATTTAGCCAGGCCTGACAATCACATAAGCTAGTTCCTTGCATACACACACACACACACACACACACACACACACAAGTTGAGTATCACTTATCTGAAATTCTTGTGACCAGAAACATTTTGGATTTCAGATTTTTTATAGATTTTGGAATATTCGTATTAT	332_47	47
2961	1	1	X	CTACACGACGCTCTTCCGATCTAGATCAGGAATACTGAACCCCAA	CAGACGTGTGCTCTTCCGATCTTACTTACCACTCTCCCCCTCTTC	53653100	53653122	53653260	53653282	53653123	53653259	AATGAAAATATATCACTAGTTGCATGTATTAATACGTACATACATACACGTGTGTGTGTGTGTGTGTGTGTGTGTGTGTGTGTGTAAATTAACAATCCTACAGAAGTCCTTCAATATTTCTCACCTACCAAATTGGG	332_47	47
2988	1	0	X	CTACACGACGCTCTTCCGATCTACATCTGGCTGTGTGTGTTTCAT	CAGACGTGTGCTCTTCCGATCTACCTCTGTGTATGCCTGTCTGAA	53081695	53081717	53081842	53081864	53081718	53081841	TGAACATGTCTGTATATGCCTGCCTGTCCATACACATATGTCCACACACATCTGTCCACACACACACGTGTGTGTGTGTGTGTGTGTGTGTGTGTGTGAATATGCCTGTGTGTATGCCTGTACA	332_47	47
2990	1	1	X	CTACACGACGCTCTTCCGATCTACAGTCCCCGGCATTTTGTTAAA	CAGACGTGTGCTCTTCCGATCTGCGTACAGGCTAGAAAGGAAAATG	151172412	151172434	151172584	151172607	151172435	151172583	TTTACCTATTTACAAATTCCGTTAGGACGTGTGTGTGTGTGTGTGTGTGTGTGTGTGTGTGTGTTAAGAGAAAGGGAGAGAATTTTCTTTGAATTCTTCTTAGAATTTTCTTTGTGGAGTTATATTCTCTGTGAATAAAGACAATTTTT	332_47	47
3020	1	0	X	CTACACGACGCTCTTCCGATCTAAGACAGTTGAGAACCAAGCCAG	CAGACGTGTGCTCTTCCGATCTATTTCACGAGTCACCCATCACAG	38565561	38565583	38565790	38565812	38565584	38565789	GCCTCCCCAGTTAGGGACAATCCCACTGGTGAAGACCCAGTCTCCAGCCCCTTCCCTACCAATATCTACACAGTGTCTCTGGGATCACACACACACACACACACACACACACACACACGCCATTGTGGGCAGAATTTGTGGAAGATCACCTTTCTACAGCAAAAGTTATCTTCTAGATTTGAATTTTTGCCTTTTTCCATGATTCA	332_47	47
3453	1	1	X	CTACACGACGCTCTTCCGATCTAGTTGCTTTGAAATTTGTTTGAAGGA	CAGACGTGTGCTCTTCCGATCTAGTCATGCTTCTGTTATAGGTCCC	5663899	5663924	5664100	5664123	5663925	5664099	ATAATATAGGAATAGTTTTCTTAAAAGCAAAGGCAATAAAAGAATGATAATAACAGGGCATATATATATATATATATATATATATATATATATATATATATATATTCCTGGATATATTCCTGGAATCAATTTAAAGTATTGTAGAGAAAGTAGGAATAAACTGATAGGTAGTTTA	332_47	47
3611	1	0	X	CTACACGACGCTCTTCCGATCTTGGTTTGTATTCTTTCAGGCCTTT	CAGACGTGTGCTCTTCCGATCTAATAAAGTGTGTGTGTGCATGGG	140012186	140012209	140012287	140012309	140012210	140012286	TTCTATACATACATATGCATACATATATATATATATATATATATATATATATATATATATATATATATATATATGCA	332_47	47
3794	1	1	X	CTACACGACGCTCTTCCGATCTGCCTTCCAAGTGGGTTTTACTGATA	CAGACGTGTGCTCTTCCGATCTGGAGTGTAGTGAACTCCTGACCT	9738020	9738044	9738297	9738319	9738045	9738296	CTTAAATTGATATAGACAAAACATGGCCAGGTGCAGTGGCTTATGTCTGTAATCCCAGTACTTTGGGAGGCCAAGGTGGGAGCATTGTTTGAGCCCAGGAGTTCAAGACCAGCCTGGGGCAACATAGGGAGACCCTGTCCCCCACCTCCCCCAGTCAAAAAAAAAAAAAAAAAAAAAAAAAAAAAAGCCGGGCTCAGTGGCTCACACCTGTAATCCTAGCACTTTGGGAGGCTGAGGCGGGCAGATCACCTG	332_47	47
858	1	0	X	CTACACGACGCTCTTCCGATCTACCCAAAACCTAAACCCAACACA	CAGACGTGTGCTCTTCCGATCTCAGAGAAGTTAGGCTTGAAGGCA	36354274	36354296	36354467	36354489	36354297	36354466	TTCTCTCTGTCTGTCTGTCTGTCTGTCTCTCTGTCTCTCTCTCTCTCTGTCACAGACACACAGACACACACACACACACACACACACACACACACACACACACACACACACACACACACTCACATTCTCCCCCAGCTGGTTGAGCTCCAAGGAACTTCCCATTGGTCCTC	333_47	47
859	1	0	X	CTACACGACGCTCTTCCGATCTACTAGAGGTGGTAAAATGTCGGT	CAGACGTGTGCTCTTCCGATCTAGTGGTTGCTCTAAGGTATCCAT	54301804	54301826	54301906	54301928	54301827	54301905	ATCTGTAGGGTATAAGTTCATATGTGTGTGTGTGTGTGTGTGTGTGTGTGTGTGTGTGTGTGTGTGTGTGTGTGTGTGT	333_47	47
937	1	1	X	CTACACGACGCTCTTCCGATCTAAAGGCTACAAGACACTCAGAGC	CAGACGTGTGCTCTTCCGATCTAGAGGCAAGCAAACTTCAACCAT	65655631	65655653	65655769	65655791	65655654	65655768	TTTTCTTTAATCATTCCTTAACCCATAAGCAACAAAATGTAACCAGGGTTCCTGCATGTACACACACACACACACACACACACACACACACACACACACACACACACAAGTGTGT	333_47	47
939	1	0	X	CTACACGACGCTCTTCCGATCTAAGACTCTGAGTGGGAGATGGAC	CAGACGTGTGCTCTTCCGATCTGCTGTTGTGCAATTGGGTCTATG	45012687	45012709	45012849	45012871	45012710	45012848	CCAAAAGTTTTGTGTGTGTGTGTGTGTGTGTGTGTGTGTGTGTGTGTGTGTGTGTGTGACAGAGAGAGAGGAGAGAGAGAGAGAGTGAGAAAGAGAGAGAGAGAGAGAGAAAGGAGGGTCAAGGCAGGTCCCTGGGCCA	333_47	47
964	1	1	X	CTACACGACGCTCTTCCGATCTCATTGCCACCCTTCCAGAAGTC	CAGACGTGTGCTCTTCCGATCTGAGGTTTCCAGACTGATTTGCCT	121443854	121443875	121444004	121444026	121443876	121444003	TGTAAAGTTTATTGAAAATAGCAATAGATGAGGTGCATATGAAAAACTTTTAGATTTTTAAACACACATAACACACACACACACACACACACACACACACACACACACACACACACACAGTGTTCCAT	333_47	47
985	1	1	X	CTACACGACGCTCTTCCGATCTGTCTGCCAAAGTCCAGGATGAAT	CAGACGTGTGCTCTTCCGATCTAGGGACAGGCTTAAGTCCTAACAT	69149474	69149496	69149648	69149671	69149497	69149647	CTTCCTGGAGTGTAGATTCTGCTCAGGGTTAACAGAAAACACTTCACTTCATTCTATTTTTGTGTGTGTGTGTGTGTGTGTGTGTGTGTGTGTGTGTGTGTGTGTGTGATGTATAATGCAAAATTCTTCTAAAATGGGAGACTTCAAAGAA	333_47	47
1020	1	0	X	CTACACGACGCTCTTCCGATCTAGAAACTTTCCACGTGCCTTCTT	CAGACGTGTGCTCTTCCGATCTGAAGAAAAGTAAGGATGCCATTCCA	29246248	29246270	29246371	29246395	29246271	29246370	ATAACCATCTCCGGACACACGCGTGCACACACACACACACACACACACACACACACACACACACACACACAACTGTGACCATTATGATGATTTTATTTTT	333_47	47
1051	1	0	X	CTACACGACGCTCTTCCGATCTGAAAATTCTCCTCTCCTGCTCCC	CAGACGTGTGCTCTTCCGATCTTGGGAAGTGCCATCATTTTCTAT	154015352	154015374	154015499	154015521	154015375	154015498	AAACACACACACACACACACACACACACACACACACACACACACACACCTACCTCATTACTTCATTGACAAATTTTCCAAGCATCATTTGAAGAAAGAAGGCTAATCTCATACGAAAACAGATT	333_47	47
1077	1	1	X	CTACACGACGCTCTTCCGATCTTCTTGAAACTGTCTTTGAGGCCC	CAGACGTGTGCTCTTCCGATCTTGCCATGTAGAAAAGGCAGTTGT	133281859	133281881	133282005	133282027	133281882	133282004	TAAACAAGGATCTGCTGTTCTTATTTTTAAATTAAAACACACACACACACACACACACACACACACACACACACACACACACTTTATTAACTCTTAACAGTCCTCTCGGCTGCAGCTGTGAAT	333_47	47
1187	1	0	X	CTACACGACGCTCTTCCGATCTTTTATCGTATGTTGAGCCCCTGC	CAGACGTGTGCTCTTCCGATCTTACATGGCTTGGTAGGGATGCTA	36786335	36786357	36786416	36786438	36786358	36786415	CCTCCCCAATACACACACACACACACACACACACACACACACACACACACACACGCAG	333_47	47
1194	1	0	X	CTACACGACGCTCTTCCGATCTAATCTTCTGACTCCCAACCCAGT	CAGACGTGTGCTCTTCCGATCTTGATTGCATCTCTTTGGCTGACA	77242915	77242937	77243007	77243029	77242938	77243006	ATTTGTGTGTGTGTGTGTGTGTGTGTGTGTGTGTGTGTGTGTGTGTCTTCATCATGAATCTTTGTAAGA	333_47	47
1250	1	0	X	CTACACGACGCTCTTCCGATCTGCCCAGCCTGTATTGCATTTTTC	CAGACGTGTGCTCTTCCGATCTAAGAAGTTGAGAGACTGCTTGGG	121980045	121980067	121980181	121980203	121980068	121980180	ATGTGTATTTCTGTGTGTGTGTGTGTGTGTGTGTGTGTGTGTGTGTGTGTGTGAGAGTGAGAGAGAGAGAGAGAGAGAGAGAGAGAGAGAGCGCGCGAGAGAGCATGCATCTG	333_47	47
1255	1	1	X	CTACACGACGCTCTTCCGATCTGCTTTCCATTGAAGAGGATCCCA	CAGACGTGTGCTCTTCCGATCTGGGATAAGTATGGAGAGGCAGGT	134096867	134096889	134097012	134097034	134096890	134097011	TTACACCACACACACACACACACACACACACACACACACACACACACACCCCTTTACCTTAAGGACCTATACCTATAGGGTATAGTCCACAACTCTTTATCTGAGATTCACGTTCTTCTCAA	333_47	47
1424	1	0	X	CTACACGACGCTCTTCCGATCTCAGCTGGAGTCAGTAGAACTGC	CAGACGTGTGCTCTTCCGATCTACATAAGAATCACAAAATCTCAGGGG	22515614	22515635	22515753	22515778	22515636	22515752	AGATGTATAAGCGAATCAAATACTATATCTATCTATCTATCTATCTATCTATCTATCTATCTATCTATCTCTCTCTCTCTCTCTCTCTCTCTCTCTCTCTCTCTCTCTCTCTCTCTC	333_47	47
1426	1	1	X	CTACACGACGCTCTTCCGATCTCACGATGGCTTTCACTTCCAGAT	CAGACGTGTGCTCTTCCGATCTCCCCCATCAAAATTTATCCATCCCT	106687759	106687781	106687965	106687989	106687782	106687964	TCTCACTTTATTCTATGTTTAGGGATTCTCTCTCTCTCTCTCTCTCTCTCTCTCTCTCTCTCTCTCTCTCTCTGTGTGTGTGTGTGTGTGTGTGTTCATTTTAAAGGTTGAGAAGTATTGCCAATTACCATCTGTGTTTACCTTAGTATAGATTCATTTATCAGATTATCTAAGACTAAGACT	333_47	47
1432	1	0	X	CTACACGACGCTCTTCCGATCTAGGAGAGACAGGAGCCTTTTTGA	CAGACGTGTGCTCTTCCGATCTCGCCCCTTCACATAAGGGATATG	49771919	49771941	49772112	49772134	49771942	49772111	TTATACTCACAGGGCCAGATGCCCCCATCTTTACTCATTTTCTGTCTCTCTCTCTCTCTCTTTCTCTCTCTCTCTCTCTCTCTCTCTCTCTCTCTCTCTCTCTCTGTCACACACACACACACACACACACACACACACACACAGAGAGTGGAACTTCTGATGTTTTCCTT	333_47	47
1515	1	1	X	CTACACGACGCTCTTCCGATCTGAAGCTGTTACTTGGCACCTGTA	CAGACGTGTGCTCTTCCGATCTTCTAATAGGATTTGGAACACACACA	120551598	120551620	120551676	120551700	120551621	120551675	ATTTTTAAAAATGAGTGTGTGTGTGTGTGTGTGTGTGTGTGTGTGTGTGTGTGTT	333_47	47
1557	1	0	X	CTACACGACGCTCTTCCGATCTTCTTCAGTTATACCTTCTGGCAA	CAGACGTGTGCTCTTCCGATCTTGAACTCTTGACTTGCAGTTTTT	29954595	29954617	29954698	29954720	29954618	29954697	AATTCTATATATATAGGAACACACACACACACACACACACACACACACACACACACACAGATCAAATAGAGATACTGACT	333_47	47
1569	1	1	X	CTACACGACGCTCTTCCGATCTTGCTAAAATGACGTCTGCACTCA	CAGACGTGTGCTCTTCCGATCTAAGGTGATGGCCTCCATTTTCAT	78354515	78354537	78354702	78354724	78354538	78354701	TGTTTATCACAGCACTATTCACAATAGCAAAGATATAGGACCAACCCATGATTGGATAAAATATGGTACACACACACACACACACACACACACACACACACACACACAGGAATACTATTCAGCCTTAAAAAAGAATGATTTCATGTTTTTTTGCAACAACGTGG	333_47	47
1575	1	1	X	CTACACGACGCTCTTCCGATCTTGTCTCCCAAACTACATGGTTTCC	CAGACGTGTGCTCTTCCGATCTAAAGGCTTTGATAGGTTCTGCAA	17622308	17622331	17622450	17622472	17622332	17622449	TCAGGATATTAATAGATCACACACACACACACACACACACACACACACACACACACATTAATGTGGTCCAAAAAGTTTGAGAAAACTGGATGATTTAAAAATAAAATGGGTTTCTTTA	333_47	47
1640	1	1	X	CTACACGACGCTCTTCCGATCTCGGAGAGCATGGTGACAATAGTT	CAGACGTGTGCTCTTCCGATCTTCTTCTCACATGGTAACATTTTCCT	144442927	144442949	144443048	144443072	144442950	144443047	AACAATACTTTCTTGTGTAGTTGAAATTTGCTAAGAAAGTAGATCTTAAATGTTCTCACCACACACACACACACACACACACACACACACACACACAA	333_47	47
1656	1	0	X	CTACACGACGCTCTTCCGATCTGCTCACACAGTAGGAGGAGAGAG	CAGACGTGTGCTCTTCCGATCTTGACATAGGGCCTGTGAGAAAGT	106647889	106647911	106648082	106648104	106647912	106648081	AGAAAGAGAGAGAGAGAGAGAGAGAGAAAGAGTGTGTGTGTGTGTGTGTGTGTGTGTGTGTGTGTGTGTGTATTTGTGTGTGTGTGTGAGCTCTCTGGTGTCTCTTCTTATAAGGGCACTTATCCTATTGGATCAAGGCTCTACCCTTATAATCCCATTTTACCTTAGTT	333_47	47
1687	1	0	X	CTACACGACGCTCTTCCGATCTGGGAATGAGTAGGATGCGTTCAA	CAGACGTGTGCTCTTCCGATCTCTCCTACAGAGCAGTTCACTGGG	41147777	41147799	41147969	41147991	41147800	41147968	GGGCTAGGTCAGCCTTGGGAAGGTGCATGACCACTCAGCCAGTTTGCTTCAGGAAGGATCTGATGGGCACATGGAGACACAAACACACACACACACACACACACACACACACACACACACCCCCAGAGGTGAAGGCAAGGCCAGTTCACCAGGCCTGGGAAGAGGAGGC	333_47	47
1715	1	0	X	CTACACGACGCTCTTCCGATCTTGCATGCATTCAATTCACCTCAAAA	CAGACGTGTGCTCTTCCGATCTTCACTCCCATGAGTATTGAAGCAC	125574951	125574975	125575100	125575123	125574976	125575099	GTAAAAGTGCATCCAGGTAATATTCTCTCTCTTTCTTTCACACACACACACACACACACACACACACACACACACAATGTACACGGATTTATTGTTTTATTCTATATCTTGGCTATTGTGAATA	333_47	47
1728	1	0	X	CTACACGACGCTCTTCCGATCTTTCCATTCCTTCTGTCTCCACAC	CAGACGTGTGCTCTTCCGATCTCACCTATCTGCTATAGTGAGCTGT	7462527	7462549	7462681	7462704	7462550	7462680	TATCTGTTTCTTTGTTATCTACATGCAGAATGCATAGTGTGAACATAGGTTTGTGTGTGCATGTGTGTGTGTGTGTGTGTGTGTGTGTGTGTGTGTGTGATTTTTCTTTAGCCCAGAGGTATTCATAATGA	333_47	47
1730	1	0	X	CTACACGACGCTCTTCCGATCTTTCCCATCAGAACAATGCAGCTT	CAGACGTGTGCTCTTCCGATCTTTAAGGACACTGCATCTTGAGCC	45046627	45046649	45046830	45046852	45046650	45046829	TTAGAGGAGAAAAGTCACGATGTTATTAGCATAAGTGCTACACATGCTCGAGGGCGCGCGCGCGCACACACACACACACACACACACACACACACACACACACTGCATCGTTTCACTTTCTTCCTAATTCTTGGTCCTGTCGTCTTCCTTAGCAGCCCTGCCGTAGCTGTACTGCACTGT	333_47	47
1823	1	0	3	CTACACGACGCTCTTCCGATCTGGTTTTTACCATATGCATGGCCC	CAGACGTGTGCTCTTCCGATCTTCTCAGTGAAGTGCCCGATTTTT	177404903	177404925	177405040	177405062	177404926	177405039	TGCTGTCTCTCTCTCCCTCTTTCTCTTTGTGTGTGTGTGTGTGTGTGTGTGTGTGTGTGTGTGTGTGTGTGTGTGTGTGTGTGTGTGTGAAGAGTTGCCGAAATAAGAAGAAAA	333_47	47
1893	1	1	12	CTACACGACGCTCTTCCGATCTGCAGCGGTTATAATCCTCTTGGG	CAGACGTGTGCTCTTCCGATCTTGAGAGTCCCACCTCTAAAGCAA	11902180	11902202	11902345	11902367	11902203	11902344	AAAATCGTTATCCCCCCCATACACACACACACACACACACACACACACACACACACACACACACACACACACACACACACACCCCTACTCCCCATAATGTTAAAAGAAAGAAAGCAGCTCTGGTTTTCATCTGTCTGACAAT	333_47	47
2008	1	1	X	CTACACGACGCTCTTCCGATCTTGCTTTGAAAAGTGTGTCTCTGT	CAGACGTGTGCTCTTCCGATCTAGAATCAACATAAGGCCCACAGT	20554127	20554149	20554264	20554286	20554150	20554263	ATGTGTGTGTGTGTGTGTGTGTGTGTGTGTGTGTGAGAGAGAGAGAGAGAGAGAGAAGGAATTAGAGGCTAGAGATGATTGCAAAATCTTAAAAGACATATCAACTAATTGTAA	333_47	47
2040	1	0	20	CTACACGACGCTCTTCCGATCTTCTTCCCAGGCCTCAACTAAAAG	CAGACGTGTGCTCTTCCGATCTAAATAGGTTTGGGAGGTTGAGGC	2569860	2569882	2570034	2570056	2569883	2570033	CTTGGGCTTTTTCCAGATATCTTCCTATTTGCCCTGTGTGTGTGTGTGTGTGTGTGTGTGTGTGTGTGTGTGTGTGTGTGTGTGTGTGGAGATGGGGTTTTTCCATGTTGCCCCGGCTGGTCTTGAACTCCTGAGCTCAAGCGATCCACCT	333_47	47
2096	1	0	17	CTACACGACGCTCTTCCGATCTTAAATTCTGGGCAACTCTGAGGC	CAGACGTGTGCTCTTCCGATCTACCTGATCTGCAAACAATCCTGG	27457464	27457486	27457573	27457595	27457487	27457572	CTCTCCCACACACACACACACACACACACACACACACACACACACACACACACACACACAACCCTTTCAAATCACAGGCTGGCTTT	333_47	47
2112	1	0	1	CTACACGACGCTCTTCCGATCTGTGGAATTCCTGTTTCCTTGGGT	CAGACGTGTGCTCTTCCGATCTAAGAATTGGCTCCTTCACCTTCC	62490284	62490306	62490425	62490447	62490307	62490424	AGACCCCCACTTCCCACCTCCCAACACACACACACACACACACACACACACACACACACACACACACACACACACACACACAGTGAAACAATACATCTAGATGCCTGTCTCCCTCTGT	333_47	47
2113	1	0	X	CTACACGACGCTCTTCCGATCTGTGCTCTCTCTCTCTTCTCGTCT	CAGACGTGTGCTCTTCCGATCTGACTCTTCTTCTCCCAAGAGGGT	92768101	92768123	92768271	92768293	92768124	92768270	TCTCACTCTGTTTACCCATTTATTTCTGTCTCTCTGACTATCTCTGTATCTTTTTCTCTTGACACACACACACACACACACACACACACAACCATGGCTACCGCTACTACCATTACCACTACTGATCAGAGTTGGCAAGTGGGAATA	333_47	47
2116	1	1	2	CTACACGACGCTCTTCCGATCTGTGATGGTCACTCTAATCCACACA	CAGACGTGTGCTCTTCCGATCTACACATGGTCAAACCAGGAAACT	64777761	64777784	64777921	64777943	64777785	64777920	TATAAAATTTTTAGAACTGTACGCATGCACACACACACACACACACACACACACACACACACACACACACACACACACACAACTGGTGAAATCCAAACAAGGTCTGTACCTGAGTTAATAGTATTGTACTGATGTC	333_47	47
2388	1	0	Y	CTACACGACGCTCTTCCGATCTATGTGAGTTTGGCTGTGAGTACC	CAGACGTGTGCTCTTCCGATCTGTGGAGATCCTGCCAATTCACTC	9465079	9465101	9465204	9465226	9465102	9465203	TTTTCTAGTACAAAATTTTTATTTTCATTGGTTATTCTGTGTGTGTGTGTGTGTGTGTGTGTGTGTGTTTTGAGATGGAGTCTTGCTCTGTCATCCAGGCTG	333_47	47
2428	1	0	1	CTACACGACGCTCTTCCGATCTAGGAACACAGAGGCATTTTCAGG	CAGACGTGTGCTCTTCCGATCTCAATGTCCCGGAAACAAAGTCCT	112264360	112264382	112264495	112264517	112264383	112264494	GGATAGTGTGTGTGTGTGTGTGTGTGTGTGTGTGTGTGTGTGTGTGTGTGTGTGTGTGTGTGGTGGCGGGGACGAGGAGGACTCCAGTGGGAGAGAAGAGTGTAAGAATTCA	333_47	47
2521	1	1	5	CTACACGACGCTCTTCCGATCTAAATACCCAGATACCACCCCCTC	CAGACGTGTGCTCTTCCGATCTGACTCTATTTCCTTCCTGCCTGC	64071842	64071864	64071992	64072014	64071865	64071991	TCCAAAAGAGAGAGGTGGGGAGGAGTGGAGCGAGAGAGAGAGAGAGAGAGAGAGAGAGAGAGAGAGAGAGAGAGAGAGAGAGAGAATGAAAGGACATCTGCAAAGACCATTATTAATAATTGCTGTG	333_47	47
2638	1	0	X	CTACACGACGCTCTTCCGATCTTCTGCCCCTTATTCTCCCTTCTG	CAGACGTGTGCTCTTCCGATCTTGGACTTGGCAGAAGAATCAGTG	122717329	122717351	122717471	122717493	122717352	122717470	GGGTATCTGTTACACATATATTGGACTGCTTTTCTCTTCATTCTTCTTCAATCTTTTTTGTGTTATTCAAATTGGAGTGTGTGTGTGTGTGTGTGTGTGTGTGTGTGTAAAATCAAGCC	333_47	47
2639	1	0	X	CTACACGACGCTCTTCCGATCTTCTCTCATCTCTTGCTTTTGCCA	CAGACGTGTGCTCTTCCGATCTCGTTCTCCATCAAGGATATACGA	25692694	25692716	25692775	25692797	25692717	25692774	TTACACACACACACACACACACACACACACTCATACACTTTCCATCTCCTAACAGAAA	333_47	47
2810	1	1	X	CTACACGACGCTCTTCCGATCTCGATGTGTGTCCCTTCATGTTCT	CAGACGTGTGCTCTTCCGATCTGCATGGATTGCAGGGAAACTCTA	87989825	87989847	87989929	87989951	87989848	87989928	GGATTGCCTTGCAAGTTTTGTGTGTGTGTGTGTGTGTGTGTGTGTGTGTGTGTTTAATTTTCTACTTTGTCTTGGATCTCA	333_47	47
2848	1	1	X	CTACACGACGCTCTTCCGATCTCCACATATTTCCTTCCCCCTCCT	CAGACGTGTGCTCTTCCGATCTTACGTATAGCTTGCCACCTTTGG	38310404	38310426	38310533	38310555	38310427	38310532	CTAAGTAATATTTCTTTATTAATTTTTTCCTTCCATTGTTTCTTATTGAAGCAAGTGTGTGTGTGTGTGTGTGTGTGTGTGTGTGTGTCCCAAGACCTTTTTTGTG	333_47	47
2870	1	0	X	CTACACGACGCTCTTCCGATCTCACAAAATAGATCCACGGGGACA	CAGACGTGTGCTCTTCCGATCTAGGCCCTCACAGTAATCAAGGAA	54508613	54508635	54508752	54508774	54508636	54508751	AAGAAGGCCAGGCACATGCGCGCGCACACGCGCGCACACACACACACACACACACACACACACACAGACAAACCAAGCAGCCACATGAGAGCACAAGCAGCCCATCCCTCTTCCAG	333_47	47
2900	1	0	X	CTACACGACGCTCTTCCGATCTATCTGCCGTGTAGTAGGTGCTAT	CAGACGTGTGCTCTTCCGATCTACCGGGAGTCGAGATAAATCAGA	8233263	8233285	8233406	8233428	8233286	8233405	ATATCTTTATAAGTGTGTGTGTGTGTGTGTGTGTGTGTGTGTGTGACAATGAACCCTTTATTGGCATATATATTTTATTTCCTTTATAAAACAATATGCTTTATGAGTTCAATATTCATG	333_47	47
2935	1	1	X	CTACACGACGCTCTTCCGATCTAGGGAAATTGGTAACTTCTTGGCT	CAGACGTGTGCTCTTCCGATCTTGGAGTGAGACTATGTCTCGTGAA	79750080	79750103	79750211	79750234	79750104	79750210	TAGAAATATGGTGGATACACACACACACACACACACACACACACACACACACGCAAATGCAGATGGGACAACATATATCAATCTTTAAATCTGCTACTTTTTTTTTT	333_47	47
3734	1	0	X	CTACACGACGCTCTTCCGATCTAATGACCTGCCATTCCTGCCAC	CAGACGTGTGCTCTTCCGATCTGGATGATCCTATCCCCAGGACTC	26910948	26910969	26911059	26911081	26910970	26911058	TGCTGGTGCCCACACACGCCTTCTGGGGGCTGGAAGATGTGTCCACCCCCCCCCCCCCCCCCGCTGCTGCCACCTGCATGAACTCTCAA	333_47	47
3772	1	0	X	CTACACGACGCTCTTCCGATCTGGTGAGCAATTACACGATGGTGAG	CAGACGTGTGCTCTTCCGATCTCAAACTTTTTGGCAGCAGTGACA	4703201	4703224	4703359	4703381	4703225	4703358	TTGTAGAATTATTTCATTCTATAGTACAATGTAATAATAATGGAAATAAAGTGCACAATCAATGTAATGTGCTTGAATCACCCCCCCCCCACCCCACCATCACCATCCATGGAAAAATTGTCTTCTACAACACC	333_47	47
3826	1	0	X	CTACACGACGCTCTTCCGATCTGAATTGGAGACTAGCAGTTTGCCT	CAGACGTGTGCTCTTCCGATCTGAAGCTGATTAGAGGCTCTTCGG	69500739	69500762	69500888	69500910	69500763	69500887	GGGGATGGAATAGCAATAGGTAGGCTGGGTGTCTAGGTATTCAGGGGAAGTGTGTGTGTCGTGTGTGCTGGAGCAAAGGATTGGGAAGTTGGGGGGGGGGGAAGTAAAGATACTTCTTCAGGGAA	333_47	47
842	1	0	X	CTACACGACGCTCTTCCGATCTAGTCCTCACTGATTCTCAGGCAT	CAGACGTGTGCTCTTCCGATCTGGCTCTATTCTTTCTCACAGGGC	74123138	74123160	74123282	74123304	74123161	74123281	ACACACACACACACACACACACACACACACACACACACACACACACACACACACACACACAGACCTGAGCAAGTTTGGGTCATAGATACAGCTGGCCACTAGTGTGACTTGTGGCTTTCTA	334_47	47
854	1	1	X	CTACACGACGCTCTTCCGATCTGCTGTTTGCCTTTTGGTCCTTTT	CAGACGTGTGCTCTTCCGATCTTTGGTCCTCGACTCACTATAGGC	14748945	14748967	14749111	14749133	14748968	14749110	GGTTTGGTTTGGCTTTGACTAATTCTGGTACTGAAAAGTTAGCTATACACACACACACACACACACACACACACACACACACACACACACACACACACACACACAAACTTCAAAAATGCTTAACCATCTGACCATAGTGACTA	334_47	47
876	1	0	X	CTACACGACGCTCTTCCGATCTGACCAAAGGGAAACCTCATCCAG	CAGACGTGTGCTCTTCCGATCTACTTCCGGCCTCTTTCTCTCTTT	54877850	54877872	54877978	54878000	54877873	54877977	TTTACACACACACACACACACACACACACACACACACACACACACACACACACACACAGAGAGAGAGAGAAAGAGAAAGAGAGAGAGAGAGAAACAGAGAAAAAA	334_47	47
915	1	0	X	CTACACGACGCTCTTCCGATCTCTTGCAGCCTGGTAATCAGGAAA	CAGACGTGTGCTCTTCCGATCTTCCCAGACTGATGAGAAAGCCAT	50389469	50389491	50389603	50389625	50389492	50389602	CCCTTCCTTATTATAGACCCAACCAAGGGGGGAAGAGTGTGTGTGTGTGTGTGTGTGTGTGTGTGTGTGTGTGTGTGTGTGTGTGTAATTTGAAAGAGAACTTTCAGGACA	334_47	47
920	1	1	X	CTACACGACGCTCTTCCGATCTGCAGCTAGGGAAAGCAAACTTCT	CAGACGTGTGCTCTTCCGATCTTATTTTCCCAGACTGGAGTGGCT	118751010	118751032	118751121	118751143	118751033	118751120	TGGCTTAAGAGAAGTGAGGGATGTGTGTACGTGTGTGTGTGTGTGTGTGTGTGTGTGTGTGTGTGTGTGTGTGTGTGTGTTTCAGAAA	334_47	47
936	1	1	X	CTACACGACGCTCTTCCGATCTAAAGAGTTCCATGTGTACGAGCC	CAGACGTGTGCTCTTCCGATCTAAAGCTGGAATTCAGAGCGCATA	6013069	6013091	6013221	6013243	6013092	6013220	TTAGTTGTTGAATTCTATTTTTAAATGGCTAAGGCTTTAAGTACGTGCGTGCGTGTGTGTGTGTGTGTGTGTGTGTGTGTGTGTGTGTGTGTGTGTGTGTAATTATGGCAATGTTGCTAAGTGCATAAA	334_47	47
942	1	0	X	CTACACGACGCTCTTCCGATCTAATGGAAGTTCTTAGGGCAGAGC	CAGACGTGTGCTCTTCCGATCTTGTCAGAACTTTGTCACCTGTCT	32849679	32849701	32849846	32849868	32849702	32849845	AGAAGGAGAGAGAGAAGGGAAAATGATGAATAAAACTAAGAGTTACATTCCTGTAAGATATTTACGTGTGTGTGTGTGTGTGTGTGTGTGTGTGTGTGTGTGTGTGTGTGTGTGATGTGTGGTTTGTGTATGAGAGAGAGAAAA	334_47	47
957	1	0	X	CTACACGACGCTCTTCCGATCTATCACTCCCTGCTGTCTAACCAT	CAGACGTGTGCTCTTCCGATCTGGATGAGGAGGGAGAGAGAAGAC	122494650	122494672	122494783	122494805	122494673	122494782	TTTCCTTCCCTCCTCTCTCTCTCTCTCTCTCTCTCACACACACACACACACACACACACACACACACACACACACACACACATTTTCATTCCCCTTTTTTCTTATGCTTC	334_47	47
994	1	0	X	CTACACGACGCTCTTCCGATCTTCTGAAAGGCCACTATCCTGGAA	CAGACGTGTGCTCTTCCGATCTGCAATGCCTCCTCCTCATGTTAT	39516874	39516896	39517022	39517044	39516897	39517021	TAAGCATAGAATCATCCTGTAGATTTCTGAATATGCTTGTCTGCCTCAGCTTTGGCTTAGTGAGTTGGGCTGTGTGTGTGTGTGTGTGTGTGTGTGTGTGTGTGTGTGTGTGTGTGTGTTTTAGA	334_47	47
1006	1	0	X	CTACACGACGCTCTTCCGATCTTTTCCCACAACCTCTCATCCTCT	CAGACGTGTGCTCTTCCGATCTGGCTTGACCTCTCTGAAGAACAG	50448967	50448989	50449053	50449075	50448990	50449052	ACACACACACACACACACACACACACACACACACACACACACACACACGTCATACCAAACTTT	334_47	47
1012	1	0	X	CTACACGACGCTCTTCCGATCTAATAGTCCTGCATTTGAGAACCT	CAGACGTGTGCTCTTCCGATCTTAATATGAGGCACAGCGTGATGA	37655100	37655122	37655262	37655284	37655123	37655261	ATAATATTGTGCTTGCGCACATGTGTGTGTGTGTGTGTGTGTGTGTGTGTGTGTGTGTGTGTGTGTGTTTATATTTTACAGAACCCTGAAGGAGGCCTGTACCTGGCTGTGACCCTGTTGGCAGGCATCACTGGAGTTG	334_47	47
1089	1	0	X	CTACACGACGCTCTTCCGATCTTTAAAACAGTGGGGTGGATCCCT	CAGACGTGTGCTCTTCCGATCTCTGGAACAGTCAGGTTCCAAGTC	102948390	102948412	102948540	102948562	102948413	102948539	GTCTCTCACCATACACAAAAATCAACAACAACAACAATAAAACAATGGGAAAGCTGCCTGAAGGCAAAGATCACACACACACACACACACACACACACACACACACACACACACACACTCTTTCAAG	334_47	47
1115	1	0	X	CTACACGACGCTCTTCCGATCTAGAAAATGAAACCTAACGTGCTGC	CAGACGTGTGCTCTTCCGATCTGTGTTTCACTATAGGCAGCTGTG	85802501	85802524	85802572	85802594	85802525	85802571	AGAACACACACACACACACACACACACACACACACACACACACACAC	334_47	47
1132	1	0	X	CTACACGACGCTCTTCCGATCTCCTCATTTCGTAGATGACATGCTCTTA	CAGACGTGTGCTCTTCCGATCTCCTGAAGCCTTGCTGAATTTGC	94129707	94129733	94129816	94129837	94129734	94129815	TATGTAAAAATCACTAAAGATCACACACACACACACACACACACACACACACACACACACACACACCTTTTATAACTAGAAA	334_47	47
1186	1	1	X	CTACACGACGCTCTTCCGATCTTTGGGATAACGGGGAAGTTTGAC	CAGACGTGTGCTCTTCCGATCTACAAACTATTTGAGAGTGAGTTGCAG	107532391	107532413	107532580	107532605	107532414	107532579	TACAGACTCTAAACCTGTATATTTTATCAATGTTATATTTCCCAAGAGCAATGAGTATAGTGTGTGTGTGTGTGTGTGTGTGTGTGTGTGTGTGTGTGTGTGTATCAGAGTGTCTTTGTTCTTAGGAGATTCATGCTTAAGTATTTAGGGGTGAAAATTCAAATAT	334_47	47
1265	1	0	X	CTACACGACGCTCTTCCGATCTGGTGGAGTTACCCAAGGGAGTAT	CAGACGTGTGCTCTTCCGATCTAAACATGGTGGGCACTTCAGAAT	147781880	147781902	147782006	147782028	147781903	147782005	TTGAGCCCCATATTGATCCAAAGGAAGGGAGTACTGTTGAAGTGTGTGTGTGTGTGTGTGTGTGTGTGTGTGTGTGTGTGTGTGGTGATTGCGGGGGGATTCT	334_47	47
1302	1	0	X	CTACACGACGCTCTTCCGATCTTGTAATTCCTCCTGAAACTGCCT	CAGACGTGTGCTCTTCCGATCTTCTTGAGTCTCGCCACAGTAGAA	82815905	82815927	82815998	82816020	82815928	82815997	TTTACTTCTGTGTGTGTGTGTGTGTGTGTGTGTGTGTGTGTGTGTGTGTGCGTGTGTGTTGCATTACCAT	334_47	47
1320	1	0	X	CTACACGACGCTCTTCCGATCTAAAGCACAGCAGCTATCCTCATC	CAGACGTGTGCTCTTCCGATCTCACATCATTGCTGGAGCCTTAGT	150495118	150495140	150495242	150495264	150495141	150495241	CCCCACTCTAACTACACACACACACACACACACACACACACACACACACACACGAGAACTGACCCAGATCCAGCTTGGAGCTCTCCTAGGTCCAGGATGGA	334_47	47
1341	1	1	X	CTACACGACGCTCTTCCGATCTACTGGGGGAAGAAGGTTGTTTTT	CAGACGTGTGCTCTTCCGATCTGATTGTGTCCAGGTCCTTGTTCA	140825478	140825500	140825596	140825618	140825501	140825595	GGTGTGTGTGTGTGTGTGTGTGTGTGTGTGTGTGTGTGTGTATATGCATTTATTTAGAAGAGATCCTTTTCATTTAACCATTGAGAGTCCTCTTG	334_47	47
1365	1	1	X	CTACACGACGCTCTTCCGATCTAAAGAGTTGTGAGAAAGAGCAGT	CAGACGTGTGCTCTTCCGATCTAACCCAGCACCTCATGTCTAATG	22267242	22267264	22267444	22267466	22267265	22267443	ACTATGTGTTTTATCCTTAGAGCATTATCCTTCTAAGTGAACTCCTTTCTTATTACTGAGCGTGTGTGTGTGTGTGTGTGTGTGTGTGTGTGTAGGATAAAATTGTAATGGCCTTAAAGTTGTTACCTGGCATTTTTGGTTTCTTAAAATAGGCATCCCCCTACTCCCTTTACATTATT	334_47	47
1427	1	1	X	CTACACGACGCTCTTCCGATCTCCCAGACAAGGTTCCTATCTTGC	CAGACGTGTGCTCTTCCGATCTATGTCTCCACTTAACCTCGTGGA	146320766	146320788	146320935	146320957	146320789	146320934	TTATGGTCACCAGGCCTCTGAGACTTAAAGCTTACAGCTCTCTTTTGTGCTCTTTGTACTCTCTCACTCTCTCTCTCTCTCTCTCTCTCTCTCTCTCTCTCTCTCTCTCTCTCCCTCTCTCTCTCTCTCTTCTCCTTTCTGTCCCA	334_47	47
1463	1	0	X	CTACACGACGCTCTTCCGATCTAGGCAAACCATCTCATTTGCTGA	CAGACGTGTGCTCTTCCGATCTCGTTGTTCAGTGGGGGACTTTTA	115564737	115564759	115564871	115564893	115564760	115564870	CAATGCTTTGTGTGTGTGTGTGTGTGTGTGTGTGTGTGTGTGTGTGTGAAAAAACAGCAAATCAGGTTGATGGCTATTGTTGTGTGTGTCCTAGCTGGGATGGCCCATATT	334_47	47
1465	1	1	X	CTACACGACGCTCTTCCGATCTAGTAAGAATTGCATCCCCACTGT	CAGACGTGTGCTCTTCCGATCTTGGGAGATATTCATAAGATTAAGCAGG	142773249	142773271	142773390	142773416	142773272	142773389	TAATATTCTGATGTGTAACACACACACACACACACACACACACACACACACACACACTTACTTTAAAGCAAATCTAGGATAATACTGTATATTCTGGTTTACATTTTGCTTTTTTTTT	334_47	47
1486	1	0	X	CTACACGACGCTCTTCCGATCTCAGTGGAAAAGCACCCAGTAAGA	CAGACGTGTGCTCTTCCGATCTGCTCTGTCAAACTGTGTAGAGGG	150125689	150125711	150125797	150125819	150125712	150125796	GACTGAACACACTCTCCAGGCCACTACCACTTATGTTTACTGAAAACACACACACACACACACACACACACACACACACACACAC	334_47	47
1531	1	0	X	CTACACGACGCTCTTCCGATCTGGAAATCAAGAGGCATGAGGGAG	CAGACGTGTGCTCTTCCGATCTCAGCACATGGGACTTTTTCCAGA	119850854	119850876	119851007	119851029	119850877	119851006	CCAGGCAGACAGTTCACTTCACCCTTATAAAACTACTCTAAAATATGTGTGTTTGTGCATGTATATGTGTGTGTGTGTGTGTGTGTGTGTGTGTGTGTGTGTGTGTTTTCCTTGTTTTCCTTTCAACCAT	334_47	47
1667	1	0	X	CTACACGACGCTCTTCCGATCTGAGGGAAGCAGTGGTACAAAGAG	CAGACGTGTGCTCTTCCGATCTCACGTTTGTGCTTAAGGCCATATT	65262912	65262934	65263078	65263101	65262935	65263077	TAAATCCACACAGGCCCTGCTCAAGGACACACACACACACACACACACACACACACACACACACCCCTATAAGTACTACAAATAAACATAAATGCACAGATACATATGGTCACACATTTGTGTATAGCTATACATATGTATAT	334_47	47
1689	1	0	X	CTACACGACGCTCTTCCGATCTGGTCTGCAAGTGTCTGTTTAGCA	CAGACGTGTGCTCTTCCGATCTCAGAGAAAACAACCGGAGAGAGG	150917679	150917701	150917897	150917919	150917702	150917896	ATAATATATTCTCATCTAAAGACAGTTTGTTCATTGAGAAAAGGATGAAGGAACAACAGAAGGAATATCTGTGCAGCTTGTCGTGTGTGTGTGTGTGTGTGTGTGTGTGTGTGTGTGTGTTTGTGCGCGTGTGCCTGTGTGAGGATCTGGATGTCAGCCTAGGCAGTGTCTGTCTCTGGCCAGCCCCTCACCCAC	334_47	47
1849	1	0	5	CTACACGACGCTCTTCCGATCTGAAGTGCACGCCTTTCTGAAC	CAGACGTGTGCTCTTCCGATCTCTCGCAACGCTAAACAGTGAAAA	96143862	96143882	96143996	96144018	96143883	96143995	GCGGATCCGTGTGTGTGTGTGTGTGTGTGTGTGTGTGTGTGTGTGTGTGTGTGTGTGTGTGTGTGTGTGTGTGTGTGTGTGTTGAGATGCTTTTTGTTTTTGTCTTTTTTTTT	334_47	47
2099	1	0	2	CTACACGACGCTCTTCCGATCTTAAAAGGAAGGGCATGGAGGAGA	CAGACGTGTGCTCTTCCGATCTAAGAATCCGGAAGACCAGGAGAG	219447879	219447901	219448006	219448028	219447902	219448005	GAGAGAGAGAACGTTTGTGTGTGTGTGTGTGTGTGTGTGTGTGTGTGTGTGTGTGTCTCTCTCTCTCTCTCTCTCTCTCTCTCTCTCTCTCTCTCTCTCTCTCT	334_47	47
2101	1	0	7	CTACACGACGCTCTTCCGATCTGTTGTCTGTTGGTTTTGCTGCTT	CAGACGTGTGCTCTTCCGATCTAGTGTTCAGCTTATAAATTTAACCAGG	112417905	112417927	112418000	112418026	112417928	112417999	CTTGCTCTTGGTGCTGTGTGTGTGTGTGTGTGTGTGTGTGTGTGTGTGTGTGTGTGTGTGTGTGTGTGTGTA	334_47	47
2173	1	0	3	CTACACGACGCTCTTCCGATCTGCTCAGATCAATCAGCTGGAGTC	CAGACGTGTGCTCTTCCGATCTAAGTTTTGACAAGTGAGTTGCCC	59656284	59656306	59656474	59656496	59656307	59656473	CAGGAGAGAGATCATGTAGCATAAGCTTAGCTTCCAGGGACCCAAGCCAGGGGTGGTATGTGTGTGTGTGTGTGTGTGTGTGTGTGTGTGTGTGTGTGTGTGTGTGTGTGTGTGTGTGTTTATAATTTTAGTCTACTTCATCCTTTAGCTAGATAGGAATAGAAATT	334_47	47
2175	1	0	3	CTACACGACGCTCTTCCGATCTGCTATTATTCGGCCTGAAAGCCT	CAGACGTGTGCTCTTCCGATCTATTCCCCATACACACACACAAGC	53706754	53706776	53706853	53706875	53706777	53706852	TGATGACTCTGTGTGTGTGTGTGTGTGTGTGTGTGTGTGTGTGTGTGTGTGTGTGTGTGTGTGTGTGTGTATGGAT	334_47	47
2226	1	0	2	CTACACGACGCTCTTCCGATCTGAACTGATGGGGGCTTTTCTGG	CAGACGTGTGCTCTTCCGATCTCAGCACACAAGAACCAGGTCAT	74259494	74259515	74259687	74259708	74259516	74259686	CCATGGGACGTGCACCATGGGGCTTGGGCGATGGCCCCAGCGGCTGCAAGAGGGGTGTGTCTCTGTGTGTGTGTGTGTGTGTGTGTGTGTGTGTGTGTGTGTGTGTGTGTGTGTGTGTGTTAGGGGAGTTGAGGCCCTTGCTGGGTCTGGCTGAGGAGCTGCCTCCGCGTC	334_47	47
2272	1	0	8	CTACACGACGCTCTTCCGATCTCTATGCTGAGGAGGCAGTGGT	CAGACGTGTGCTCTTCCGATCTCAGGCTTTGTAAAAGCAAGGACC	94760653	94760673	94760737	94760759	94760674	94760736	GACCAAAACACACACACACACACACACACACACACACACACACACACACACACACACACACAC	334_47	47
2301	1	0	12	CTACACGACGCTCTTCCGATCTCCGAACAACAACAACAAAAGCCT	CAGACGTGTGCTCTTCCGATCTCTGCCTCCATGATCCTCTTCAAC	20168425	20168447	20168547	20168569	20168448	20168546	TTTGTTGAGCCACTGTCCTTCCAGTGAGACACACACACACACACACACACACACACACACACACACACACACACACACACACACAGTCTTTACAGATCT	334_47	47
2364	1	1	12	CTACACGACGCTCTTCCGATCTCACCTGTTTGGCTCTCTTTTCTG	CAGACGTGTGCTCTTCCGATCTTCAGCTCCCTAGACAGAGTACTAAC	23878999	23879021	23879173	23879197	23879022	23879172	AAGAATAATGGTGTTAAATACATACATCCCCGAGAGAGAGAGAGAGAGAGAGAGAGAGAGAGAGAGAGAGAGAGAGAGAGAGAGAGAGGTCAGTTTCTCACTGTTTGTAAGTTACATGAAAATTTACTAGCAAAAGCTCAAAAGAGTAGAA	334_47	47
2390	1	0	6	CTACACGACGCTCTTCCGATCTATGTCTTCTCCCATCTCAGGTCC	CAGACGTGTGCTCTTCCGATCTCCCAGAGAAAGAGCCATTAGCAA	36702015	36702037	36702213	36702235	36702038	36702212	CCTCCCGCAGCCCACAAGCCTGCCCCTGAACTGAGCAGTTTCTCAGTGTGCTCAGAGAGAGAGAGAGAGAGAGAGAGAGAGAGAGAGAGAGAGAGAGAGAGAGAGAGAGAGAGAGGGGTGTGGGCTGCAGTGAGTGATGCTGGCCCTGGATAAGGATGGGAAACAGGTCCTATAG	334_47	47
2554	1	1	X	CTACACGACGCTCTTCCGATCTTTGCATAAGCTGTCATTTTGGGC	CAGACGTGTGCTCTTCCGATCTTATTTGTGACAAGGGTAGGTGGC	152836371	152836393	152836555	152836577	152836394	152836554	CACTCTGTCCTTTAAGGAAGGGAGGAGGCCCATCCTGTCCCCCTTGGGAACAGAGCACGTGCGCGCGTACACACACACACACACACACACACACACACACACACTCCTTCTCCAAACCACAGGCCACGTACACCTCCAGCTTGCTCCACACTCATCATGGG	334_47	47
2568	1	0	X	CTACACGACGCTCTTCCGATCTTGTTTTGGATTCTTAGGGCCCAG	CAGACGTGTGCTCTTCCGATCTAAAACACGCACTCCCTAGTTTGT	17434812	17434834	17434966	17434988	17434835	17434965	CATAGCACCTGGCATCTAGTAAGTGTTCAGTAAATATTTTCTGAATGAGTGGTTGGGATCCATTAGGAAAATGTAGGAGTATGTGTGTGTGTGTGTGTGTGTGTGTGTGAGAGAGAGAGAGAGAGAGAGAG	334_47	47
2585	1	0	X	CTACACGACGCTCTTCCGATCTTGTCAAGACAATTCCTTTGCTCCA	CAGACGTGTGCTCTTCCGATCTCTACTAGGCCCTACACACACTCA	116312667	116312690	116312739	116312761	116312691	116312738	ATGACTTGTGTGTGTGTGTGTGTGTGTGTGTGTGTGTGTGTGTCAGGG	334_47	47
2666	1	0	X	CTACACGACGCTCTTCCGATCTTCAAAGGCAAGAACAGAGGCAAT	CAGACGTGTGCTCTTCCGATCTATATTGTTGGGCCAGTCTCTCCT	111259496	111259518	111259623	111259645	111259519	111259622	AAATGGGCCCAGTAGCCCTGAGACACCAATTACATTACAATGTACAGAGAAGCACCTCTGGAAGGTTGGAGTGTGTGTGTGTGTGTGTGTGTGTGTGTATCTCA	334_47	47
2700	1	0	X	CTACACGACGCTCTTCCGATCTGTTTGACACAAAAGCCTGTGCAT	CAGACGTGTGCTCTTCCGATCTTTATGAGGACTCCAGTTTGGCCT	136627153	136627175	136627290	136627312	136627176	136627289	TGACCACAAGACTTTTGAGAAAGTGAGAGAATGAGTGAGTGAGTGAATGAAGTGTGTGTGTGTGTGTGTGTGTGTGTGTGTGAGAGAGAGAGAGGTGTTTGTGGTAGGCTGGAG	334_47	47
2773	1	0	X	CTACACGACGCTCTTCCGATCTGAGAGAGGGAAGGTTCTGGAAGA	CAGACGTGTGCTCTTCCGATCTAGGAAAGCTGAGAAGCATGAGTA	111599706	111599728	111599908	111599930	111599729	111599907	AATGAAGTGAAGAGAATACCACGTTGTGTGTAGAAAATAGGCAACTATATTATATCAATCAAATCCCATTTGTTTTGGGGTGTGTGTGTGTGTGTGTGTGTGTGTGTGTGTAATATGATCTCTTCTTTGAGTATTTTTCTAGTCTACTGTTTTCTCTTTATAGATTAGCTTTCTCTATT	334_47	47
2793	1	1	X	CTACACGACGCTCTTCCGATCTCTCTTTGTGATACCGAAGAGCGA	CAGACGTGTGCTCTTCCGATCTTGGGCTTTCAGCACAACAGATAA	14359379	14359401	14359491	14359513	14359402	14359490	TACATAATTGTATGGATACGTGTAATGTTTTGGCTACATTAAATGTAGATTCTTTACACACACACACACACACACACACACACACACAC	334_47	47
2825	1	1	X	CTACACGACGCTCTTCCGATCTCCTATATTCCTGAATTTGAGTTGGACA	CAGACGTGTGCTCTTCCGATCTGCTGTGTTGGTCGTTGTTTGTAG	47364852	47364878	47364983	47365005	47364879	47364982	TATCAATATGATCTCACAACAGTTTATTTTTAAAAAGAATGTGCACACACACACACACACACACACACACACACACACTTCATAGCTCTGTCTGCTGAAGAGGC	334_47	47
2971	1	0	X	CTACACGACGCTCTTCCGATCTACTGTTGGAAGAATGGGCAAGAG	CAGACGTGTGCTCTTCCGATCTAGATTCATAGCATACCCCTCCCC	113818107	113818129	113818253	113818275	113818130	113818252	TCGGAACAGAGACCCTTGAAGGGAGTTTCAAAGCTTGATGAAATTTGCAAGACTTGAGAATGCTGTTTGTTGAAATGAAATGTACAGGGGTGTGTGTGTGTGTGTGTGTGTGTGTGTGTGTTT	334_47	47
2992	1	0	X	CTACACGACGCTCTTCCGATCTACAGACAGCTGGTTTCATAGTTACA	CAGACGTGTGCTCTTCCGATCTTGTATGAGTACTTGCACACAAAG	33358517	33358541	33358661	33358683	33358542	33358660	TTATGAAACTATAAGGAATAACTCATTTAGCATATGTGAAATATGCCAATATCGCTATTCTGAAATAGTGTTTTCCTAAGGGGTTATGGTGTGTGTGTGTGTGTGTGTGTGTGTGTGTG	334_47	47
1029	1	1	X	CTACACGACGCTCTTCCGATCTAGTCTACGGTGTAATGTTTGGGT	CAGACGTGTGCTCTTCCGATCTTCCAAGACAGTAGACTTTGGGTG	116622799	116622821	116622950	116622972	116622822	116622949	ATACTTTATACATACATAGTGAAATGATTACTACAGGTAAGTAACTTAACCTATCCATTATCTCACATGGTTACTTGTGTGTGTGTGTGTGTGTGTGTGTGTGTGTGTGTGTGTGTGTGTGTTAAGAG	335_47	47
1210	1	0	X	CTACACGACGCTCTTCCGATCTAGCTTGAGGTGTGTTTCAAATCAA	CAGACGTGTGCTCTTCCGATCTCACAAACCACTCCCAGAGAACAA	19119183	19119206	19119303	19119325	19119207	19119302	CTAATCATGAGATTGTGTGTGTGTGTGTGTGTGTGTGTGTGTGTGTGTGTGTGTGTAATTCCTGCTCTTCCCCCACCCTGGCAACTGTGAGTTCAG	335_47	47
1230	1	0	X	CTACACGACGCTCTTCCGATCTCAGGAACCTGATCACTTATCCCTA	CAGACGTGTGCTCTTCCGATCTAGAGTATGATCCCTGTTTGAGGA	110713284	110713307	110713373	110713395	110713308	110713372	ATGGTTAGAAATTTCTCTCTGTGTGTGTGTGTGTGTGTGTGTGTGTGTGTGTGTGTGTGTGTATT	335_47	47
1240	1	0	X	CTACACGACGCTCTTCCGATCTCTCATGTTTGGGGGAGAATGAGG	CAGACGTGTGCTCTTCCGATCTGTGCTTTTACCTAGTAACTGCTCA	13552862	13552884	13552987	13553010	13552885	13552986	GAGTCTGAGCTGAACTTTGTGGCCATTTCAGACACACACACACACACACACACACACACACACACACACACACAGAGTCAACATTTATGGAACTAACTTTAT	335_47	47
1325	1	0	X	CTACACGACGCTCTTCCGATCTAACAGACCTGGATGTTTTTCCCC	CAGACGTGTGCTCTTCCGATCTCTCTGACTCAAGACTTCTCCAGC	66943096	66943118	66943252	66943274	66943119	66943251	TCTTCTTTGAGTCATGTTCATGTGAGTTTGTCTGTCTGTGTGTGTGTGTGTGTGTGTGTGTGTGTGTGTGTGTGTGTCAGAGAGAGAGAGAGAGAGAGAGAGATGGAGTGCGGAGGCTTGGGTGAGAGCACAA	335_47	47
1425	1	0	X	CTACACGACGCTCTTCCGATCTAAGAAGGGATGCGAATGGTGTAG	CAGACGTGTGCTCTTCCGATCTAAGTCTGTCCCACATCCTCTCTC	43376897	43376919	43377085	43377107	43376920	43377084	CATGCTTTCAGAAATCTTGAAGGCATTCCTTTAGCTGTGTTTCTAAACTCCATTTCCCTGTCTCTCTCTCTCTCTCTCTCTCTCTCTCTCTCTCTCTCTCTCTCTCTGTCTCTGTCTCATTAGCTCTCATTTCTTCTCTTGCAAAGCTGAAGATCCAGGGTTGGG	335_47	47
1453	1	1	X	CTACACGACGCTCTTCCGATCTAAAGAAGCAGACAGGAGAGGGAT	CAGACGTGTGCTCTTCCGATCTATGAAATTTGGCTGCTCCCAGAC	128938281	128938303	128938410	128938432	128938304	128938409	CTGAGTCAGTCTCTCCCCATCTCTCTTCCAATCTCTCTCTCTCTCTCTCTCTCAAGAATGCTCAACTTAAATCCTGTTAAAAGGAAAAAGGAAGACATGGAAAAAG	335_47	47
1551	1	0	X	CTACACGACGCTCTTCCGATCTTATCTGTAGTGGTGTTGGCGTTG	CAGACGTGTGCTCTTCCGATCTAAGCCTATTCCTTCAACCTCTGC	10882960	10882982	10883053	10883075	10882983	10883052	GTAATGGTGTGTATGCGTGTGTGTGTGTGTGTGTGTGTGTGTGTGTGTGTGTGTGTGCGCATGCATGTTG	335_47	47
1552	1	0	X	CTACACGACGCTCTTCCGATCTTATGTACACCACTCTTCCTGCCC	CAGACGTGTGCTCTTCCGATCTCCATCTGTTGTAGCAAACATGCC	141252303	141252325	141252414	141252436	141252326	141252413	TGCCCACTTCACACACACACACACACACACACACACACACACACACACACGCACAGTGTCTCCTATGATTTATATTTTGTATTATTAT	335_47	47
1559	1	0	X	CTACACGACGCTCTTCCGATCTTGAAGGTGTGTGTGTATGTGGTG	CAGACGTGTGCTCTTCCGATCTTTATGTTGAGGGACACATGGCTG	10350687	10350709	10350773	10350795	10350710	10350772	GGGTGGTCAGCCGTGTGTGTGTGTGTGTGTGTGTGTGTGTGTGTGTGTGTGTGATGGGGTGGT	335_47	47
1574	1	0	X	CTACACGACGCTCTTCCGATCTTGTAGCAAGGGAGTTTTCAGAGC	CAGACGTGTGCTCTTCCGATCTTGTTCCACTGTTTGTTTTGGAGG	135491166	135491188	135491259	135491281	135491189	135491258	TCAGAGTTTCAAATTCAAGACACACACACACACACACACACACACACACACACACACACAACCCGAATAA	335_47	47
1671	1	1	X	CTACACGACGCTCTTCCGATCTGCACCAAAGTCTCTCTCTCCTCT	CAGACGTGTGCTCTTCCGATCTACAACTGACATACCATCTCTGGC	121974678	121974700	121974787	121974809	121974701	121974786	CTCTCTCTCTCTCTCTCTCTCTCTCTCTCTCTCTCTCTCACACACACACACACACACACACACACACACACACACAGAGGAATTAA	335_47	47
1766	1	0	11	CTACACGACGCTCTTCCGATCTTTGCTCATGGCTTCTTTCCCATT	CAGACGTGTGCTCTTCCGATCTAAGACTGAATGTGGTGTGTGTGT	43455678	43455700	43455824	43455846	43455701	43455823	AGCCCTCCATGGGCGGGGACACACACACACACACACACACACACACACACACACACACACACACACACACACACACACACACTCTCATGGCCTCTTTCCCATTAGCCCTTCATGGGTGGGCAC	335_47	47
1818	1	0	21	CTACACGACGCTCTTCCGATCTTGACACACAGGTGATCTCTTCCA	CAGACGTGTGCTCTTCCGATCTCAAGGCAGGACCTTCTGACTGTA	43497081	43497103	43497223	43497245	43497104	43497222	GGGGAGGGGTGTGTGTGTGTGTGTGTGTGTGTGTGTGTGTGTGTGTGTGTGTGTGTGTGTGTGTGTGTGTGTGGTGGCTGCTAATTTTGAGTCAATACCAGATCTGCAATGAGTTTCTG	335_47	47
1869	1	0	8	CTACACGACGCTCTTCCGATCTATGCCCGTGCATACTTAAAGGAA	CAGACGTGTGCTCTTCCGATCTTGGGTGGATGAATTATGGAGGGT	104460020	104460042	104460153	104460175	104460043	104460152	CAGAGGGAAAGCCAGCAGCAAAATATATACAATACACACACACACACACACACACACACACACACACACACACACACACACACACACACACACACAATCTTCTGCTCTTT	335_47	47
1877	1	0	8	CTACACGACGCTCTTCCGATCTCAGGATTGAGCTACGTAAAGCCA	CAGACGTGTGCTCTTCCGATCTGCTACAGCCTTCTAAGGAAACAGG	74238158	74238180	74238257	74238280	74238181	74238256	GGCTGGGGTGTGTGTGTGTGTGTGTGTGTGTGTGTGTGTGTGTGTGTGTGTGTGTGTGTGTGTGTGTGTTAGGTAT	335_47	47
1879	1	0	9	CTACACGACGCTCTTCCGATCTTCATCACAGCTGCACTGAAATCT	CAGACGTGTGCTCTTCCGATCTAAGTGTAATGCACAGACACCTCC	104805413	104805435	104805577	104805599	104805436	104805576	AATGAGCCAAGGGTATGTGGCCAAGGCATCTCAAGAGTCTAGGGTGTGTGTGTGTGTGTGTGTGTGTGTGTGTGTGTGTGTGTGTGTGTGTGTGTGTGTGTGTGTCTGTCTGTCTGTCTGTCTGTCTGTTGGGGGGTGGGT	335_47	47
1880	1	0	9	CTACACGACGCTCTTCCGATCTCAGAACAGCCAGACCAGTTATCC	CAGACGTGTGCTCTTCCGATCTTTAACTCTGGGGCAGGAACACTA	107077057	107077079	107077212	107077234	107077080	107077211	CTCTACTATCCACCCCAACACACACACACACACACACACACACACACACACACACACACACACACACACACACACACACAGTGAGTCAGGAATAAAGGCCTTTTGCCAAGGCAAAGGTAAAATCTCTAATAA	335_47	47
1953	1	0	13	CTACACGACGCTCTTCCGATCTTTGTTGCCACAAATAAGACACGC	CAGACGTGTGCTCTTCCGATCTTACCTGTTCACTTCTGTCACCTG	77630202	77630224	77630324	77630346	77630225	77630323	TCTGTGTTTGGTGTGTGTGTGTGTGTGTGTGTGTGTGTGTGTGTGTGTGTGTGTGTGTGTGTGTGTGTGTTTTGCTTCCTTGAGGGGAAGGCAGAACGC	335_47	47
2027	1	1	4	CTACACGACGCTCTTCCGATCTTGAGAGGGATGTCTGGGCAATTA	CAGACGTGTGCTCTTCCGATCTATCTGAGAATCCCAAATGGCACC	86748568	86748590	86748728	86748750	86748591	86748727	GAATAGCTACACTGAAGTCTGCCCGTGTGTGTGTGTGTGTGTGTGTGTGTGTGTGTGTGTGTGTGTGTGTGTGTGTGTGTTTAGAGAGAGAGAGAGATTATTGCTTAAACAGTGCCCCTGGGTTGGTTGCTTGGCTT	335_47	47
2056	1	0	15	CTACACGACGCTCTTCCGATCTTCCTTTGAGCATGCAGCCTTATT	CAGACGTGTGCTCTTCCGATCTTTAGGGAAGCAATGCAACTCCTC	29331263	29331285	29331375	29331397	29331286	29331374	TCAGCTGTATGTCAGGGTGTGTGTGTGTGTGTGTGTGTGTGTGTGTGTGTGTGTGTGTGTGTGTGTGTGTGTGTATCAGGGTTGCTGCT	335_47	47
2212	1	0	16	CTACACGACGCTCTTCCGATCTGACTGGCATGATGGGTGTCC	CAGACGTGTGCTCTTCCGATCTCTACCACTGCTCAGAGGAACAGA	85260284	85260303	85260450	85260472	85260304	85260449	CCTGCTGGGAGGTGGCCTGAGCCTGAGCCTCCCTGGGCTGCCTGTGGTGCTGCCTGGACTGGTGTGTGTGTGTGTGTGTGTGTGTGTGTGTGTGTGTGTGTGTGTGTGTGTGTGTGTGTGAAGGAGGACGAAGGAGCTAGCACCCC	335_47	47
2287	1	0	7	CTACACGACGCTCTTCCGATCTCCTGGGTTTCCAGAGTGCAAATA	CAGACGTGTGCTCTTCCGATCTGCTCTGTATCAGTCACGGTTCTC	37582253	37582275	37582405	37582427	37582276	37582404	GCAGATCCTGGGACTTCTCAGACTCTGTAATCAATACGTTATAAGAAATCACACACACACACACACACACACACACACACACACACACACACACACACACACACACGTTCTATTGGTTCTGTTTCACTG	335_47	47
2327	1	0	7	CTACACGACGCTCTTCCGATCTCCAAAATAAGACCAGTGCCCACA	CAGACGTGTGCTCTTCCGATCTGAGCCTTAAAAGCAAGCCAACTC	28647326	28647348	28647463	28647485	28647349	28647462	GGGCTGTGTGTGTGTGTGTGTGTGTGTGTGTGTGTGTGTGTGTGTGTGTGTGTGTGTGTGTGTTTTACCATGTGCATACTTGGAAAGATAGTATTCTAACAAAGCCAGCCTTGG	335_47	47
2334	1	1	17	CTACACGACGCTCTTCCGATCTCATCTTCACATAGCCTTCTCCCG	CAGACGTGTGCTCTTCCGATCTTTCGAGATCATCCTGGGTCTAGC	66736563	66736585	66736701	66736723	66736586	66736700	TATGTGTGTGTGTGTGTGTGTGTGTGTGTGTGTGTGTGTGTGTGTGTGTGTGTGTGTGAGAGAAATCTCCTGCTTTTCTCTTATCAGGACACCTGACATTAGATTTAAGACTTAT	335_47	47
2404	1	0	4	CTACACGACGCTCTTCCGATCTATCCCAGCATGCTTCTTTGTAGG	CAGACGTGTGCTCTTCCGATCTTGGCTATTTTAGGATCTGTGCCT	39213496	39213518	39213622	39213644	39213519	39213621	CATAGGCATGCTTGTTCTAATATAGACAGACAGAGAGAGAGAGAGAGAGAGAGAGAGAGAGAGAGAGAGAGAGAGAGAGAGAGAGAGATAGATAGATGTAGAT	335_47	47
2460	1	0	7	CTACACGACGCTCTTCCGATCTACTCAGGAAACAAAACAAATAAGCAGG	CAGACGTGTGCTCTTCCGATCTTTTCACCGTAGTGTGTGTCTTGG	108019045	108019071	108019138	108019160	108019072	108019137	ATTCAACACACACACACACACACACACACACACACACACACACACACACACACACACACACAAACT	335_47	47
2480	1	0	X	CTACACGACGCTCTTCCGATCTACAGGAATCCTCAGCCTCGATAA	CAGACGTGTGCTCTTCCGATCTGTCAGGGTTCTCTATGTGTGTGT	127976075	127976097	127976211	127976233	127976098	127976210	TTGCATAAGCCAATTCCCCTAATAAATCCCTTCTCATATGTATGTGTGCATGTGTATGGGTATATGAGAGGATGTGTGTGTGTGTGTGTGTGTGTGTGTGCATGTGTGTACAG	335_47	47
2514	1	1	11	CTACACGACGCTCTTCCGATCTAAGAAGGAAAGCATTCCGCTAGG	CAGACGTGTGCTCTTCCGATCTAGCTAGTACAAAGCACGCAGAAG	37212071	37212093	37212188	37212210	37212094	37212187	GAAGAGAGAGAGAGAGAGAGAGAGAGAGAGAGAGAGAGAGAGAGAGAGAGAGAGAGACAGCGCGCAAGTGGACTTAACAAGCTACTTTTACTTT	335_47	47
2517	1	0	11	CTACACGACGCTCTTCCGATCTAACACATTCCCCACCCCTTTGAG	CAGACGTGTGCTCTTCCGATCTCCCCCATTTCTCCACAACTTCTC	65211661	65211683	65211800	65211822	65211684	65211799	AGGTCTGAGGCCTGCAGACCTGGCTCGGAGCCCACCTGGTAGTCCTCAGACTGTGTGTGTGTGTGTGTGTGTGTGTGTGTGTGTGTGTGTGTGTGTGTGTGTGTGTGTGTAAAAGA	335_47	47
2542	1	0	X	CTACACGACGCTCTTCCGATCTTTTGTAAGACGCTCTCATCAGCC	CAGACGTGTGCTCTTCCGATCTAACCTGCCAAACAAATCAATGCC	136960470	136960492	136960575	136960597	136960493	136960574	CACAGGCTTGTGCATAAGTGCGTGCACACGCGCACGCGCGCGCGCGCACACACACACACACACACACACACAGTTTTCTCTT	335_47	47
2648	1	1	X	CTACACGACGCTCTTCCGATCTTCCCCAAATACCCAGGCTAGAAT	CAGACGTGTGCTCTTCCGATCTCTGGTGCCTTACTCTGACATTCC	11103369	11103391	11103522	11103544	11103392	11103521	GCCCATTTCGAAATTATCTCCCTATCCCACATGCAGGTGTACACACACACACACACACACACACACACACACACTTTTTTCTTAACCTCAATGCAATAAAGATCTGGGGATATTGAGTATCAAGATCTTT	335_47	47
2661	1	0	X	CTACACGACGCTCTTCCGATCTTCAGGAGGTAGGAACAAGCAAGA	CAGACGTGTGCTCTTCCGATCTCGGTCAACAAACATCAAGTCAGC	110542149	110542171	110542246	110542268	110542172	110542245	GATGGATTGTGTGTGTGTGTGTGTGTGTGTGTGTAAGAAGGAGGGAGAAGTATAGGGAGTGGTGGCAAATGCTT	335_47	47
2669	1	0	X	CTACACGACGCTCTTCCGATCTTATTTTCTCCCTCTTCCCACCTCC	CAGACGTGTGCTCTTCCGATCTCACTGCATGTCTTTGTGCATGAG	146606705	146606728	146606824	146606846	146606729	146606823	ACCAAAGACACACACACACACACACACACACACACACAGGCACACACGAGTATACTCACATAAACAAGCTTATAGGTGGCCATCTACACACATTC	335_47	47
2672	1	0	X	CTACACGACGCTCTTCCGATCTTATGTGAAAACAGGGGATTGGGC	CAGACGTGTGCTCTTCCGATCTTCTCACTGCTGACTACTTGCTTT	104707491	104707513	104707631	104707653	104707514	104707630	TAGATACACTTCTCTCTCTCTGTCTGTCTCTCTGTCTCTCTCTCTCTCCCACACACACACACACACACACACACACACACATGCACGCATACACTTGTGCCCACGTGGAAGACATAT	335_47	47
2702	1	0	X	CTACACGACGCTCTTCCGATCTGTTGATCTGACAACAGTTTATTCAACA	CAGACGTGTGCTCTTCCGATCTATCCCCTCCTGTACCTTGTTTCA	136203399	136203425	136203532	136203554	136203426	136203531	TAATAATAGCAACAATGTATTTGGTTGTGTGTGTGTGTGTGTGTGTGTGTGTGTGTGTGTGCATTTGCTAGGTATGTTTATATGTAAGGGAAATGAATGACAGCAA	335_47	47
2704	1	0	X	CTACACGACGCTCTTCCGATCTGTTCCTCCAGGAAATGTGGGAAA	CAGACGTGTGCTCTTCCGATCTCCAGCATTCAGTCAGAAACACCT	131971310	131971332	131971476	131971498	131971333	131971475	AATGATTGTCCAGGAAAACAGTATAGCCGTGTGTGTGTGTGTGTGTGTGTGTGTGTAAATAGACGCCATTCACGTGCCTGAGTCTGCTCCATGATGTCCAGATTGGGAAGACTAATCATAAATGGCCTTGTGACTTCCTAGAC	335_47	47
2722	1	0	X	CTACACGACGCTCTTCCGATCTGTAGAACTGTTTCATGGAGGCCA	CAGACGTGTGCTCTTCCGATCTTGTCTCTTTACTTGCCTGTGCTC	107027004	107027026	107027131	107027153	107027027	107027130	TATATTATTACATCCTAATATCTACAGTGTTTTCTTCTGGAGCTCACAGTCTGGTGTGCGTATGTGTGTGTGTGTGTGTGTGTGTGTGTGTGTGTCCAGGGTGG	335_47	47
2739	1	0	X	CTACACGACGCTCTTCCGATCTGGAGGCAAAGAGGTTGATCGTTT	CAGACGTGTGCTCTTCCGATCTCTGCCACCTTCCAGGATCATTTT	16078205	16078227	16078371	16078393	16078228	16078370	TTTTATATCCGTGTCAGTCAACAGACAATTGTCAGCTGTGAGCTGCCTCCTTTGCTCATGTCTGTGTGTGTGTGTGTGTGTGTGTGTGTGTGTGTATGTTTGAGTGTAAAAACCTCCTTGGTAAGTCAGTTCTCTCCTGACCA	335_47	47
2749	1	0	X	CTACACGACGCTCTTCCGATCTGCGTGCATATCGGAGTAGGTAAA	CAGACGTGTGCTCTTCCGATCTGTGTGTGTCTGTCTCTCCATCAC	133708020	133708042	133708147	133708169	133708043	133708146	GATGCATTGCTTTGTGATGAGGACATTGTAGGAAGATAAATTTTCTCTCTCTCTCTCTGTCTCTCTCTCTCTCTCTCTCACACACACACACACACACACACACA	335_47	47
2750	1	0	X	CTACACGACGCTCTTCCGATCTGCCCTCTTCACCTTTGTCTATGC	CAGACGTGTGCTCTTCCGATCTGAGGGTGGAATTCAAAGCCTCAT	11532932	11532954	11533042	11533064	11532955	11533041	ATTGCACACACACACACACACACACACACACACACACACTCATCCACACATTTTACTTCTGTGTGCTTGATCCTACTATCCATTCCC	335_47	47
2843	1	0	X	CTACACGACGCTCTTCCGATCTCCAGTGCTTTCTACTCCTCCACT	CAGACGTGTGCTCTTCCGATCTTCTGGCCAAACTTTTGTATGCCT	101113734	101113756	101113835	101113857	101113757	101113834	TCACTTTCTACCAACAATAGCTCCTATGAGTTCAGGATCAAGACAGATACACACACACACACACACACACACACTGCC	335_47	47
2853	1	1	X	CTACACGACGCTCTTCCGATCTCCAAACTTCTGGGCTCCTTTGAT	CAGACGTGTGCTCTTCCGATCTTTGTATCTCTGATCCTCTGCACT	43178003	43178025	43178163	43178185	43178026	43178162	GTGAATTCATCAATTGTGCTCTAAGTATGGTACAATAGGGAACCCAGCACACACACACACACACACACACACACACACACAAATGTGTGTCTATGCATATAATTCTTTAAAGGAGAACTTTGGTCTTCCTAAATAAT	335_47	47
2884	1	0	X	CTACACGACGCTCTTCCGATCTATTCAAAGGGGCTGATATGCCTT	CAGACGTGTGCTCTTCCGATCTTGTTCATCAGACCTTCCCTCCTT	45146064	45146086	45146170	45146192	45146087	45146169	TGTGTGTGTGTGTGTGTGTGTGTGTGTGCATGTTAGCAAATGCTTTCTTCATCAATCTGTGATTGTGTATGACTGTGTTTGGG	335_47	47
2946	1	0	X	CTACACGACGCTCTTCCGATCTAGCTTATGTCAGTGTGTGTGTCC	CAGACGTGTGCTCTTCCGATCTTTGCACCAAGCGAATAGAAGTGT	100121454	100121476	100121557	100121579	100121477	100121556	CTGTGTGTGTGTGTGTGTGTGTGTGTGTGTGTGTATCTCTGGGGAGTAGGATGGGAGGGAGATTTTCACATTTTACTTAT	335_47	47
2981	1	0	X	CTACACGACGCTCTTCCGATCTACCTTGACTGAGGTTGTGGATAC	CAGACGTGTGCTCTTCCGATCTAAACAAGCAAAGCACAAGTCCAC	69319164	69319186	69319312	69319334	69319187	69319311	ATGAAACTTCACATGTGATAAAAGTGCATAGAACTACACACACACACACACACACACACACATATACAGATGAGGTCATATAAAACATGAAGTCTGACTAAGCTCTGTAGACTGTATCAATGTCG	335_47	47
3014	1	1	X	CTACACGACGCTCTTCCGATCTAAGGGCTTCACCATGTACTCTTG	CAGACGTGTGCTCTTCCGATCTATCAGTTGGGCAAGTGAGTCT	32804161	32804183	32804284	32804304	32804184	32804283	CCTCTTGAGGAGGAATAAGAGTGTGTGTGTGTGTGTGTGTGTGTGTGTGTGTGTGTATTCCAATTATTAATAAAAACAGTTTTCAAATCACTTTTCCAAG	335_47	47
836	1	1	X	CTACACGACGCTCTTCCGATCTGGGAAAGGACAGACAATGCATGA	CAGACGTGTGCTCTTCCGATCTCATTTGCCTTCCACATTTGGGTC	44068223	44068245	44068370	44068392	44068246	44068369	TACTGGGTTGATTGGCAATCTGTGTGTGTGTGTGTGTGTGTGTGTGTGTGTGTGTGTGTGTGTGTGTGTGTGTGTGTGTGTGTGTGTTAACCTAGACACAAAAATTAATCTTAGATTAATTTAA	336_47	47
1080	1	0	X	CTACACGACGCTCTTCCGATCTTGATTTCGGTATGGGGACCAATG	CAGACGTGTGCTCTTCCGATCTGCTTGTGAGTCACCCTACTCTTC	37836929	37836951	37837046	37837068	37836952	37837045	ATCACACACACACACACACACACACACACACACACACACACACACACACGAAGAGGGTATGAAGATTTCTTACTCACATAATAAGGCTTTCTAG	336_47	47
1092	1	1	X	CTACACGACGCTCTTCCGATCTTTGTTCTGTGCAGATATGGTCGG	CAGACGTGTGCTCTTCCGATCTGGCCACTTTGCTCTCATTTACCT	103024348	103024370	103024475	103024497	103024371	103024474	GGTGATTCTAGTAACCAGGCACAGCTCCAGACACACACACACACACACACACACACACACACACACACACACACACAGAGTTAAATGAGCAACTATAGTGTGCC	336_47	47
1152	1	0	X	CTACACGACGCTCTTCCGATCTGGAATAAGCCAGAACAGCTTGGA	CAGACGTGTGCTCTTCCGATCTCCAGGTTCCTCCTACTTCTAGGG	42681631	42681653	42681778	42681800	42681654	42681777	GGTTAGAAGCAAGATAGAGTTAGTTAGGTCAGGTCTCTTTCATTGTCACACACACACACACACACACACACACACACACACACACACACATTGTGAGGAGCCTTATCCTTAGTGCAGCACTATC	336_47	47
1190	1	1	X	CTACACGACGCTCTTCCGATCTAACAGCTCTCCAGGTGATTTTTGT	CAGACGTGTGCTCTTCCGATCTGTACAGCACCCTAGTTCAGATGC	17029098	17029121	17029237	17029259	17029122	17029236	ATGGAGACATGTTTAAGAATAAAAGCTGCATCAAGCATTTTTAAGAGCTTTGCTTAAACTGTGTGTGTGTGTGTGTGTGTGTGTGTGTGTGTGTGTGTGTGTAGTTACAGTAGCT	336_47	47
1242	1	0	X	CTACACGACGCTCTTCCGATCTCTCTAGCTCCTGGTTCGAGTTCC	CAGACGTGTGCTCTTCCGATCTGACTTTACCGCCACCTTCCTG	119134103	119134125	119134280	119134300	119134126	119134279	GGCGCGTGGACTTCGGGTCCAACGCCTGCACGTGGCGGGGAGCCGGCTGCTGCCCTGGTCGCCTCCGCTGGCGGGGTATGTGTGTGTGTGTGTGTGTGTGTGTGTGTGTGTGTGTGTGTGGCGGACGGAAGGTCCTGCTGGCACGCGCTCACGG	336_47	47
1246	1	1	X	CTACACGACGCTCTTCCGATCTGAGTTTCATTGCCACAAAGGTCC	CAGACGTGTGCTCTTCCGATCTCTGCTGCCACTTTTCTGACTCTT	116899045	116899067	116899164	116899186	116899068	116899163	CTTATACACACACACACACACACACACACACACACACACACACACACCCTGACAAGGCAGGATATTTTCTCAGTATGTAAGTGGAACTGGACTTAA	336_47	47
1429	1	0	X	CTACACGACGCTCTTCCGATCTAGCAGCCCCTAAAGAAAACTTCC	CAGACGTGTGCTCTTCCGATCTTTGCAAATTTCAAGCCAAGGGTG	15211695	15211717	15211816	15211838	15211718	15211815	CTAGGTAGGTAGGTTTTCTGATCTCTCTCTCTCTCTCTCTCTCTCTCTCTCTCTCTCTCTCTCTCCCTCACTCTTTCTCTCTCTCTCTTTTCCTCCTC	336_47	47
1434	1	0	X	CTACACGACGCTCTTCCGATCTAATTGAGAAGAAGGGAGGGAGGA	CAGACGTGTGCTCTTCCGATCTCCATCTGGTTCCTTCTCATCTGG	78772473	78772495	78772609	78772631	78772496	78772608	AGGGAAGAAGGCAGGGAAGGAGGGAGAGAGAGAGAGAGAGAGAGAGAGAGAGAGAGAGAGAGAATATCCTATTTGGAAGAAAATAATGATGAATATCAGCAGTGCCAGCCTCT	336_47	47
1469	1	1	X	CTACACGACGCTCTTCCGATCTATCAGAATGTCTGGTTGAGGACC	CAGACGTGTGCTCTTCCGATCTAAGGTGAGAGAGAAGCCAGATGT	110058360	110058382	110058503	110058525	110058383	110058502	TAGGCATATTGATGTGTGTGTGTGTGTGTGTGTGTGTGTGTGTGTGTGTGTGTAAAAGTATTAATATTGACCAGGCCCTCTGCTAGATGACTCAGGGAGCACTAGAAAAGCCGTTTGCCC	336_47	47
1548	1	1	X	CTACACGACGCTCTTCCGATCTTAGGTAGGCCATGTTCTGGGAAA	CAGACGTGTGCTCTTCCGATCTACCCTTTAGTACGGAATTGGGGT	25864320	25864342	25864446	25864468	25864343	25864445	CTATTGCTACTTTAAGTGGACTGAACTAGAAAACACAAACAGACCAACACACACACACACACACACACACACACACACACACACACAATTTATTTCCTTGATA	336_47	47
1617	1	1	X	CTACACGACGCTCTTCCGATCTAGGAACCGTCTGGTTAATGATGC	CAGACGTGTGCTCTTCCGATCTAGCCCTCAAGCCAAAGAAATGAT	50165553	50165575	50165667	50165689	50165576	50165666	AAAGAGACATTAAAAGGTAAACACACACACACACACACACACACACACACACACACACTTACTGACAGGCATTTGTGGCAGTCATGATCCA	336_47	47
1727	1	1	X	CTACACGACGCTCTTCCGATCTTTAGTGGGGCCTAGAATCAACCA	CAGACGTGTGCTCTTCCGATCTAATTTCCATGACCACCCAGACAG	77629043	77629065	77629200	77629222	77629066	77629199	CCAAGAACATTTAATATCTACTGTGAGCAAGATACTCTGCTATGTACTGAATCTGAAGCTCAGGGAGGGTGTGTGTGTGTGTGTGTGTGTGTGTGTGTGTGTGTGTATGTACCTGCATGTGTATGTGTTTATTT	336_47	47
1809	1	0	2	CTACACGACGCTCTTCCGATCTATTAGAAGCCCACACCCTGAGAA	CAGACGTGTGCTCTTCCGATCTTACGCTGCTTCTACCAAGTGATG	216734492	216734514	216734622	216734644	216734515	216734621	TGTGTGTGTGTGTGTGTGTGTGTGTGTGTGTGTGTGTGTGTGTGTGTGTGTGTGTGTGTGTGTGTGTTGGGTAGGAAAGGAAATACAGAACCCCAATGAGTTTGTGA	336_47	47
1834	1	0	4	CTACACGACGCTCTTCCGATCTTGGGTGGAGAAGAGTGGTAAGAG	CAGACGTGTGCTCTTCCGATCTGCAGGACCCTACATTATTTGCCA	119731190	119731212	119731317	119731339	119731213	119731316	ACCAGGTCAGAGGTAGCTGTGTGTGTGTGTGTGTGTGTGTGTGTGTGTGTGTGTGTGTGTGTGTGTGTGTGTGTGTGTGTCAGAGGGTATAGGGGAGCCAGGGG	336_47	47
1942	1	0	Y	CTACACGACGCTCTTCCGATCTTTTTAGTGAGGTTGAGCTTCCCC	CAGACGTGTGCTCTTCCGATCTCTGGTCATTTGAGGCCAAGAGTT	2809926	2809948	2810080	2810102	2809949	2810079	GCTTGCCCACCCTCCGCCAATATAAACTGTGTGTGTGTGTGTGTGTGTGTGTGTGTATATCTCTGTTTCCTGTGCTGGAGTGTGGTGGAGTGGTCACAATTCATTTCACCATGTTGGCAAGGCTAGTCTTG	336_47	47
2010	1	0	X	CTACACGACGCTCTTCCGATCTTGCTGAATATTTAGGGGTAAATGTGTG	CAGACGTGTGCTCTTCCGATCTACATTTGCACCGACCTAAGATGT	35799876	35799902	35799932	35799954	35799903	35799931	AATGTGTGTGTGTGTGTGTGTGTGTGTGC	336_47	47
2016	1	0	Y	CTACACGACGCTCTTCCGATCTTGCCTACATCACATGGTGTTCTG	CAGACGTGTGCTCTTCCGATCTAGTGAGGCATGATGGTAGGCTAT	7128598	7128620	7128716	7128738	7128621	7128715	CGTGTGTGTGTGTGTGTGTGTGTGTGTGTGTGTGTGTGTGTGTGTGTCTGGGTCCAATTTTCCTCTTTTTATAAAAATACCAGTCATTTTGAATT	336_47	47
2035	1	0	16	CTACACGACGCTCTTCCGATCTTCTTTCTGGTTTGCAGACTGCTT	CAGACGTGTGCTCTTCCGATCTTCATGAGGGATGGTTACCCATGAT	26005221	26005243	26005388	26005411	26005244	26005387	CCATCTTGCCTATGCTCACATAACCTCGTGTGTGTGTGTGTGTGTGTGTGTGTGTGTGTGTGTGTGTGTGTGTGTGTGTGTGTGTGGTGGAGAGAGAGAGAGAGAGAGAATCTGTCTTCCCCTTCTTAGAAGAACACTTATCCC	336_47	47
2054	1	0	5	CTACACGACGCTCTTCCGATCTTCTAAGACAGGAGCTCAGCCTAC	CAGACGTGTGCTCTTCCGATCTTACTGTCTCTCACCTTGATGGCA	40036456	40036478	40036623	40036645	40036479	40036622	AATTGCTCCACCTTCCATTGAATTCTCCTGATTCTCCACGGGGTGTGTGTGTGTGTGTGTGTGTGTGTGTGTGTGTGTGTGTGTGTGTGTGTGTGTGTATCTTTAGCTCCTTGATGAAGAGCACTGGCTTCTGCAGGAACCCCT	336_47	47
2141	1	0	15	CTACACGACGCTCTTCCGATCTGGGCTAGCATTGAGCTTCAGATT	CAGACGTGTGCTCTTCCGATCTGAGCCACTGAATAGAGGAGCTTG	70861160	70861182	70861308	70861330	70861183	70861307	CTAAGTGTCGAGGCAGCCATGCGTTCTTTAGTGTGTGTGTGTGTGTGTGTGTGTGTGTGTGTGTGTGTGTGTGTGTGTGTGTGTGTGTGATATGCAGGGGCCTCTAAAGTATAAAGTGCAAAGCA	336_47	47
2160	1	0	X	CTACACGACGCTCTTCCGATCTGGAATCAGCTAGCCAATTTCCAA	CAGACGTGTGCTCTTCCGATCTTAAGCCCTCCAAACTGTTCAACT	36344397	36344419	36344531	36344553	36344420	36344530	ACACACACACACACACACACACACACAAACGTGCTAGGATTTTGATTTGAATTGTGCTATAAAGATACCCAAAAATTTAGAAGCGACTTTGAAACTGGGTAATAGGTAGAG	336_47	47
2185	1	1	1	CTACACGACGCTCTTCCGATCTGCCAAGATTGTGTCATTATGCTCC	CAGACGTGTGCTCTTCCGATCTCCAGGACCAGACTATGAAGGGTC	62082049	62082072	62082219	62082241	62082073	62082218	AGTCTGGGCCACAGAGTGAGACTATGTCTCAAATACACACACACACACACACACACACACACACACACACACACACACACACACACACATGCTTGAACAAATAACTTGCCTGCTTTAAATATTTCAGATCCCTTATGAGTCACTTA	336_47	47
2200	1	0	Y	CTACACGACGCTCTTCCGATCTGATCTGTCACTTCTGCTGCTCAA	CAGACGTGTGCTCTTCCGATCTTTAGGAGCTCGTTCCCCTGATAC	6983551	6983573	6983633	6983655	6983574	6983632	AACAACTGAGCTGCTCTGTGTGTGTGTGTGTGTGTGTGTGTGTGTGTGTGTGTGTGTCT	336_47	47
2238	1	0	7	CTACACGACGCTCTTCCGATCTCTTCGGCAATTCATTGCTATCCC	CAGACGTGTGCTCTTCCGATCTGGAGATAGGTCATCTACTGTCCCT	29109330	29109352	29109458	29109481	29109353	29109457	CTGGGGCTCGGCATCCTCTCCACTCACCAGTAAATGTGTGTGTGTGTGTGTGTGTGTGTGTGTGTGTGTGTGTGTGTGTGTGTGTGTGTGTGCATGTAAATGCAT	336_47	47
2261	1	1	11	CTACACGACGCTCTTCCGATCTCTGAATCCACATCACAAGGTGCT	CAGACGTGTGCTCTTCCGATCTAGCCCCAACAAAAGTTTGTCTTA	97450341	97450363	97450488	97450510	97450364	97450487	ACTTTTTAAAAAGAGTCAAATACAATATGCATCCAGATGCCTATAACACACACACACACACACACACACACACACACACACACACACACACACACACACACACCCCATTGGAAGGAATTTGTCC	336_47	47
2274	1	1	X	CTACACGACGCTCTTCCGATCTCTACAGGACACTGTCACAACCAG	CAGACGTGTGCTCTTCCGATCTAACTGTTCTGTCTCATGACTGCG	134091361	134091383	134091501	134091523	134091384	134091500	GAAATTGACCTTATTTGATTTAATCAGTTTTACGTGTGTGTGTGTGTGTGTGTGTGTGTGTGTGTGTGTATTTAGTCCCATGCAGTTTTATCACATGTAGATACATGTGACCACCAC	336_47	47
2311	1	0	3	CTACACGACGCTCTTCCGATCTCCCACACATCACTGGTGAAAAAC	CAGACGTGTGCTCTTCCGATCTGTAGTCCCACATGTACACCAAGG	62542646	62542668	62542727	62542749	62542669	62542726	AACACACACACACACACACACACACACACACACACACACACACACACACACACACACT	336_47	47
2328	1	0	17	CTACACGACGCTCTTCCGATCTCATTCTTGACTCTCTGCTTCCCC	CAGACGTGTGCTCTTCCGATCTAAGGGCCATCTCTCTGTGATTCT	38632554	38632576	38632727	38632749	38632577	38632726	CGTGTGGCTGTGAGGCTGGTTGAAGCCACATAGCAGTAGAGGGGCGTGTGTGTGTGTGTGTGTGTGTGTGTGTGTGTGTGTGTGTGTGTGTGTGTGTGTGTGTGTTGGAGCGTGGGTTGGGGGAGGGCTCAGCAAGACAGGAGCTGAGGC	336_47	47
2331	1	0	11	CTACACGACGCTCTTCCGATCTCATGTGCATTGGTGAAACTGTGT	CAGACGTGTGCTCTTCCGATCTAACCACTGCCCTGGTAAAGAAAG	31234603	31234625	31234711	31234733	31234626	31234710	CATCTTCTATATAAAGCCCAGCCTCTCTCTCTCTCTCTCTCTCTCTCTCTCTCTCTCTCTCTCTCTCTCTCTCTCTCTCTCTCTG	336_47	47
2345	1	0	2	CTACACGACGCTCTTCCGATCTCAGGACCTCACTCACCTAAAGGA	CAGACGTGTGCTCTTCCGATCTGCGAATACACACGCCCTGAC	210073628	210073650	210073767	210073786	210073651	210073766	TACCGTTGCAGCTCCACCAAACGTCTGTGAAACGGGGCCTTACGCCTCTCTCCTGGCCCGTGTGTGTGTGTGTGTGTGTGTGTGTGTGTGTGTGTGTGTGTGTGTGTGTGTGTGTG	336_47	47
2407	1	0	12	CTACACGACGCTCTTCCGATCTATACATCACACACATGCGACCAC	CAGACGTGTGCTCTTCCGATCTGGCTAGATCAATGGGCTCTACCT	131737015	131737037	131737167	131737189	131737038	131737166	AGTACCTGGCACCTGGCTCAGGGGTGAGCACAGGGTGTGTGTGTGTGTGTGTGTGTGTGTGTGTGTGTGTGTGTGTGTGTGTGTGTGTGAGTGATAGAGAGAGAGGAGAGAATATATTCTGGGGAGGTC	336_47	47
2533	1	0	X	CTACACGACGCTCTTCCGATCTTTTTTGACTATCTCCCCTCCGC	CAGACGTGTGCTCTTCCGATCTACAACTTGGTCCCAAATGGTTCA	7322626	7322647	7322694	7322716	7322648	7322693	GTGTGTGTGTGTGTGTGTGTGTGTGTGTATTTACACACTTTTTTTC	336_47	47
2549	1	0	X	CTACACGACGCTCTTCCGATCTTTGTCTGTCCTGGCATACTTTGG	CAGACGTGTGCTCTTCCGATCTGAAACAGTTGGGTGGCTAACTCA	109387009	109387031	109387148	109387170	109387032	109387147	GGTGTGTGTGTGTGTGTGTGTGTGTGTGTGTACACGTGTGTGTGTATGTTAGAGATTCTGTAAGCCCAAGAGGCTAGGCCTCTTGTCAGCTGCCAAAGTTCTTTTTTCCCCAGAAT	336_47	47
2565	1	0	X	CTACACGACGCTCTTCCGATCTTTCAAGCCTTTTCTCACCCTTCC	CAGACGTGTGCTCTTCCGATCTGTAGAGGTGGAGATACACCTGGG	68204185	68204207	68204336	68204358	68204208	68204335	TAGGCCTTCTTTACTTCTAGGGGAGCCTGGACCTCTTAGGAGTGTGTGTGTGTGTGTGTGTGTGTGTGTGCGCACACGCATGCGCATGTGAATGTGTGTGTGCACAGGCAGGTATGCTCATGTTCACA	336_47	47
2588	1	0	X	CTACACGACGCTCTTCCGATCTTGTACGTGGGTACATGGGTATGA	CAGACGTGTGCTCTTCCGATCTCACCACACTGAGTGCCAATATCA	115298765	115298787	115298840	115298862	115298788	115298839	ATGGTGTGTGTGTGTGTGTGTGTGTGTGTGTTGAAGTTGAGAGAAGTGGCAA	336_47	47
2589	1	0	X	CTACACGACGCTCTTCCGATCTTGTACCACATTCAGGTTCCACAG	CAGACGTGTGCTCTTCCGATCTTTGCAAGATCCAGGCAAAAGTCT	147602851	147602873	147602939	147602961	147602874	147602938	GTACCTGAAAAGCACGTGCATGCACACACACACACACACACACACACACACACACACACTCACTG	336_47	47
2607	1	0	X	CTACACGACGCTCTTCCGATCTTGCCCATGAGTGTTTATTACTGT	CAGACGTGTGCTCTTCCGATCTAGACCAAAACCACATGCAAAACC	145229467	145229489	145229566	145229588	145229490	145229565	TAGTCTATTAGATTGTCGTTCTGCACATATGTGGGTGAGCACACACACACACACACACACACACACACACACACAC	336_47	47
2699	1	0	X	CTACACGACGCTCTTCCGATCTGTTTGCATCATACTGCGACTGTG	CAGACGTGTGCTCTTCCGATCTGGTTGAGTCTATGGACTATGCCT	17610084	17610106	17610246	17610268	17610107	17610245	CATCTGAGATGGAGTGGTCCACTGATGTGTGTGTGTGTGTGTGTGTGTGTGTACATGTGCATGCAAATACACATATGTATAATAGTGTGCAGTCACTGTAATAATCACTGTATACCTGTCTATCTCTGTCATTTTATTT	336_47	47
2726	1	0	X	CTACACGACGCTCTTCCGATCTGGTAGAATCAGCCAAGGAATGGG	CAGACGTGTGCTCTTCCGATCTTACAGTTCATCTTGTGGAGGGGA	14303018	14303040	14303124	14303146	14303041	14303123	ACACACACACACACACACACACACACACACACACAGACAGACAGACAGACAGACAGACAAAGGAAATAGCAAAGGAATCATTT	336_47	47
2769	1	0	X	CTACACGACGCTCTTCCGATCTGATGCATCTGCCTGTGTGTACTG	CAGACGTGTGCTCTTCCGATCTAAGCACTTGGAAAACATTGCAGG	17447320	17447342	17447422	17447444	17447343	17447421	GGGGATGTGTGTGTGTGTGTGTGTGTGTGTGTGTGTGTGCACACGTGCGCGCGCGCTATACAGATCAAACCATTGCAGA	336_47	47
2778	1	0	X	CTACACGACGCTCTTCCGATCTGAAATTGGCAACACAAAGGGAGC	CAGACGTGTGCTCTTCCGATCTTTCCTTCTCTCTGTTCCCTCACC	78212775	78212797	78212923	78212945	78212798	78212922	AAACTGCCCACAAGTAGGCAACAATAGAGCCAGACTCATAGATAGAGGAAGAGAAAGACACACACACACACACACACACACACACACAGAGAGAGAGAGAGAGAGAGAGAGAGAGAGAGGGATGG	336_47	47
2779	1	0	X	CTACACGACGCTCTTCCGATCTCTTTTTGGCATGATAGTGGCAGC	CAGACGTGTGCTCTTCCGATCTCATTCCCAGGGAGCAGAAAATCA	142085912	142085934	142086032	142086054	142085935	142086031	TACACCCCGAAACTGGGGTGTGTGTGTGTGTGTGTGTGTGTGTGTTGAGGGGAGACGAATGACTAGATGACTATAAATTTCCATACTTGAAGTTCTA	336_47	47
2794	1	0	X	CTACACGACGCTCTTCCGATCTCTCTCAACCACCTGAAACAGACC	CAGACGTGTGCTCTTCCGATCTAGTACTTCTGCCCCAGAGTTAGG	99010244	99010266	99010343	99010365	99010267	99010342	ATTGGAGATCTCACACACACACACACACACACACACACACAGAGAGAAAGAAATTTGACTCACCTTTATTATTTCA	336_47	47
2969	1	0	X	CTACACGACGCTCTTCCGATCTACTTCAGGTCATGCAGGTTCATC	CAGACGTGTGCTCTTCCGATCTGGTTGGTACCCCAAACCACTATG	149553475	149553497	149553601	149553623	149553498	149553600	CATGTTGTTGAAAATGGCAGGATTTCTTCTTTATGCCTGAACAATACTACACACACACACACACACACACACACACACACACACAGAGTTTATGCTTGAACAA	336_47	47
2977	1	0	X	CTACACGACGCTCTTCCGATCTACTCACTGAGCACCTACTATCCC	CAGACGTGTGCTCTTCCGATCTGACAGCGATAAAGACAAGAGGCA	45461859	45461881	45461930	45461952	45461882	45461929	CACTATACAAGCATACACACACACACACACACACACACACACACATTT	336_47	47
3802	1	0	X	CTACACGACGCTCTTCCGATCTATGCTCATTATTACTGCAGACTCAC	CAGACGTGTGCTCTTCCGATCTCAGGACAGAGGGAATCAATCAGC	48456914	48456938	48457048	48457070	48456939	48457047	TCCCACCACAGGACCAAGAGGTCCCTCATCACCACTGCTAGTCATTCTTACCACCTAGGCCCCAGTCACTGCCACACACCTCACTCTCCTGCCGTACCCCCCCCCCCGA	336_47	47
877	1	0	X	CTACACGACGCTCTTCCGATCTGCACCTCACAACATGGCCTTAAA	CAGACGTGTGCTCTTCCGATCTTGTGTAAGGGCATTAGCGTCCTA	28085531	28085553	28085673	28085695	28085554	28085672	ATACTCCCTATTGTATTTCTTTGGTTCTGGATATTTTTTCTCTGTGCTCCTACACACACACACACACACACACACACACACACACACACACACACACACACACACGATGCTTTTGCTAT	337_47	47
1105	1	0	X	CTACACGACGCTCTTCCGATCTAATTTGAAGTGGAAGGCAATGCG	CAGACGTGTGCTCTTCCGATCTGCACAGATCAATGCACAGCCATA	50270041	50270063	50270141	50270163	50270064	50270140	TTCCATACACACATATGCAAATATATATATGTATGTGTGTGTGTGTGTGTGTGTGTGTGTGTGTGTGTGTGTGTGTG	337_47	47
1161	1	1	X	CTACACGACGCTCTTCCGATCTTCACTGCAGAGATGATTGAATAAGA	CAGACGTGTGCTCTTCCGATCTCAGCTGAAGGGTATTTCTCTGGG	123500655	123500679	123500806	123500828	123500680	123500805	AATTAAACTTTATTATGAAGAAAGTTATGTGTAAAATATACTGACAAACACACACACACACACACACACACACACACACACACACACACACGTTTGTATATTATTTCGCCAGAAATAGCTCTTCTC	337_47	47
1234	1	1	X	CTACACGACGCTCTTCCGATCTCCATGCTCCAGATGGATTCTTCC	CAGACGTGTGCTCTTCCGATCTTCACCTTGGAAGGTAGAGAGTGG	120296640	120296662	120296754	120296776	120296663	120296753	TTTTATCCGTGTGTGTGTGTGTGTGTGTGTGTGTGTGTGTGTGTGTGTGTAACAACTTGTTCAGTTTTTTTTTTTTTTTAATATTAGAGCC	337_47	47
1251	1	0	X	CTACACGACGCTCTTCCGATCTGCTCAGAGCCAAATCAAGAAAGAG	CAGACGTGTGCTCTTCCGATCTCTAGGTGTGTTCCTAGGGGAAGG	77855083	77855106	77855168	77855190	77855107	77855167	ATTCCATTTACAATAGTTTCACACACACACACACACACACACACACACACACACACACACA	337_47	47
1535	1	0	X	CTACACGACGCTCTTCCGATCTGGCAGAGAGCATCAAGCAGTAT	CAGACGTGTGCTCTTCCGATCTACTATATGCCTAGTTGTGTGCAT	51869051	51869072	51869131	51869153	51869073	51869130	AAATACCAACACAGACACACACACACACACACACACACACACACACACACACACATGC	337_47	47
1555	1	1	X	CTACACGACGCTCTTCCGATCTTCTCCTTCCTCTTAACCTCCACT	CAGACGTGTGCTCTTCCGATCTGGAAGCAGGAAGAAAATTTGCCA	34129691	34129713	34129870	34129892	34129714	34129869	TATATATATATATATATATATATATATATATATATATATATATATATATATGTGTGTGTGTGTGTGTGTGTGTGTGTGTGTGTGTGTGTGTAAGATATATATATGTAAGATATATATATACATATCTTAAAATATATATAGATTTTAAATTACTTT	337_47	47
1567	1	1	X	CTACACGACGCTCTTCCGATCTTGCCTAGTGCAACATTTCCAGTT	CAGACGTGTGCTCTTCCGATCTCTGGTCTTTTCCTTTTCTGCCCT	149591530	149591552	149591694	149591716	149591553	149591693	GTTCCTGTAGGGTAAGTCTAGGGACACATTGTTTTTAAAATCATTTCCAGGGGGGAAAAACATTATACTCTGTGTGTGTGTGTGTGTGTGTGTGTGTGTGTGTGTGTGTGCACCTTTGGGGCTACGGTTGAGCAGTCCATA	337_47	47
1604	1	1	X	CTACACGACGCTCTTCCGATCTACCTTTCCCTATTTGACGATGACA	CAGACGTGTGCTCTTCCGATCTTCAAATTAGCTTTTTGCTGGGTTGA	92763498	92763521	92763645	92763669	92763522	92763644	AGAAAATCTTAAGGAATCTAAACACACACATACGCGCACACACACACACACACACACACACACACACACACACATCCCTTCTGAAAACCAAAAATGAGTTCAGCTATATCACAGTATAAAATA	337_47	47
1655	1	0	X	CTACACGACGCTCTTCCGATCTCTCCTGCCTCAATCTCATCTGTG	CAGACGTGTGCTCTTCCGATCTCAGGAGTTTTTGCTGGGTGGATA	118463959	118463981	118464077	118464099	118463982	118464076	GGGGGTGTGTGTGTGTGTGTGTCTGTGTGTGTGTGTGTATCCCTTTCAGACACACACACACACACACACACACACACACACACACACACGGTGTT	337_47	47
1793	1	0	16	CTACACGACGCTCTTCCGATCTGGAGGGGAGGGTCATTTTCCT	CAGACGTGTGCTCTTCCGATCTGAAGCAGAGCAAAAATGGCAGAC	85490162	85490182	85490247	85490269	85490183	85490246	GCCGTGTGTGTGTGTGTGTGTGTGTGTGTGTGTGTGTGTGTGTGTGTGTGTGTGTGTGTGTGTG	337_47	47
1845	1	1	5	CTACACGACGCTCTTCCGATCTTGCATAAGCCTATTAACATTAGGGA	CAGACGTGTGCTCTTCCGATCTTAGTTCAAGAGAAAGCTGCTGGG	39075324	39075348	39075466	39075488	39075349	39075465	TTTTAATTCTAGAAACTGCTTAGTTAATACGTATGTGTACACACACACACACACACACACACACACACACACACACACACACACACACACACACACACACACACACCTGGCCACTGA	337_47	47
1846	1	1	5	CTACACGACGCTCTTCCGATCTAGCTTACCTGTTTACAGTGCGAA	CAGACGTGTGCTCTTCCGATCTTTAACATTCTGGCTCCTGCCATC	60651217	60651239	60651330	60651352	60651240	60651329	TCTCTTGAGAGACTTTAAAACACACACACACACACACACACACACACACACACACACACACACACACACACACACACACACACACTATTA	337_47	47
1868	1	0	8	CTACACGACGCTCTTCCGATCTTGCACAAAGGTTGATGCTTTTCC	CAGACGTGTGCTCTTCCGATCTTACCTGAAGTGGCATTCGATGAG	10331262	10331284	10331326	10331348	10331285	10331325	TTTGTTGTTGTTGTTGTTGTTGTTGTTGTTGTTGTTCACAG	337_47	47
1899	1	0	13	CTACACGACGCTCTTCCGATCTCTCCAAATTTCTGAAGTGCAGCC	CAGACGTGTGCTCTTCCGATCTTTGAGACACATATCAGATCCCCT	57082227	57082249	57082395	57082417	57082250	57082394	CCCAAAAGTAAAAGTAAAATAGCAAACTGATATCACTTGGCCTTATTCAAGTCTCTATGCATTGCTAAAAAACAACAACAACAACAACAACAACAACAAGAAAAAACCATGAGTATCTAAAATAATAAAGCATCAAATATTACCT	337_47	47
1944	1	0	13	CTACACGACGCTCTTCCGATCTTTTGTAAGCCACTAAGTTTTAGGGT	CAGACGTGTGCTCTTCCGATCTTGTTAGAAGGGACAAGTTTGGCT	52445861	52445885	52446041	52446063	52445886	52446040	AATTTGTTATGCAAAAATAGATAATAATCTCCCCCTACACACACACACACACACACACACACACACACACACACACACACACACACACACACACAAACAGAGACGCCCAGAGGCTTTCCAGCCTTCCTTCCTCACTCAGCTCCCAGAATGCTGGC	337_47	47
1965	1	0	15	CTACACGACGCTCTTCCGATCTTTCTGAAAGCTCTGCTGGTCAAG	CAGACGTGTGCTCTTCCGATCTATTCCTTCCTAGGAGCCCATCAG	74151876	74151898	74152016	74152038	74151899	74152015	GCTGGGTCCCTGCCTGTCTGATTGGGGAGGCCTGGCCAGTCTTCAGGAAATTCACACACACACACACACACACACACACACACACACACATCATCCAAGGCTCTCTCCTGGAAGCTT	337_47	47
2174	1	0	9	CTACACGACGCTCTTCCGATCTGCTCACTTGGTCTGATGAACGTA	CAGACGTGTGCTCTTCCGATCTATATTTACTGGCTTGCCCCAAGG	29259314	29259336	29259515	29259537	29259337	29259514	ATGCCATTGACATAATGGACTAATGTAATGTTCTGTCAGATATCTAGATGATCCAAATCTCTTTAGACTATGCTATTTTATATACACACACACACACACACACACACACACACACATATATATATAGAGAGAGAGTGTGTGTGTGTGTGTGCACGTGTGTGTGTGTGTGTGAACTTAG	337_47	47
2176	1	0	18	CTACACGACGCTCTTCCGATCTGCTAATAGTCTGGTTGAGCTGGG	CAGACGTGTGCTCTTCCGATCTCCTCTCTTTTTCTTTCACGCCCT	73095818	73095840	73095958	73095980	73095841	73095957	AGGGGTTGAGTGATAGGTAAGGACAGAGTTTCTTCTTGTTGGTCAATGCTGGGCAGGGGGGAGAGAGAGAGAGAGAGAGAGAGAGAGAGAGAGAGAGAGAGAGAGAGAGAGAGAGGC	337_47	47
2218	1	0	X	CTACACGACGCTCTTCCGATCTGACACCAGTCTTCATCACCTCAC	CAGACGTGTGCTCTTCCGATCTTGTGGATCTTGTTGAGTGTGTGT	22823077	22823099	22823199	22823221	22823100	22823198	AAAATACATGTATGTATAAGTACATACACACACACACACACACACACACACACACACACACGCACGCTCTCTCTCTTTCTCTCTCTCTTTCTCATACAC	337_47	47
2307	1	0	5	CTACACGACGCTCTTCCGATCTCCCATTCCTTCAGCCTCATTGTT	CAGACGTGTGCTCTTCCGATCTTGGCATAGTTTTGGCTCTAGCTC	113721169	113721191	113721283	113721305	113721192	113721282	TATTGACAGCATACACACATGCGCGCACACACACACACACACACACACACACACACACACACATTATTGGAATCATGTTGATTTGTTTGGA	337_47	47
2325	1	0	7	CTACACGACGCTCTTCCGATCTCCAACATATGCAAGGTGCCTAGA	CAGACGTGTGCTCTTCCGATCTGCTTTTACATGGGTGTTCCCACT	112037439	112037461	112037563	112037585	112037462	112037562	CATAAATAGACATTCAATACATGAATAAATGTCTATTGAATGATGACTTCAGCTACTCTGTGTGTGTGTGTGTGTGTGTGTGTGTGTGTGTGTGTGTGTGT	337_47	47
2397	1	0	4	CTACACGACGCTCTTCCGATCTATGCTCTTAGGAGACCAAATGCT	CAGACGTGTGCTCTTCCGATCTTGCTTAGATTCAGTGGACAATGG	33046725	33046747	33046908	33046930	33046748	33046907	CTAATCATCAGATTCTTCAGATTCATTGATATATAATCAGTGTCATATATATATATATATATATATATATATATATATATATATATATATAGAGAGAGAGAGAGAGAGAGAGAGAGAGAGAGAGAGAGAGAGAGAGAGAGAGAGAATGAAAAAGAATGAA	337_47	47
2436	1	0	X	CTACACGACGCTCTTCCGATCTAGCCAAACAAGAATGCAATGACA	CAGACGTGTGCTCTTCCGATCTCCATTTGTTTGTGCTACCCACAG	62228816	62228838	62228956	62228978	62228839	62228955	GTTACAAAAGCCACACACACACACACACACACACACACACAAAAAAAAAAAAAAAAAAACAGAAATAAAGACAGATAACCAAGGAGGTGAAAGATTTCTATGGGAAGAACTATAAAA	337_47	47
2447	1	1	4	CTACACGACGCTCTTCCGATCTAGAGATGGGGTAGGTCTGTGTTT	CAGACGTGTGCTCTTCCGATCTATTAAAGATTCCGGAGTCCCCCA	18277429	18277451	18277607	18277629	18277452	18277606	TAAGTTAGTATGTGACTCCACATTTCTGATAATATATGTATATGTATACATCTTTACACACACACACACACACACACACACACACACACACACACACACACACACACACACATTATTTGCAGTATGTGGTAAAAATTTAAGTGGCTCACCACACC	337_47	47
2468	1	1	5	CTACACGACGCTCTTCCGATCTACCTACCTTTCTGCACTTTTTGGT	CAGACGTGTGCTCTTCCGATCTAGAGAGGGCGACAGAGTAAAACT	140217613	140217636	140217724	140217746	140217637	140217723	TTTCCACTTTAAGTTATATATATATAGTGTGTGTGTGTGTGTGTGTGTGTGTGTGTGTGTGTGTGTGTGTGTGTGTGTGTTTGACAG	337_47	47
2473	1	0	2	CTACACGACGCTCTTCCGATCTACCATCTTCTCAGCATCCCAAAC	CAGACGTGTGCTCTTCCGATCTATCCTGTGTAAAGACAGGCAAGC	125813836	125813858	125813983	125814005	125813859	125813982	CCCAAATCACATGTACACACACACACACACACACACACACACACACACACACACACACACACACACACATCCTGTCATTTGGACATGTCCAATTATGTTCTGTGAGCATGCCTTGCCACTGTGT	337_47	47
2550	1	0	X	CTACACGACGCTCTTCCGATCTTTGTCTCTCATGGATCGTCAGGT	CAGACGTGTGCTCTTCCGATCTTGGACTGTTCTACCAGATCCTCA	71770822	71770844	71770971	71770993	71770845	71770970	ATATCAGTTAGCAATTCAATGCAAATCTGTCAGAAAGTAAAATTACAAATCTTATAAAAAGATGCTGGAAATCTTGAAGTCAGCGCACACACACACACACACACACACACACACACACAAAACTGA	337_47	47
2614	1	0	X	CTACACGACGCTCTTCCGATCTTGATGTTCTGGCTGTGAACAGTG	CAGACGTGTGCTCTTCCGATCTTGTGCCAATCAGTAATGCACAGA	147977060	147977082	147977191	147977213	147977083	147977190	TACTCTGTGAGTGAGTGAGTGTGTGTGTGTGTGTGTGTGTGTGTGTAAGAGAGGGAGGGGGAGGGGAGAGAGAGAGAGAGATACAGAGATACCGAAACAAATAGAAAT	337_47	47
2829	1	0	X	CTACACGACGCTCTTCCGATCTCCCTTCCATACTCCATTCCTTGC	CAGACGTGTGCTCTTCCGATCTACAGGAGCCACACTATCTTCTTG	99179436	99179458	99179564	99179586	99179459	99179563	TTCACCCAGCTCCCTCTCCCTATTGCTTACCCTCACCCTCCCCCTCTCCCAACACACACACACACACACACACACATTTTCACAATCTACAAATATTTCTCTACT	337_47	47
2955	1	0	X	CTACACGACGCTCTTCCGATCTAGCAGAATTGGATCAGATGATTGT	CAGACGTGTGCTCTTCCGATCTAGGTGTATGACCATCACCCAAGA	4191149	4191172	4191307	4191329	4191173	4191306	TTACAGAGAACTTTACCTTTTTACACACACACACACACACACACACACACACACACAATCAACAAGGGGAAAATAAAAAGGATTGAGAAGGAAAGAAAAGCAAGACAGTCTGACTAAGAAATGAATAAATATAA	337_47	47
3421	1	1	X	CTACACGACGCTCTTCCGATCTACCCAGGAACTGCTCTGTACTTT	CAGACGTGTGCTCTTCCGATCTTGATTATTTGAAAAGCTTCGCAGG	5843744	5843766	5843976	5843999	5843767	5843975	ATACTGAATTTAATAAGGACTTACATGATACCTGCTAGTGTTACTTTTAATTATCTTAAGAGTGGTTGATAATTACATTCAGTTGGTAATGAATCCCACCATATATATATATATATATACATACACATATATATATATATATATATACATACACACATATATATATATATATATATATATATATATATATATATATATATATATATAAA	337_47	47
3448	1	0	X	CTACACGACGCTCTTCCGATCTAGGGTTCCTTAGAGAAACAAAAGG	CAGACGTGTGCTCTTCCGATCTACCCTGTATACCTTGGGAGTTGT	32125394	32125417	32125557	32125579	32125418	32125556	AATAAGAGAATATGTATACACACACATATATAATTATATGTGTGTGTGTGTGTGTGTGTGTGTGTGTGTGTGTCTCTGTGTGTGTTTGTATGTGGTAAGAAATTGGCTCATGCAATTATGGAGGCAACTATGGAGACTG	337_47	47
3450	1	0	X	CTACACGACGCTCTTCCGATCTAGTCATGACCTTGGAGTAGGAAA	CAGACGTGTGCTCTTCCGATCTGACCAAGATGTGGAACAAGTGGT	42722489	42722511	42722681	42722703	42722512	42722680	AGTTTCTCAACAGGATAGATAAAGCACTAATCAAGAATGAGAAAATTGATAAAACACACACACACACACAGACACACACACACACACACACACACACACACACACACTTCTGCTCTGATTTCCAAAGTAAACATACCAATTTGTACTCTCATCAGTAGCATATAATGGT	337_47	47
3469	1	0	X	CTACACGACGCTCTTCCGATCTCACTCAATCTCTGTCGCTCTCTC	CAGACGTGTGCTCTTCCGATCTTGATCATTAGATCTGGGGTCTTGA	19709428	19709450	19709596	19709619	19709451	19709595	TCTCTCTCTCTCTCTCTCTCTCTCTATATATATATATATCTTTTGAGATTATATATATATATATATATTTTCAGGTTTTATATATATATTCAGGTTTATATATATATATATATATTTTCAGGCTTTATATTTATATCTAATCTAA	337_47	47
3476	1	0	X	CTACACGACGCTCTTCCGATCTCATCAGTTGTTGCAAACATGCCA	CAGACGTGTGCTCTTCCGATCTGAGTTCTCACATATCTACGCCCC	140981374	140981396	140981508	140981530	140981397	140981507	TAATAATACAAAATATAAATAATAGGAGACACTGTGTGTGTGTGTGTGTGTGTGTGTGTGTGTGTCTGTGTGCGTGCATAGGGCAGGGCAGGAGGGCAGGAATTGGGGGGG	337_47	47
3478	1	0	X	CTACACGACGCTCTTCCGATCTCATTCTCTTGCCACTGCTACTGT	CAGACGTGTGCTCTTCCGATCTGTAGGACCTGCATGGGATAAAGC	145512082	145512104	145512268	145512290	145512105	145512267	TTTGGTTCTTTTTATCTGCTACTACACTGACTTTGTTCTGCCTGCTAGGCTGTGTGTGTCTGTGCATGCGTGCGTGTGTGTGTGTGTGTGTGTGTGTGTGTGTGTGTGTGCGTGCAACAAGGAAGAAATCTCCTTACCTGCAGAACATTTCTCAGATTTACCT	337_47	47
3746	1	0	X	CTACACGACGCTCTTCCGATCTACCCCAAACAATCCCGAAGCG	CAGACGTGTGCTCTTCCGATCTTCGAATTCTACTCAGGGACGGAA	123094427	123094447	123094561	123094583	123094448	123094560	CCACCAAAAAAAAAAAAAAAAAAAAAAAAAAAAAAAAAAAAAAAAAGAAAAAAAACCCCGCCGGATCCGACCGCCACTTTCAAAACCCCCCACCGCTCTAGAACCGCGGGAGC	337_47	47
3848	1	0	X	CTACACGACGCTCTTCCGATCTAACATGGAATCCTTTGCAGGGC	CAGACGTGTGCTCTTCCGATCTGCTGCAGTGAGCTGAGATAGATT	15777802	15777823	15777935	15777957	15777824	15777934	TTTTGTTGCCCATCAGCTAGAAATTACTGACACCTTTTTTTTTTTTTTTTTTTTTTTTTTTTTTTTGAGTCGGAGTCTTGACCTGTCGCCCTGGCTGGAGTGCAATGACAC	337_47	47
3903	1	0	X	CTACACGACGCTCTTCCGATCTGAAAATTATCCGGGCATGATGCTG	CAGACGTGTGCTCTTCCGATCTTGCAAATTTGGAGGGAGGAAACA	5284571	5284594	5284829	5284851	5284595	5284828	CACACCTGTAGTCCTAGCTAATTGAGAGGCTGCGGTGGGAGGCTCACTTGAGCCCAAGAGGTCAAGGCTGCAATGAGTTGTGATTGTGCCACTGCTCTCTATCCTGGGTGACAGAGTGAGACCCTATCTCAAAAAAAAAAAAAAAAAAAAAAAAAAAAAGGGAGAGAGAGAGAGAACAAGACAAGAATTCTAATAAATTTTTTCTAAATAAATATTGGATTTAGCATTTTTAGT	337_47	47
3939	1	0	X	CTACACGACGCTCTTCCGATCTCATTGGCCCAAGCTGGTAAGTCT	CAGACGTGTGCTCTTCCGATCTTGTACCTGTTCACTCACACTTGC	48349858	48349880	48349927	48349949	48349881	48349926	AGTATCTATGCATGTATACCCCTGGGCACCGCCCCCCCCGCCCCGT	337_47	47
4104	1	0	X	CTACACGACGCTCTTCCGATCTAATGGAGATGCTCCACCCGAG	CAGACGTGTGCTCTTCCGATCTTCCAGATCCTCACCAATCTCTCC	16737911	16737931	16738177	16738199	16737932	16738176	CAGCCGTCCGAGACGGTGGCTGAGTCTGCGGAGGAGGAGCTGCAGCAAGCGGGAGACCAGGAGCTCCTCCACCAGGCCAAAGACTTCGGCAGTGAGTCTACCCTGGCTCTGGGACCGGGAAGGGGGGGGCGCATTCCTCCTCTGGGACGGCCCTGGGGCGCGGGCCCGACTGGCTGGGGGATGAGGGGGCCGAGGTGGGAGGCAGGGGAGGAAGATGTGTCTGTCGGTCAGTCCTCTCCGGGTCG	337_47	47
4249	1	0	X	CTACACGACGCTCTTCCGATCTTGATGCAATGATGGCTGGAAGAG	CAGACGTGTGCTCTTCCGATCTCAACTGCAAATGGCTTTCGACAT	11180342	11180364	11180494	11180516	11180365	11180493	ATGCTGTTATCAACTGTAGCCATTTTGCAGCTGAAGATGGCAGAGCAGAGAGAGAGAGAGCAAAGTGCTACCCAGCTACTGAAACTGTGCCCCCCCCCCCATATTTACTGTGTCACATAATAAATGCTG	337_47	47
4312	1	0	X	CTACACGACGCTCTTCCGATCTAAGCTGAGGTTGGGAGGATAGTT	CAGACGTGTGCTCTTCCGATCTTTGCTGATAATCTCATGGGAGCG	108751484	108751506	108751751	108751773	108751507	108751750	TGAGCCTGAGGCAGAGGTTGCTGTGAGCCAAGATCATGCCACTGCACTCCAGCCTGGATAACAGAGTGAGACCCCATCTCAGAAAACAAACACACACACACACACACACACACACACACACACACACACACACACACACAAAGAGTGCCCACACCAGCACACATTATAGTCTAACTGTCAAAATTCAAAGACAAAGAGAGAATCTTGAAAGCAGCAAGAGAAAAGCAACTCATTATGTATAAGG	337_47	47
4316	1	0	X	CTACACGACGCTCTTCCGATCTAAGAATGCTAGGCACTCCAGG	CAGACGTGTGCTCTTCCGATCTCTGGCCCCCTACTATGTTCTCTA	150046377	150046397	150046512	150046534	150046398	150046511	CTGGGTAACAGAGTAAGACCTTATCTCAAACACATACACACACACACACACACACACACACACACACACACACACACACACCAGTAGCTTTCTCAGACACCAACAATCCTCACT	337_47	47
4347	1	0	X	CTACACGACGCTCTTCCGATCTGTCCATTCATTTTTGCTCCATTGCT	CAGACGTGTGCTCTTCCGATCTGTAAATGACTGAATGGCCAGGGT	119999310	119999334	119999488	119999510	119999335	119999487	ATTCATTTTAGATGACCTAAGATATTACAAAACACACACACACACACACACACACACACACACACACTCCACCCCACACCACACCACACAAGTATCTTCTCAAGTTGTGAAGAGCTGAGCTGTCCACTTGAAGCTGCAGGAGAGACACTTCAG	337_47	47
4372	1	0	X	CTACACGACGCTCTTCCGATCTACATCTGTAATCCCATTTGCCATC	CAGACGTGTGCTCTTCCGATCTAGCACATCATGGGACTTCTCAAT	10247140	10247163	10247332	10247354	10247164	10247331	TGTATTAGTCAGGGGTTTCTAGGGAAACAGAATTAGTAGAGAGAGAGAGAGAGAGAGAGAGAGAGAGAGAGTGTGTGTGTGTGTATGTGTGTGTGTGTGTGTGTGTGTGTATGAAGATTTATATATTACATATGTATATGTATTATATTGGCTCATGAAATTATGGAG	337_47	47
878	1	1	X	CTACACGACGCTCTTCCGATCTGCTCCCTGTATTTATCTGGCAACT	CAGACGTGTGCTCTTCCGATCTGATCAGTGATGTACACGCACGC	14709304	14709327	14709455	14709476	14709328	14709454	CTAATTGGGGATATATACTTGATTTGACAAAGTTACTTTAAAATCCTGGTTCTTCTAAATATTGACTGTGTGTGTGTGTGTGTGTGTGTGTGTGTGTGTGTGTGTGTGTGTGTGTGTGTGCGCGCGT	338_47	47
943	1	1	X	CTACACGACGCTCTTCCGATCTACAAAGCCTCTGGCCTAAATGAG	CAGACGTGTGCTCTTCCGATCTTACAATGCCTGTGCCACATTTCT	137831432	137831454	137831572	137831594	137831455	137831571	CTTTTAGTCCCAGGGGGGAGAGACCAAAATACACACACACACACACACACACACACACACACACACACACACACACACGTACACATAATTATCTTAAAAGGTGATAAGTGTAATGAC	338_47	47
982	1	0	X	CTACACGACGCTCTTCCGATCTGCTGAAAAGGAGGATGGAGAAACT	CAGACGTGTGCTCTTCCGATCTACCTATAAGACGGTGTGCTAATTGT	16280897	16280920	16281107	16281131	16280921	16281106	TAGGTCAATACAGACCATTGTGATACCTGTTATTCACAAAGGGACTCTTTCTCATCTTATGCTAGGAGGGGAGTGTGTGTGTGTGTGTGTGTGTGTGTGTGTGTGTGTGTGTGTGTGTGTTTATTGAGGAGAAATGTGTTGAGAATGAAGAAAGTAAAACATACATAAAATATGTAAAAGCATATA	338_47	47
1003	1	0	X	CTACACGACGCTCTTCCGATCTTTATGGAATCACTGCCACCTCTG	CAGACGTGTGCTCTTCCGATCTTTCTTGGGACAAGACTCTCACCA	109917623	109917645	109917805	109917827	109917646	109917804	GGACGGAGGGAGCAGCCGCATAACACCTTCCCCCCTTTACCACACACACACACACACACACACACACACACACACACACACACACACAAACTAATGCTTTGTGACCTCTCAACCGGGATGTACTGCTTCTCTCTTCCAAGGAGAACGTGTGTGATGTGC	338_47	47
1008	1	0	X	CTACACGACGCTCTTCCGATCTAAAGAGGTCACTAGGGCTTCCAT	CAGACGTGTGCTCTTCCGATCTGGAATATTTCTGTGCTTGCAGCC	19740572	19740594	19740753	19740775	19740595	19740752	GTACCCACACGGCTTCATACACACCCCTTGCTCCCAGCCCTACTCAGCTGCACTGGTGTGTGTGTGTGTGTGTGTGTGTGCGCGTGCGCACTGGTGTGTGTGTGTGTGTGTGTGTGTGTGTGTGTGTGTGTGTGTGTGTCCGTCCCCAGTGCCTGCCG	338_47	47
1016	1	0	X	CTACACGACGCTCTTCCGATCTACCATGAATCCAAGGTTTCTTTCTCT	CAGACGTGTGCTCTTCCGATCTTGTGTGTATCCATCCATCCTCCT	99301608	99301633	99301760	99301782	99301634	99301759	AAATGCTAATTTTGAAAGACAAAAATTACACACAAACATACACACACACACACACACACACACACACACACACACACACACACACATCTTTCATTAGCCAGGATTATCCAGAAACACAGAACTAAT	338_47	47
1037	1	0	X	CTACACGACGCTCTTCCGATCTCAGTACACAGGTTGTAGCTGTTGA	CAGACGTGTGCTCTTCCGATCTCAAGAGAGTTAACTAGCCCTGCC	138497049	138497072	138497207	138497229	138497073	138497206	TTTGACAAATACATTCTTTCCCAATCAGAAAAGAGGATCACAATAATCTTGAATTCACATGGAAATGTCAAATATGTGTGTGTGTGTGTGTGTGTGTGTGTGTGTGTGTGTGTGTGTGTGTAGTTTTGATGCAG	338_47	47
1070	1	0	X	CTACACGACGCTCTTCCGATCTTCAGTGTTGCTGCCACAGATATT	CAGACGTGTGCTCTTCCGATCTAGTGTCCACCAGTGAATGGTATG	7607356	7607378	7607477	7607499	7607379	7607476	ATTTCATTCTTTCTTATGGCTGAATAGTATTCCATTGTGTGTGTGTGTGTGTGTGTGTGTGTGTGTGTGTGTGTGTGTGTGTATCACATTGTCTTTAT	338_47	47
1158	1	0	X	CTACACGACGCTCTTCCGATCTTACTTATATCACCACCCCCTCCC	CAGACGTGTGCTCTTCCGATCTTTTCTATGTTCTTCCTCCTCCCG	98618796	98618818	98618900	98618922	98618819	98618899	CGCCCACACACACACACACACACACACACACACACACACACACACACAGTGGCATGCTGGTGCAGAGAGCCTCTCTGGGTG	338_47	47
1195	1	0	X	CTACACGACGCTCTTCCGATCTACAAAGCTATTTGTTGTTAAGGGGG	CAGACGTGTGCTCTTCCGATCTGACTGCCAAGGTAACCATCAGAG	17575202	17575226	17575306	17575328	17575227	17575305	ATTTTGTGTGTGTGTGTGTGTGTGTGTGTGTGTGTGTGTGTGTGTGTATTCAAGCTTTCTCTAAAGACAGAGAAGACCC	338_47	47
1235	1	0	X	CTACACGACGCTCTTCCGATCTCCCCTACACCCCACATACTCAT	CAGACGTGTGCTCTTCCGATCTTTGGATTTGTGTCTCTGCATCCC	10653896	10653917	10654001	10654023	10653918	10654000	ACACACACACACACACACACACACACACACACACACACACACTCACCCCTACCTGTGTAGTACAAGATGGAAAGAAATAGGGT	338_47	47
1331	1	0	X	CTACACGACGCTCTTCCGATCTACACTGTCATTTCTCATGGACCAG	CAGACGTGTGCTCTTCCGATCTGGCTGTTTAGTGTTCAACCCAAATG	76922715	76922738	76922909	76922933	76922739	76922908	AAAAACTTCCTCAAACTAATCTGAATAATGAATTTTGGGACGAATAAATATGTGTGTGTGTGTGTGTGTGTGTGTGTGTGTGTGTGTGTGTATAAAATATGTGAAGCATTGAATACTGGATTAGAAATGGAAAAACACAGTTTACTTGCAAGTACAAGATCTCATACCAT	338_47	47
1350	1	1	X	CTACACGACGCTCTTCCGATCTAGCCTTTTCTGGCAATATGCTGA	CAGACGTGTGCTCTTCCGATCTCCACGGTAGAGTTGCAGATACAC	35666792	35666814	35667017	35667039	35666815	35667016	AAAGGATGTTCAGAGAATCTTATCCCAGTTAAATATATCTGAAAATTTTACATTCAACACACATGCATGCGCGCGCGCGCACACACACACACACACACACACACACACACACACACACACAAAACCACTTTTTAAAATGTAGGGAACTATAAAAGGGTGAATCCACAAAAGTCAGGGAGTACTAGAGTTGATATTTTCTTTG	338_47	47
1358	1	1	X	CTACACGACGCTCTTCCGATCTAAATCCTGATGCATTGGCCACAC	CAGACGTGTGCTCTTCCGATCTAGTAGTTCTCAACCTTGGCTTGC	44139203	44139225	44139383	44139405	44139226	44139382	TGTCCACCACCAGCCCCCCAACCCCCGCCACAGACATCCACCATCCCCCATACACACACACACACACACACACACACACACACACACAGAAATCAGATTCTCTCAGGGTGGGCCTAGGCATCAGTAATTTTTAAAGCTCCCCAAGTGATTACAAACT	338_47	47
1759	1	0	10	CTACACGACGCTCTTCCGATCTTAGGCCTTCTGTCTTCACACACT	CAGACGTGTGCTCTTCCGATCTTGGCAGCCTCTTAGGAAAATCAC	44406076	44406098	44406162	44406184	44406099	44406161	TTACACACACACACACACACACACACACACACACACACACACACACACACACACACACACACA	338_47	47
1949	1	0	12	CTACACGACGCTCTTCCGATCTTTTCTCTTCTACATGCAGGCTCT	CAGACGTGTGCTCTTCCGATCTTGCAGAAGAAATTCTACCCTGGC	14123596	14123618	14123743	14123765	14123619	14123742	AAACACACACACACACACACACACACACACACACACACACATCCAGTATTTCTTTCTTCAAAAATCCAAAGGGTAGCATTCTCCTACTCAGGAAAGATCTTTCAAATCTGAGCACCTGTATTTG	338_47	47
1959	1	0	13	CTACACGACGCTCTTCCGATCTTTGCTCTTTCTCTCAAAGCCTCG	CAGACGTGTGCTCTTCCGATCTAATCTAAGGAGAAGCCAGGCCAA	32338321	32338343	32338448	32338470	32338344	32338447	CTCTCTCTCCTCTGCCCTCGTCTGTCTCTCTCTCTTTCACACACACACACACACACACACACACACACACACACACACACACAGTGACTGTCCTATGGACCAGC	338_47	47
1975	1	1	X	CTACACGACGCTCTTCCGATCTTGTTTAGGTGTTTCATGCCTGCT	CAGACGTGTGCTCTTCCGATCTACACACAAACTTACATGGACAGG	12914579	12914601	12914729	12914751	12914602	12914728	AATTAAGTCAAAGACGTTGGGGTGCTTACTTGCTGAGATATATATATATATATATATATATATATATATATATATATATATATATATGTACACATCCACATATATATTCTGTATACCCACATATATA	338_47	47
1993	1	0	Y	CTACACGACGCTCTTCCGATCTTGGGGGTCACAATATTTTTCCAGT	CAGACGTGTGCTCTTCCGATCTTGTCATCACTCTGACCACAGCTA	18017074	18017097	18017169	18017191	18017098	18017168	AAACATTCCAGATATATATATATATATATATATATATATATATATATATATATATACACACACACACACAT	338_47	47
2041	1	0	1	CTACACGACGCTCTTCCGATCTTCTTATCCGCAGAAGCAAAGGAC	CAGACGTGTGCTCTTCCGATCTTGGAAACATAAGCGCTTTCAGGA	98518580	98518602	98518759	98518781	98518603	98518758	CATCCAATCCTATTCATATGCATCCTATGACTCAACTCAGTTTCCACTTGGCGGGCTGTGTGTGTGTGTGTGTGTGTGTGTGTGTGTGTGTGAGAGAGAGAGAGAGAGAGAGAGACAGTGAGAGAGAGAGAGAGTGAGAGAGAGAGAGAGAGTTCA	338_47	47
2077	1	0	2	CTACACGACGCTCTTCCGATCTTATCTTTGCCTCTTAGCTTGCGG	CAGACGTGTGCTCTTCCGATCTACTGGCACTTAGGAAATTCAGCC	66603498	66603520	66603620	66603642	66603521	66603619	GGCATATCTCCCAACACACACACACACACACACACACACACACACACACCCCATGAGAGAGAGAGAAAGAAACAGCTAGATCATCTGGATCCATTTAGG	338_47	47
2100	1	1	10	CTACACGACGCTCTTCCGATCTGTTGTTTGTCTCCCTCTGTCTCC	CAGACGTGTGCTCTTCCGATCTAAGCAAATTAACTCCCCCAGAGC	127641306	127641328	127641478	127641500	127641329	127641477	CTTAAGACCTTTGCTGCTGTGGTGCCCAGCAGGAAATACATACACACACACACACACACACACACACACACACACACACACACACACACACACACACACACTGTTCTTACGTGCCTGATATGGTGGACTCATTAAAGGCTGGGGTGGCA	338_47	47
2195	1	1	5	CTACACGACGCTCTTCCGATCTGCACAGAACACTTGGTGTGAAAG	CAGACGTGTGCTCTTCCGATCTAGCAAAACAAAACCCTGCAAGAC	126706826	126706848	126706980	126707002	126706849	126706979	AGCCTTTTAACTGTACCTTAAACAGGGACTGGGACTGTGTGTGTGTGTGTGTGTGTGTGTGTGTGTGTGTGTGTGTGTGTGTGTGTGTGTCTTTCTGCCCCTGACAGGCTTCTCAATTCCAGGGGAAAACT	338_47	47
2253	1	1	3	CTACACGACGCTCTTCCGATCTCTGCCTTCACACTGTCTCTTCTC	CAGACGTGTGCTCTTCCGATCTATTAGGTCATAAGGGTGGGCTGT	175743754	175743776	175743898	175743920	175743777	175743897	CGTGGAGAGAGAGAGAGAGAGAGAGAGAGAGAGAGAGAGAGAGAGAGAGAGAGAGAGAGAGAGAGAGAGAGAGACCTGGTGTTTCTTCCTCCTCTTATTAAGACACCAGCCCTATCAGATG	338_47	47
2269	1	0	11	CTACACGACGCTCTTCCGATCTCTCAGACAGCTGTGATTTAGCCA	CAGACGTGTGCTCTTCCGATCTAGAATCAGTTCTAGGGTGCCTGA	127356879	127356901	127357018	127357040	127356902	127357017	TTGTTCCCATTTTCAGGAATGCATTCCCACCAGCACACACACACACACACACACACACACACACACACACATCCAACATGCACATGTAGAACTATGTCTCAGAGAATCAGATCGGC	338_47	47
2417	1	0	6	CTACACGACGCTCTTCCGATCTAGTCTTCTAACTGGCCTCTGTGT	CAGACGTGTGCTCTTCCGATCTTCTGAATCTAGTGGCAATGAGTCC	82590966	82590988	82591090	82591113	82590989	82591089	ATCCATTTTCCTTTTCTACCCAGGCTCCCTGTCCTTCACACACACACACACACACACACACACACACACACACACACACACACACACACACACATCTCCAT	338_47	47
2446	1	0	1	CTACACGACGCTCTTCCGATCTAGATACTTACTGCCAGGCTCAGT	CAGACGTGTGCTCTTCCGATCTGCAGTGATACTTTGGACGTCACT	159113345	159113367	159113473	159113495	159113368	159113472	GTGTACACACACACACACACACACACACACACACACACACACACACACACACACTGCTCTTCATAAATATATTGTCCTATATCCAAGAAATCTATCAGCCCCCTG	338_47	47
2471	1	1	12	CTACACGACGCTCTTCCGATCTACCCAGTGCTAAGAGAGACTGAG	CAGACGTGTGCTCTTCCGATCTTTAATGGCTTCAGTGCCCTTCTC	122321013	122321035	122321205	122321227	122321036	122321204	CAAAAAACGTGCCAGAAACTGTTAGAAGTTCAGCATGGCTGGAGCATAAGTTGTGTGTGTGTGTGTGTGTGTGTGTGTGTGTGTGTGTGTGTGTGTGTGTGTGTGTGGTGGGGTACAGGGATGGGAGGTGGTCTAAAGGCAAGCAGAGATCAGGAGTCTTAAAGGCCAA	338_47	47
2485	1	0	22	CTACACGACGCTCTTCCGATCTACACAACTCTATCCCTGTCCTGG	CAGACGTGTGCTCTTCCGATCTTTCAAGGTCTTTCCACTGTGCTC	24356718	24356740	24356865	24356887	24356741	24356864	GGATCACTCAAGACTTGTATCCATAGACAACCAGATTTCTATGGGCTTGAACTCTGTGTGTGTGTGTGTGTGTGTGTGTGTGTGTGTGTGTGTGTGTGTGTGTGTGTGTGTAGCAAGGTTGGGG	338_47	47
2497	1	0	19	CTACACGACGCTCTTCCGATCTAATACTGGGACCTATGGAGTGGG	CAGACGTGTGCTCTTCCGATCTAGGTCCAAGCTGTTGAAGGAATG	42132360	42132382	42132517	42132539	42132383	42132516	ATGGAAAGATAAGGCCCTGGGTCCTCAGCAGGTCTCCTCATCCCTCAGCCTTGGAGTGTGTGTGTGTGTGTGTGTGTGTGTGTGTGTGTGTGTGTGTGTGTGTGTGTGTGTCCCTGGGTCAGCAGCATGACCCC	338_47	47
2563	1	1	X	CTACACGACGCTCTTCCGATCTTTCATTGCTAGAATGTGCAGTCA	CAGACGTGTGCTCTTCCGATCTCAAGCTCCTATCAGGGTTCACAC	35967171	35967193	35967357	35967379	35967194	35967356	ATATAATGAGCCATCACCAGTATTTTTAACAAACGACTTAAAAATATCAGAATGCATCTGTGGAGTGTGTGTGTGTGTGTGTGTGTGTGTGTGTGTGTTCCGGCACTGGAATATAAAATACTTTTTTTACTGAAGGTCACAGCCATAAATATGTGATAAACAG	338_47	47
2595	1	1	X	CTACACGACGCTCTTCCGATCTTGGCATTTCTTTAAATCCAAATCATTC	CAGACGTGTGCTCTTCCGATCTGGTGCAGTTTTTGGATCCCATTT	19054641	19054667	19054772	19054794	19054668	19054771	TAGAATTTATGATTCTGGATGAAATTTTAGGAAAAAACCAAAAGGCATTTATTACATCATACTTAAAACACACACACACACACACACACACACACACACACACA	338_47	47
2663	1	0	X	CTACACGACGCTCTTCCGATCTTCACCTATAGCTCAATCCAAGTTGC	CAGACGTGTGCTCTTCCGATCTTAAGTGCTCATCATCCCACAAGC	79381022	79381046	79381166	79381188	79381047	79381165	TGAAAATGATATTACTTCATTTTTATGGCCATGGTATGTATGTATGTGTGTGTGTGTGTGTGTGTGTGTGTGTGTATATATATATATATATATATATATATATCACATTTTCTTTATCT	338_47	47
2776	1	0	X	CTACACGACGCTCTTCCGATCTGAAGAGAAAGACCAGAGTGTGCC	CAGACGTGTGCTCTTCCGATCTTTACCTGGATTGCAAATGGACCC	11515625	11515647	11515735	11515757	11515648	11515734	TCCCTCCTCCCACCCCCTTCCCCCTCCCTCCTTCTCTCTCTCTCTCTCTCTCTCTCTCTCTCTGCCATGTGAGGACACAATAAGAAA	338_47	47
2929	1	0	X	CTACACGACGCTCTTCCGATCTAGGTTGTTCTTTCTTTGGCCTCA	CAGACGTGTGCTCTTCCGATCTATTGAAGAGATGGAGCTCAGGGT	107959076	107959098	107959272	107959294	107959099	107959271	GATAATTTCATTGTATGAGTGAGATGATCAGTAGTCTGATGAATACTCAAGGAGGACCCTCCCTCTGCAGATCTCTGGAGTTCTTTGTGTGTGTGTGTGTGTGTGTGTGTGTGTGAATCTCTCTCCTCTCTTATTCCTTATCCCATGAATTATAGCCACCTTCTTCTCCTTGG	338_47	47
3532	1	0	X	CTACACGACGCTCTTCCGATCTGGAGAATTGAGGAGGGGAAGAGA	CAGACGTGTGCTCTTCCGATCTCCTCTCAGAGCCAAAAGTGGAAA	25413268	25413290	25413404	25413426	25413291	25413403	GAGATAGAAAAAGAGGGAAGAGGGAGAGAGAGAGAGAGAGAGAGAGAGAGAACTAAATAGAACAGTAACTAGGGTATGAGGGTAATTTGCATTTGCCTAACTTGAGAACTCTT	338_47	47
3569	1	0	X	CTACACGACGCTCTTCCGATCTTATGAACAGAGAGAGGGAGAGGG	CAGACGTGTGCTCTTCCGATCTATGATTATTTCATCTGAGCACTTGT	150517852	150517874	150517955	150517979	150517875	150517954	AGAGGGAGAGAGAGAGAGAGAGAGAGAGAGAGAGAGAGGATATATTTGAAGGAATAAAGACCAATTATTGAAAATATGAT	338_47	47
3608	1	0	X	CTACACGACGCTCTTCCGATCTTGGGTGAATTTTGTGGCAATCAC	CAGACGTGTGCTCTTCCGATCTTGTTTTGTATAGTGGCAGCAGCA	99147838	99147860	99148016	99148038	99147861	99148015	TTCACACATGTTAGGATAACCAGTATCCCATTATCTAAAAAGAGAGAGAGAAAGGGAGAGAGAGAGAGAGAGAGAGAGAGAGAGAGAGAGAGAGAGGTATAGGTGAAAATGTGGAGAAATTCAAACTTTTTCACACTGTTGGTGGGAAAGCAAAA	338_47	47
3745	1	0	X	CTACACGACGCTCTTCCGATCTGGAAGATTGTTTGAGCGTGGGAC	CAGACGTGTGCTCTTCCGATCTCATCCCTGCCTACATTAGGGGTA	53184435	53184457	53184613	53184635	53184458	53184612	GTTGGGGCTGCAATGTGCTCTGATCGTGCCACTGCACTTCAGCCTGGGCAAGAGAATGAGACCCTGTCTCAAAAAAAAAAAAAAAAAAAAAAAAAAAAAAAAAAAAAAAAAGATCCCTGTGAACTAAATTATGACATAGTGTTGGAGAGTTGATG	338_47	47
3781	1	0	X	CTACACGACGCTCTTCCGATCTCCAGTGGGACTCTACTCTTTCC	CAGACGTGTGCTCTTCCGATCTCATTTCTGACACTTTTGCCCCAC	128884903	128884924	128885170	128885192	128884925	128885169	GACATGGCTCAGGACTTCTTGTCTGATCCCTATGGCTGGGCTTCAGATATTCCAGGGACCCACTGGAACTGTGTGCTGACTGCTAAGTATCTGCATTTTTCTGGGGGGAAAAGATCCATAACTCTCAACAGCATCTCAAAGACGCCCACTCCCCCACCCCCCCCCCCCGGCAAAAAGATTGAGTAACATGCAGAGGTAGATGATACAAGCATGCTGTTGGTAATCTTTGGAGGCCAAAGGAAACA	338_47	47
4010	1	0	X	CTACACGACGCTCTTCCGATCTAGCTGAAAGGTCCTTCACTCTGA	CAGACGTGTGCTCTTCCGATCTTGCTCTGTTCTGTTCTCGTCTTG	138881048	138881070	138881182	138881204	138881071	138881181	AGTTACTTGAGGGTACAGCACAGATGGAAGCACAGTACGGGAGTAGCCAGCAACACACATAGGCAAAAAAAATACATGGGGGGGGATAAAAGGATTATGAATCATGGATAG	338_47	47
4066	1	0	X	CTACACGACGCTCTTCCGATCTTGAAGACATTTTCCGCTACTTGAC	CAGACGTGTGCTCTTCCGATCTCACCATGTTTGTGAAGTAGGGGT	53113771	53113794	53113995	53114017	53113795	53113994	CAATCTGCAGGTCAGGCCAGAGAGACATTTTTTAGTAGGATCGGGCACGAATCTGGTTCTTGGAGGTGACGGGAGGTGGGTGGGAAGGGCCGTGGTGTGTTGGGGGGGGGACAGATTCCACCATCACCCCCACCTGGAGCAGGTACAGGATCTCAGACATATCTCCATGGGCTACAAAATGAAGCTGTACTTCCAGACTA	338_47	47
4132	1	0	X	CTACACGACGCTCTTCCGATCTGGAAACTGCATGTAAGTCTGGTTG	CAGACGTGTGCTCTTCCGATCTTTGTCTCTTCCCCTCTTCCTGAC	35926869	35926892	35926970	35926992	35926893	35926969	TAAAACAGTGTATTGAGGGTTCAGCCAAAAGCAAACCCCCCCCACCAAAAAAAGAGGAAAAAGGGGAGTAGGAGGGT	338_47	47
4183	1	0	X	CTACACGACGCTCTTCCGATCTAGACTCACCTTTCAAACTTCTCAA	CAGACGTGTGCTCTTCCGATCTTCTCTCTTCCCCATTCGTCTCTC	54497008	54497031	54497197	54497219	54497032	54497196	TCAGTGAGGATACTGCTGCAGAACTGGGGCTGGCCTCTGCCCTGGGAGCCAGGCCCTTGGCCACTCGGGGGTCGGCAGGCAGTGGGCGTGATGGTGGAGGGGGGATGGGCTCCAGTGGGGGGGGCATCCGGGGCATCTGCAGGTAGCTGGGCTTTGGGGGCACTG	338_47	47
4205	1	0	X	CTACACGACGCTCTTCCGATCTTCCTAAGGCCAGGGATAAGTCC	CAGACGTGTGCTCTTCCGATCTCCAACCCAGCATCTTTCTAGTCC	18658528	18658549	18658654	18658676	18658550	18658653	CCCCACCCCCCCCCCCCACCCCCAACACCCTGTGTGATGTGTTTATATTTGAGAGAAGATTGGGCGGGGAAAAGCATTTTCCGAAGTTCAAGCATACAGCATAG	338_47	47
4309	1	0	Y	CTACACGACGCTCTTCCGATCTAGCTGCATCTTATTCCATGGTGTG	CAGACGTGTGCTCTTCCGATCTTGACATTTCCACTGCAGCTCTTT	8377846	8377869	8378031	8378053	8377870	8378030	GATTATCCTAGTTTCTTCCACCGGTTATGCATGCATGCTTACACACACACACACACACACACACACACACACATGCACGCACACACACAAAAAACAAAAAACAAAAACAAGCAAACAAACAAACAAAAAAAACTGCACACACCTGTGTTTCATGTTCTCCC	338_47	47
4323	1	0	X	CTACACGACGCTCTTCCGATCTCCCTAATGAAGAAAAGGGAGATGTG	CAGACGTGTGCTCTTCCGATCTTTCCATAAGGTCTGAGTGTGTGT	11338830	11338854	11339034	11339056	11338855	11339033	TGTTTTGCTCAATTCAAAGAAAATATCTCTTTACACACACACACACACACACACACACACACACACACACACACACAGGTGTATAATATACACACACACACATATATAAACGCAAACACATATATGTGTATATATATACACATACACCTACATATACACACATGCATACACACATGCAT	338_47	47
717	1	0	X	CTACACGACGCTCTTCCGATCTTGGAAAATGTGTAGCCTGACCGA	CAGACGTGTGCTCTTCCGATCTACTTACGTAAATGTACGCAGCCA	143372801	143372823	143372907	143372929	143372824	143372906	GCAGTGGGAAAAAACAACAACAACAACAACAACAACAACAACAACAACAACAACAAAAACATTTTCTGGGGAGAAAGTCAAGC	339_47	47
803	1	0	X	CTACACGACGCTCTTCCGATCTAAGGCTCAGGTACCCTCTTCTTT	CAGACGTGTGCTCTTCCGATCTTGGGGAAGAATCTGACAGCAGTA	92928054	92928076	92928195	92928217	92928077	92928194	CTATACAAGCGGCTGCGGCTGCTAGTGCTGCCGCTGCTGCTGCTGCTGCTGCCGCTGCCGCTGCTGCTGCCACTAGTGCTGCTGCTGCTGCTGCTGTCACTAGTGCTGCTGCTAGAGC	339_47	47
1082	1	1	X	CTACACGACGCTCTTCCGATCTTGGAAAAGCATTCATTGTAGCCA	CAGACGTGTGCTCTTCCGATCTGTACTTGAGGTGGTGGAGCTAGA	102718817	102718839	102718937	102718959	102718840	102718936	ATTTTATGGGGAAACAAAGCAGATTTTAAAAAATGAATGGAGTGTGTGTGTGTGTGTGTGTGTGTGTGTGTGTGTGTGTGTGTGTGTTTCTAGCTAG	339_47	47
1157	1	0	X	CTACACGACGCTCTTCCGATCTTAAGATTTGGTTGTCCAGCCTGC	CAGACGTGTGCTCTTCCGATCTTGCCAGAATGATGCTTGTAAACG	98520757	98520779	98520889	98520911	98520780	98520888	AGCTTTTCCACTTAGTGCTCTCTCTCTCTCTCTCTCTCTCTCTCTGTGTGTGTGTGTGTGTGTGTGTGTGTGTGTGTGTGTGTGTGTGTAGACACAAAGAAAAAGAGAA	339_47	47
1254	1	0	X	CTACACGACGCTCTTCCGATCTGCTGGTCGTGTCATGGATTAAAA	CAGACGTGTGCTCTTCCGATCTTGCTGTAACTACCTGTTGCCTTC	4657079	4657101	4657242	4657264	4657102	4657241	GATAAATATATGAAAACTTGTTTTTTATCTTCTGCATGACAGCAAGTTGCAAATATGTGGACACACAGTTACATGTGCGCACACACACACACACACACACACACACACACACACACACACAGGCTCCGTACTTCAGGGAA	339_47	47
1278	1	0	X	CTACACGACGCTCTTCCGATCTTCATTATAACTCCACCCCGCCAT	CAGACGTGTGCTCTTCCGATCTCCCCAAGTAACCTCATAGGTTTGTAA	86538468	86538490	86538545	86538570	86538491	86538544	GCGTGTGTGTCTGTGTGTGTGTGTGTGTGTGTGTGTGTGTGTGTGTGTGTGTGT	339_47	47
1343	1	0	X	CTACACGACGCTCTTCCGATCTACTGTGGAACTTGACAGCTGATT	CAGACGTGTGCTCTTCCGATCTGGAACATCTCTCTCTCCAGTCAC	137426345	137426367	137426469	137426491	137426368	137426468	CTAATAAACACACACACACACACACACACACACACACACACACACACGAATGAATGAACAAAAGGCCAACATTAGCAAAGATAATCCTGAAAAAGAAGTTT	339_47	47
1361	1	0	X	CTACACGACGCTCTTCCGATCTAAAGCTCACCGCAGAATCCATAC	CAGACGTGTGCTCTTCCGATCTGAGCCTGTGCCCATGAGTATAAA	56296730	56296752	56296923	56296945	56296753	56296922	AGGTCTGCCCACTCCCATCTCACCCCCAACACACACACACACACACACACACACACACACACGAGAGAGAGAGAGAGAGAGGGGCAGAGAGAGAGAGAGAGAGGGGCAGAGAGAGAGAGAGAAAATTTCTGAGAGACAGAGAATGAAGTCCTGAAACAAAGACTGATGCA	339_47	47
1472	1	0	X	CTACACGACGCTCTTCCGATCTATGTCTTGGGGTAACAAACACCC	CAGACGTGTGCTCTTCCGATCTCCGTTTTGTGGTTACAGGAGGAA	11369120	11369142	11369243	11369265	11369143	11369242	CCATCCTTTAGGTCATATTCAAATTACACACACACACACACACACACACACACACACACACACACGCATGCATACACAGTGCACCACCCACTTCTCTCAT	339_47	47
1562	1	1	X	CTACACGACGCTCTTCCGATCTTGAGGCAGGAAACAAAGGGAAAA	CAGACGTGTGCTCTTCCGATCTCCTTCAAACCTCCACTCCAAGTT	47839172	47839194	47839385	47839407	47839195	47839384	ACTGGGTGATGCTGGAGGTTATTTTGAGCCATAGGAGAGGGAAGCTGAAGGGTTTTTAAAGTGTGTGTGGGGTGTGTGTGTGTGTGTGTGTGTGTGTGTGTGTGTGTGTGTTATGGTATAAGTTTCATCACTTTGCTTCTTTTATAGCAAGGAATGAGATGAGATCATTTGCTAAAAGAGAGGGAAAAAC	339_47	47
1817	1	0	21	CTACACGACGCTCTTCCGATCTCCTGAAACTCCCATTCCCAAACA	CAGACGTGTGCTCTTCCGATCTCGATTCACTTAAGGATGAGGCCC	33289984	33290006	33290110	33290132	33290007	33290109	TACACACACACACACACACACACACACACACACACACACACACACACACACACACACACACACCCCTGGACTGAATTGGGAGTTCCCTGGCGGCATTGGCTGG	339_47	47
1852	1	0	6	CTACACGACGCTCTTCCGATCTAACAGCTTTGATCAGAGGCAACT	CAGACGTGTGCTCTTCCGATCTTCAACATGATGCACTAGAGGGGA	162977312	162977334	162977464	162977486	162977335	162977463	GAAGGCGGGCAGAAGAAACCAAGCAGTAACTACTCAGCTGGTGTGTGTGTGTGTGTGTGTGTGTGTGTGTGTGTGTGTGTGTGTGTGTGTGTGTGTGTGTGTCAGTTTGGCAGACGCCTTCTTTTTTTT	339_47	47
1885	1	0	10	CTACACGACGCTCTTCCGATCTCGGTTTCTTTTCAGTGAGGCAAC	CAGACGTGTGCTCTTCCGATCTTTGAGACAGCCTTTAGCACAGTT	101081224	101081246	101081411	101081433	101081247	101081410	CACTGTTACCAGTTTTCTGTATATTTTTTAGAACCTGAAAAAAAAAAAAGAACCAACAACAACAACAACAACAACAACAACAAACTCCCCAGGTGATTTATATGATGTTTATGTACAATAAAATTTGAGAACCATTGCTCTATAAAGAAAAAGAATGAATGTTT	339_47	47
1924	1	0	5	CTACACGACGCTCTTCCGATCTAGTTGAAGTTGAAGAGGAGAGAGC	CAGACGTGTGCTCTTCCGATCTTAACAACATTAACAGGCACCCCC	137296970	137296993	137297096	137297118	137296994	137297095	TTTTTCCAAAAACAACAACAACAACAACAACAACAACAACAACAGAAGAGTCCTCACTAAATGGGTCCTTATTGTTCTACCAAATCCAGATGTCACTATTCT	339_47	47
1946	1	0	8	CTACACGACGCTCTTCCGATCTTTTCTTTACGCACACTGCTGACA	CAGACGTGTGCTCTTCCGATCTAGTCTTCCAGACTCTTGTTTCTTCA	92767323	92767345	92767469	92767493	92767346	92767468	GCATTATCCAGTGAATTTTCAGTATCTGTGTGTGTGTGTGTGTGTGTGTGTGTGTGTGTGTGTGTGTGTGTGTGTGTGTGTCTTCGGAAGAGAAAGAACAAATGATATCATTTATGTGAGAGA	339_47	47
2030	1	1	8	CTACACGACGCTCTTCCGATCTTGACCCAAATTAGGACGCACTTT	CAGACGTGTGCTCTTCCGATCTGGCACTTTCAAAAGTCATGCTCC	136237811	136237833	136237948	136237970	136237834	136237947	TGGAATGGAAACACACACACACACACACACACACACACACACACACACACACACACACACACACACACTGGCTTTAATTTTTCATTTAGTCCTGATTCTGCAGTTGAGGGCAAA	339_47	47
2060	1	1	4	CTACACGACGCTCTTCCGATCTTCCTAGCTAACACCGTCCATCTT	CAGACGTGTGCTCTTCCGATCTTGTTTCCAGGGGGTAAGGAAGAA	177716397	177716419	177716586	177716608	177716420	177716585	AGGGAGACCATGATAAATATTTTCAAACGTTGGTGAAACCCCGTCTCTACTTAAAACACACACACACACACACACACACACACACACACACACACACACACACACACACACACACAGAATGTCTTAAGGTAAAAACGAATAGTTGCTCAGGACTTTTTGGTTTTTT	339_47	47
2283	1	0	3	CTACACGACGCTCTTCCGATCTCCTTGGCAGAGCTTATGATCCAG	CAGACGTGTGCTCTTCCGATCTTGAGAGGGGACTTACAGGGAATG	169664880	169664902	169665050	169665072	169664903	169665049	TAGATTTGTTGATTAGAGCGTTTATTATAAGCAGGTATATTCGTGTGTGTGTGTGTGTGTGTGTGTGTGTGTGTGTGTGTATTTAGCTAACTCAAGTTGGAGGAGAAAGGGGTAAATACTAGATGACACTCAAGTCTTTTATCAGCC	339_47	47
2393	1	0	8	CTACACGACGCTCTTCCGATCTATGGCTCTTTCCAGCTCATTCAG	CAGACGTGTGCTCTTCCGATCTCAGAGCCGTAATGAAGACACACA	73794657	73794679	73794793	73794815	73794680	73794792	TGGTCCCGTTTGGATTTCACAAAGCTGACATGTCAGGTCTGTGCTTTATTTTTGACCATGCCAACTGCTGACAGTTGAGAGAGAGAGAGAGAGAGAGAGAGAGAGAGAGAGAA	339_47	47
2457	1	0	20	CTACACGACGCTCTTCCGATCTACTGGAACTAAGGTTTCTGTGGC	CAGACGTGTGCTCTTCCGATCTGACCAAAAGCTAGTCAGCACTCA	30354226	30354248	30354328	30354350	30354249	30354327	TTAGACAGGGTGTGTGTGTGTGTGTGTGTGTGTGTGTGTGTGTGTGTGTGTCTCATCTCCAATTATTTTCCTTGGCCTT	339_47	47
2488	1	0	6	CTACACGACGCTCTTCCGATCTACAACTTTCTCACTGTGGCTATCA	CAGACGTGTGCTCTTCCGATCTCAGCAATGAGCTTGCTACCTCTG	128050217	128050240	128050360	128050382	128050241	128050359	GATATCAGATCCTCAATTTCCATTCTACTCCCTTTACCAATTTATTCTCTCTCTCTCTCTCTCTCTCTCTCTCTCTCTCTCTCTCTCTCTCTCTCTCTCTCTCTCTCTTCACTCATCCC	339_47	47
2539	1	0	X	CTACACGACGCTCTTCCGATCTTTTTAAGAAGACAGCTTACTGAAACTT	CAGACGTGTGCTCTTCCGATCTGTCTCCTTATCTGACCTCGTCCT	146176043	146176069	146176206	146176228	146176070	146176205	TTATATTATGTGTTATATATATATATGGACCTAGTACTATATATATATATATATATATATATATATATATATATATATATATATATATATATATTCTATATTATACTTATTTAGGATCATCCCAGTAAAGTCTACA	339_47	47
2566	1	0	X	CTACACGACGCTCTTCCGATCTTTATCCTGGCAATGGGGTAGTCA	CAGACGTGTGCTCTTCCGATCTAATTACCGTGAGAGTGAGGGAGG	68061166	68061188	68061270	68061292	68061189	68061269	CTGCCACCCTTCCACACACACACACACACACACACACACAAAAAAAAATCCCTTCCTTGTGGGATTCTTGGGCATCTCCTG	339_47	47
2690	1	0	X	CTACACGACGCTCTTCCGATCTTAACTACACCTGTGGTGCTGAAC	CAGACGTGTGCTCTTCCGATCTACATCACCTACATCACACATACCTG	31895759	31895781	31895829	31895853	31895782	31895828	TCTTGTGTGTGTGTGTGTGTGTGTGTGTGTGCACGCACGCGCGCACA	339_47	47
2719	1	0	X	CTACACGACGCTCTTCCGATCTGTCCAAACTTACCAAATTGCTTGC	CAGACGTGTGCTCTTCCGATCTACCACACCTTCTTGATTACTGGC	51715974	51715997	51716065	51716087	51715998	51716064	ATTATATATATGCAGGTGTGTGTGTGTGTGTGTGTGTGTGTGTGTGTGTGTGAAATCTTACCATCAA	339_47	47
2753	1	1	X	CTACACGACGCTCTTCCGATCTGCCAGTTAATACACACACCGTCT	CAGACGTGTGCTCTTCCGATCTTGCAAGGGAAAGAAAACTACCCT	80682744	80682766	80682893	80682915	80682767	80682892	AGTACATCTTTCCTGTAAGTGTGTGTGTGTGTGTGTGTGTGTGTGTGTGTGTGCATGTATGTGTTGTTTCAATCTGTCTAAAGAAGTATCACAGAAACATTGAAGAATAAAGTCCATTCCCTTTAA	339_47	47
2785	1	0	X	CTACACGACGCTCTTCCGATCTCTGGTCTCCTGACAAGAACCCTA	CAGACGTGTGCTCTTCCGATCTTATCAGACCCTTTCGACACACAC	117342795	117342817	117342985	117343007	117342818	117342984	AGGGACAGTCTTATTCTCCCCTTCATCACTTTTATCCTTTCCATATATATATATGTGTGCATGTGTGTGTGTGTGTATATATATATATATATATATATATATGTGTGTGTGTATATATATATACACACACATACACACACAACACACATATATATGTGTGTGTGTGA	339_47	47
2787	1	0	X	CTACACGACGCTCTTCCGATCTCTGGGCAGGGATCGTTTGAATAA	CAGACGTGTGCTCTTCCGATCTTTGTATGTGGTGGAGCACAACTG	10105074	10105096	10105225	10105247	10105097	10105224	TATATATATATATATATATATATATATATATATATATATATATATATATATATAGTGTGTGTGTGTGTGTGTGTGTGTGTAGAGAGGAAGAGAGACAGACACACAAAAAACCCCCAATTTCCACGTGG	339_47	47
2835	1	0	X	CTACACGACGCTCTTCCGATCTCCCATAGGATGCCTGGGAATAGA	CAGACGTGTGCTCTTCCGATCTAAAAAGACACCTCCTGGCATAGC	62854684	62854706	62854833	62854855	62854707	62854832	ACAGCAGGGTGGGCAGGTCAAGGCTGGGTTGGGGTAAGCTGCCCCACACCAGGCAAATTCCCTTTATTTCACAATTGGCAAAACACACACACACACACACACACACACACACACACACGAACGAGA	339_47	47
2883	1	0	X	CTACACGACGCTCTTCCGATCTATTCAGTCAGCTCTGAAACCACC	CAGACGTGTGCTCTTCCGATCTTTGAGCTTTCATAACCTGCTGCT	53743773	53743795	53743939	53743961	53743796	53743938	ATGTAGGAATTTTTGTACTAATTCTAGAAAATGACCCATCCCATTTTATCTGGGAAAGGGTCGTGGGATGGAGAGTGAATTGTGTGTGTGTGTGTGTGTGTGTGTGTGTGTAGGCACAAAGATTTTTACTGAGAACATAGTGT	339_47	47
2899	1	0	X	CTACACGACGCTCTTCCGATCTATCTGGGTCAGGAATTGGTTGTT	CAGACGTGTGCTCTTCCGATCTTGAAATAAGGACCCCAAACGCAA	31727641	31727663	31727753	31727775	31727664	31727752	ATTGTACAGCTCTCTCTCTCTCTCTCTCTCTCTCTGTCTGTGTGTGTGTGTGTGTGTGTGTGTGTGTGTGGTGTGTCAGAGAGAAATAT	339_47	47
2943	1	0	X	CTACACGACGCTCTTCCGATCTAGGACTACAAAACACTGGGAACA	CAGACGTGTGCTCTTCCGATCTACATGTGTGTACATATACTTCTGGA	146311406	146311428	146311594	146311618	146311429	146311593	AGATTTGAGGTAGGAACATGATCCTTTTTCTGCATCCTTTTCCTTTTTCTGTGAATGTCATATGTATGTGTGTGTGTGTGTGTGTGTGTGTGTATATATATATATATATATATATATATATATATATATAAAGGGATATATAAACCCCTTTGTATATGTAAAGTT	339_47	47
3536	1	0	X	CTACACGACGCTCTTCCGATCTGGCTATAATTTCCAGTTGTTTGGTCA	CAGACGTGTGCTCTTCCGATCTCACATCTTAAAAACACCATCACAACCA	57195896	57195921	57196002	57196028	57195922	57196001	AACACCAGTATATATATATATATATATATATATATATATATATATATATATATATATATATATATATATATATATATATA	339_47	47
3553	1	1	X	CTACACGACGCTCTTCCGATCTGTGTGTTGTATTTCTTGGGCTGG	CAGACGTGTGCTCTTCCGATCTAAATTCCTGTCAGTCCTCCAAGG	56639683	56639705	56639883	56639905	56639706	56639882	AAAAAATGCAGTTTCCTTTAAAGCATATTCCTGCTATAAAGTCTATATATAGATAGATGATAGATAGATAGATAGATAGATAGATAGATAGATAGATAGAAAGATAGAAATTATATATATATATATATATATATATATATATATATATATATATATATATATATATATATATGCCAG	339_47	47
3555	1	0	X	CTACACGACGCTCTTCCGATCTGTTCCTACCTTTGGGTAGTGCAG	CAGACGTGTGCTCTTCCGATCTTCCCTTACCTTCTCCCAAGCAAT	80494266	80494288	80494341	80494363	80494289	80494340	AACAGAGAGAGAGAGAGAGAGAGAGAGAGAGAGAGAGGGAGAGAGAGACTCC	339_47	47
3561	1	0	X	CTACACGACGCTCTTCCGATCTTAAACAGCTCCATGACCTTCTGC	CAGACGTGTGCTCTTCCGATCTACAGGTGGAGAGACTCCATTTCA	53237546	53237568	53237703	53237725	53237569	53237702	ATATGTATATATACATATATATACACATACATATATATATATATATATATATATATACACACACACATATATATATATATGCCTCTTAGCTACCCAAATCCTTCAGAGAATCCTTTTTTTTTTTTTTTTTTTTT	339_47	47
3751	1	0	X	CTACACGACGCTCTTCCGATCTGGCTACAGGGCTACAGAGCG	CAGACGTGTGCTCTTCCGATCTAGAATTTTAGGTTGGTGGGCCTT	23073207	23073226	23073408	23073430	23073227	23073407	AGACTCCGTCTCAAAAAAAAAAAAAAAAAAAAAAAAAAAAAAAAAAAAAATCCTAAGAGAAGCCAGAGAGGAAAAATAATTTACATAAAGAGAAACAAAGATAAGAAATACATCTGACTTCTCTTCAGAAACCATGCAAACAAGAAGACAGTAGAATGAAATACTTAGTATTGAGAGAAAA	339_47	47
3784	1	0	X	CTACACGACGCTCTTCCGATCTGTCATGCATAAATCTAGCTGGTGTTTC	CAGACGTGTGCTCTTCCGATCTCATATTCCTGGGTTTGGCCACTT	57708492	57708518	57708622	57708644	57708519	57708621	TAATGGTGGTTGTTTTGTAAAAGACTGCTCGAATTTTGAAGCTTGATTTTTTTTTTTTTTTTTTTTTTTTTTTTTTTTTTTTTATAATCTAGGAGCTTTTCAA	339_47	47
3809	1	0	X	CTACACGACGCTCTTCCGATCTCATTCCTGAGCCTCTCCCACCC	CAGACGTGTGCTCTTCCGATCTCTCCGGTAGGACAGGAGGGG	27827477	27827498	27827701	27827720	27827499	27827700	CCCCAACCCCGCCAGCCCCCTCCAACCCCGCCAGCCCCCCCCAACCCCGCCAGCCCCCCCCAACCCCGCCCGCCCCCGCCCCAACCACCACCCCCCCGCCGGCCCCCCCCCCGCCCCGCCCGCCCCCCCCCCCGCCCGCCCCCCCCCCGCCGCCGGCCCCCGCCCCGCCCCGCCCCGCCCACCGCCCCCACCCCACCCACCC	339_47	47
3851	1	0	X	CTACACGACGCTCTTCCGATCTTGGTACTTTGCCTTTGTGTTATTTCT	CAGACGTGTGCTCTTCCGATCTACAGTGCCTAGCCTAGAATGCTT	92957778	92957803	92957895	92957917	92957804	92957894	CCCAAAAACTTACAATCTAATTATAGCTATGATAAAAAAAAAAAAAAAAAAAAAAAAAAAAAAAAACAACACTAGACAAACCCAAATTGAA	339_47	47
3985	1	0	X	CTACACGACGCTCTTCCGATCTCGTGGGGGACTGTTCCAGTA	CAGACGTGTGCTCTTCCGATCTTAGTTTATGTGTGCAGGTGAGGC	47437182	47437201	47437339	47437361	47437202	47437338	AAAAGAAAGTTTGTTTTTACAGTGGATGGATGATAGTGAGGCAAGTGTGTGCCAGTGCGTGTGTGTGGGGGTGGGGGGGGTGGGGAGTGGTGGTGAGCATGTAGTGACTGAACCCCTCAGCCAAACCTTGTATGTAA	339_47	47
4007	1	0	X	CTACACGACGCTCTTCCGATCTCCTCTCACAGGTTTCTGTCCC	CAGACGTGTGCTCTTCCGATCTGACCCTAGGAAATGAGGTCCCTT	136655858	136655878	136656057	136656079	136655879	136656056	TCGAGTCCCAAGCCTCCAGTGGATCCTTGGCCGGGGCCGGGGCGGAGGCGGCGAGGCCAGGCGTTTCGGAAGTCGGGGCTCCAGCTCAGCTGTCCTCGGGCCCCTCGTCGGGGCTCCCAGGGTCCCTGTCCACACACCAAGTTCTTGCAAGTCTCTGTCGAGGCTCGGGCGGGGGGGG	339_47	47
4166	1	0	X	CTACACGACGCTCTTCCGATCTACCCCTGGTGACCCCAAGTA	CAGACGTGTGCTCTTCCGATCTGATCTGTGAGGAAATGGCCCAG	13062371	13062390	13062553	13062574	13062391	13062552	TCCCGTCCTGATGGGCAGCCAGACAAGACGGACCCACGTTGACCCCCCGACCCCCCCCCAAACGCTGCACACATGCACAGGCCTCCGGGACCCTCCTGGGTCCTGGGGACCACTCAGGCAGCTCCAACTCCCTGCCCTGACCCAGGCCCCAGGCGACAATGC	339_47	47
4199	1	0	X	CTACACGACGCTCTTCCGATCTAATCAAGTTGAGTACAAGGAGGACAG	CAGACGTGTGCTCTTCCGATCTGAGAAGGCTGATGTCTTTGCTCA	40072461	40072486	40072720	40072742	40072487	40072719	TGTGATGGTGAATTGTATGTCAACTTGACTGGGCCATGGGGTGCCCAGATATTTGGTGAAACCATAGCTAGGGGGGAGGTCTGTGAGTGTATGTTTCTGGATGATACATTTGAATGGGTAAACTGAGTCAAGCATATGGCCCCCCCCAATGTGGGTGGACCTCATTGAGTCAACTCAAGACCTGAATAGAACACAAAGGGTGTCTAAGAGGGAGCTTCACCGGCCTGACCGCC	339_47	47
4213	1	0	Y	CTACACGACGCTCTTCCGATCTCTCTCTGCAGAAACCTACAAACCG	CAGACGTGTGCTCTTCCGATCTCTTTTTGCTTAGGATTGTCGCTT	21823530	21823553	21823651	21823673	21823554	21823650	GGGCGGGGGGCGGGGGGGGGGGGCAATATTCAACATTCTTACAGAAAAGAATTATCAACCCAGAATTTCATATCCAGTCAAACTTCATAAGCTTCAT	339_47	47
4215	1	0	X	CTACACGACGCTCTTCCGATCTGCCATAACAAAGAGAACCTGGC	CAGACGTGTGCTCTTCCGATCTTAAAAGGCGTGAAATAGTAACGCT	89683978	89683999	89684041	89684064	89684000	89684040	GGGGGGGGAAGCATATATGAGCTGAAAATGAGTTGAAGGAG	339_47	47
4394	1	0	X	CTACACGACGCTCTTCCGATCTCTCAGAAACTCCAGTGCCTT	CAGACGTGTGCTCTTCCGATCTTGGTGTGATGATTATATCTGCCA	123777837	123777856	123778076	123778098	123777857	123778075	GTCTAGGCCAAATGCCATTTATATATAATATAAATGGCATATATATATATATATATATATATGTGTATATATAATATAAATGGCATATATATATGTATATGGCAGATATATACATATATATGCCATATATATATATAAATTTATATATATATGGCATATATGGCATATATATATATAGACATATATATATAAATTTACATATACATATATATATATATA	339_47	47
720	1	1	X	CTACACGACGCTCTTCCGATCTGCATGTCCTGTCCTACGATCAAT	CAGACGTGTGCTCTTCCGATCTAGGGTGTTGCTTCCTCTACCATT	62264922	62264944	62265040	62265062	62264945	62265039	TTCAATGTAAGAGGTTTTTGTTGTTGTTGTTGTTGTTGTTGTTGTTGTTGTTGTTTTAATCTGGTAAGGATGAGGTTTAAGGAAACATGCAATAA	340_47	47
855	1	0	X	CTACACGACGCTCTTCCGATCTGGTTCTCCAGAGATATGGAACAGG	CAGACGTGTGCTCTTCCGATCTCATAACTGTGTGAGCTGGCTTCT	25971928	25971951	25972063	25972085	25971952	25972062	ATGTGTATGTCTACACACATACACCACACACACACACACACACACACACACACACACACACACACACACACACACACACACATCTTATTGGTTCCATATCTATGATTTATA	340_47	47
927	1	0	X	CTACACGACGCTCTTCCGATCTTATTCAGTACTGCGAACGGTGAG	CAGACGTGTGCTCTTCCGATCTCTAGGCAGACTACACTCCCTCTT	5409846	5409868	5409960	5409982	5409869	5409959	AGTCTTTGGTGGGAGATAAAATGTGTGTGTGTGTGTGTGTGTGTGTGTGTGTGTGTGTGTGTGTGTGTGTGTATGATGTACAGGCAACATT	340_47	47
944	1	1	X	CTACACGACGCTCTTCCGATCTACATTTCTAGACACACAGAAGCG	CAGACGTGTGCTCTTCCGATCTAGCATATCTGCGACTACCTAAGC	128102886	128102908	128103029	128103051	128102909	128103028	CGCGCGCGCGCACACACACACACACACACACACACACACACACACACACACACACACACATCATAATGCTTAAAATGAAAGCCTCCAGGTGAATACAAATGTTCTCTCCTCCACTTCTTA	340_47	47
951	1	1	X	CTACACGACGCTCTTCCGATCTAGGAGAGATCCAAGGGAAAAGGT	CAGACGTGTGCTCTTCCGATCTAGTTTTCTTCCCAGGAAACCCAG	39214822	39214844	39215001	39215023	39214845	39215000	AAATTTTAATGCCCAGGGAGGAAAGAAAATTAAGTAGAGTGTGTGTGTGTGTGTGTGTGTGTGTGTGTGTGTGTGTGTGTGTGTGTGGAGAGAGAGAGAGAGAAAGAGGGAAGGAAAGAAAACAGCAAGAATATAAATGTGTGTGTCTGTCACCAG	340_47	47
1043	1	1	X	CTACACGACGCTCTTCCGATCTCCGTTGCACTTTCTTGATGTATGC	CAGACGTGTGCTCTTCCGATCTACCAAGTGGGAGGACAAATATGC	27506559	27506582	27506738	27506760	27506583	27506737	TTTTAAAACACAAAGGCTTTTTTACAAAGTTTTGTGAAGCCAAAATTACCTCTGTGTGTGTGTGTGTGTGTGTGTGTGTGTGTGTGTGTGTGTGTGTGCGCTTTCATATTGTGTTTAAGCAGCCTTTGCAATGTCAGGGGAATAAAGATGTACAC	340_47	47
1045	0	0	X	CTACACGACGCTCTTCCGATCTCTGAACCAAGACAGTGGGATGAG	CAGACGTGTGCTCTTCCGATCTATGGGACTCTTACACCTTCCCTC	111087080	111087102	111087264	111087286	111087103	111087263	TGTGTGTGTGTGTGTGTGTGTGTGTGTGTGTGTGTGTGTGTGTGTATGTGAGAGAGAGAGAATGAGAGAGAGACAGAGAGAGAAAGAGAGAGAGGTATTCAAGGGATACTTCGGAAGTAGAACTGATAGGGCTGAGTGACACACTTGATGATGTGTTTCAT	340_47	47
1101	1	0	X	CTACACGACGCTCTTCCGATCTAAGCAGAGCCAAGATTGTATGGG	CAGACGTGTGCTCTTCCGATCTGTCCCTGGAAGATGCTGTTTTCA	111323573	111323595	111323707	111323729	111323596	111323706	GTTGATTGAGGTCCTTGAAAAACTACATACACACACACACACACACACACACACACACACACACACACACACAGATTTTCTCTCTCTCCCTATGTATATTGTGAAAGTTTA	340_47	47
1131	1	1	X	CTACACGACGCTCTTCCGATCTCCTAACTGGTGGGCCAGATAAAC	CAGACGTGTGCTCTTCCGATCTAGTACCTGCTTTCATTCTAGGGT	129966904	129966926	129967052	129967074	129966927	129967051	ATAAGAAAGACACATATGTTTTAATAACGTCATCTGAAGTATAAGTATTCATGTATAATCACACACACACACACACACACACACACACACACACACACACACAAACAGCACTGAATTTTCTTTTC	340_47	47
1143	1	0	X	CTACACGACGCTCTTCCGATCTGACTGTTGAGTTTCCTCACAGCA	CAGACGTGTGCTCTTCCGATCTTGTGAGGTTTTGTTCCCTCCATC	17741818	17741840	17741939	17741961	17741841	17741938	AAAGAGGTGTGTGTGTGTGTGTGTGTGTGTGTGTGTGTGTGTGTGTGTGTGCGCGCGCGTGCGCGCATGGGGAATGCAAGAAGGTTTGGACCATAAGA	340_47	47
1236	1	0	X	CTACACGACGCTCTTCCGATCTCCCTGGAATCTACCCACTTACCA	CAGACGTGTGCTCTTCCGATCTTTGCCTTGTATACGTGTGTGTGT	34601489	34601511	34601573	34601595	34601512	34601572	TCATACACACACACACACACACACACACACACACACACACACACACAAGCACATCACACAT	340_47	47
1248	1	0	X	CTACACGACGCTCTTCCGATCTGATGAGTGTTGGCTGTGTCTCTT	CAGACGTGTGCTCTTCCGATCTTTTCTTCTCTTTTCCACCCCACC	111534509	111534531	111534657	111534679	111534532	111534656	ATAATATGCATTTTGCAAACAAGATGTGAGCCAAATTCATGAATATAGATATATGTATGTTTGTACACACACACACACACACACACACACACACACACACACACACATGCACACATTGATGGGGT	340_47	47
1276	1	0	X	CTACACGACGCTCTTCCGATCTTCAAGGGAGAGCACCCTCAATTA	CAGACGTGTGCTCTTCCGATCTGCCAAGAGACTGGGTGTTGAATA	70881434	70881456	70881588	70881610	70881457	70881587	ATTTGATTCCCAAGCAGGTGCATGCAGGGGCATGCTCATGCAGGCGCGCGCACACACACACACACACACACACACACACACACACACACACACTAACCTTGAATGGTATCTGCATTTCTACTGTCTTTGTC	340_47	47
1470	1	0	X	CTACACGACGCTCTTCCGATCTATGAACTTGGAACATCACTGCCA	CAGACGTGTGCTCTTCCGATCTTTAGTTGGCTCCCATGTCTCTCT	122073245	122073267	122073351	122073373	122073268	122073350	GAAAAGAAGGAAAAAAGTGCTCAGATAGACACACACACACACACACACACACACACACACACACACACTGAAGGGAGCATATC	340_47	47
1487	1	0	X	CTACACGACGCTCTTCCGATCTCCAAACATACAGGATTCCCTCGG	CAGACGTGTGCTCTTCCGATCTATGGGGAATAGGGACACACTGAA	152688777	152688799	152688955	152688977	152688800	152688954	AGAATGCTGCTTGGAGTGCCAGTCACTAGGACAACTCCAGAAATAATGTTATACACACACACACACACACACACACACACACACACACACACGATATATATAGTTTTATGAAAACTTCTAGAGTTCTTGTAAGTTGCACTTATACCGTAGCCTCC	340_47	47
1528	1	1	X	CTACACGACGCTCTTCCGATCTGCAGCATGTCTGCACTGTTTAAG	CAGACGTGTGCTCTTCCGATCTTAGCCAACCTGCTGCCTTATTTT	13934727	13934749	13934842	13934864	13934750	13934841	TTTGTTTGAAAAGAACATGTATTAGTTTATTAATGTGTGTGTGTGTGTGTGTGTGTGTGTGTGTGTGTGTGTGTAAGGAGGCTCCATCTTAA	340_47	47
1577	1	0	X	CTACACGACGCTCTTCCGATCTTTCAGCTTGTGATACCTGATTTTG	CAGACGTGTGCTCTTCCGATCTGCCACATGCTGCTGAAAATGTAA	32191160	32191183	32191236	32191258	32191184	32191235	GTGTGTGTGTGTGTGTGTGTGTGTGTGTGTGTGTGTGTGTATGTGTGTACTT	340_47	47
1642	1	1	X	CTACACGACGCTCTTCCGATCTCTAGGATGGTGTGAAAAGGGGTG	CAGACGTGTGCTCTTCCGATCTGGTTCGTTTTACGTTCCGTGAAG	10033254	10033276	10033445	10033467	10033277	10033444	AGCAAAGGATATTGACAGGAGAGCAGACAGGGAAGGCATTTCCAAGGAGAACTTACCTGGAAACATTCTAGCAAGCACACCGTGTGTGTGTGTGTGTGTGTGTGTGTGTGTGTGTGTGTCAAAACAGACATAATGTAAAATTTACCATTTTAACCATTTTGAGGTGTA	340_47	47
1679	1	0	X	CTACACGACGCTCTTCCGATCTGGACACATGTATGCACTTTCCCA	CAGACGTGTGCTCTTCCGATCTAATCAAGGGAATGATCAACACCA	27360561	27360583	27360683	27360705	27360584	27360682	ATTATATCACTCTGCTTCCTCCTAGAAACACATACGCAAACACACACACATACACACACACACACACACACACACACACACACACACACCCCAAAATTT	340_47	47
1734	1	1	X	CTACACGACGCTCTTCCGATCTTTGTACCAGATAGTAGCAATGTGT	CAGACGTGTGCTCTTCCGATCTATCTGAAACCAAACACCTCTCCC	124245946	124245969	124246028	124246050	124245970	124246027	TTGTTTAATGAAATTGTGTGTGTGTGTGTGTGTGTGTGTGTGTGTGTGTGTGAGTGAG	340_47	47
1739	1	0	X	CTACACGACGCTCTTCCGATCTTTTATCCTTCTGTGTGTTGAGCA	CAGACGTGTGCTCTTCCGATCTAGGGTTGAAGAGGATGTAGTGACA	98878444	98878466	98878541	98878564	98878467	98878540	TTTATAATTACTTCAACTGAAACCCAAATAGAAACACACACACACACACACACACACACACACACACACACAAT	340_47	47
1863	1	1	7	CTACACGACGCTCTTCCGATCTTGTTCAGGGGTAGTTCATTTTTAGA	CAGACGTGTGCTCTTCCGATCTCCCTGACTAGGTTGAAGTGGGTA	36924860	36924884	36925012	36925034	36924885	36925011	AAATTGGAAAAATTTATAGATACGGGACTAACATTTTTTAAACAACAACAACAACAACAACAACAACAACAACAACAACAAACCCTGTAGTTAATACATCTAGAAACAGGATTATTCTGATACAACC	340_47	47
1962	1	0	13	CTACACGACGCTCTTCCGATCTTTGCAGAAAGACACTGCTACTGG	CAGACGTGTGCTCTTCCGATCTTATGGACAGTAAGCAAGCCCAAC	91642319	91642341	91642459	91642481	91642342	91642458	TAAGCAATAGACTATCTTCTCAAGTATGTTTGGATAGTGAATAACCTGGGAAAGTGAGTAGTCTCTCTCTCTCTCTCTCTCTCTCTCTCTCTCTCTCTCTCTCTCTCTCTCTCTCAA	340_47	47
1964	1	0	11	CTACACGACGCTCTTCCGATCTTTCTGCGTATGTCTCTGTGTGTG	CAGACGTGTGCTCTTCCGATCTTCTGGAGTTTTCATGGACTTTGCT	123893444	123893466	123893586	123893609	123893467	123893585	TGTTTGTATGTGACAGAGAGAGAGAGAGAGAGAGAGAGAGAGAGAGAGAGAGAGAGAGAGAGAGAGAGAGAGAGACTAGGAAATCACTTCATTAGCTTTATGAAGGAAGCTTTGTAACA	340_47	47
1992	1	0	2	CTACACGACGCTCTTCCGATCTTGGGTTGACACTGGTTGGTTATG	CAGACGTGTGCTCTTCCGATCTCCTGTATTCAGGGAGCTTGCTTT	62892256	62892278	62892441	62892463	62892279	62892440	AGGTTTCCATGACCTGTTTTCTGATACAAAAGAAAGAAAGAAAGAAAGAAAGAGAGAGAGAGAGAGAGAGAGAGAGAGAGAGAGAGAGAGAGAGAGAGAGAGAGAGAAAGAAAGAAAGAAAGAAAGAAAGAAAGAAAGAAAGAAAGAAAGAAAGAAAGAAAG	340_47	47
2336	1	1	13	CTACACGACGCTCTTCCGATCTCATCAGCATACCAACTCTCAGCA	CAGACGTGTGCTCTTCCGATCTACATTGGATAGTTCTCCCAGTGC	72711849	72711871	72712005	72712027	72711872	72712004	TTCCCAGCCTGGGATGTGTGTGTGTGTGTGTGTGTGTGTGTGTGTGTGTGTGTGTGTGTGTGTGTGTGTAGAAAGAGACAGAGACAGACACAGAGAGAGAGAGAGAGAGAAAGTATTTAGTGATTTTTAAAAA	340_47	47
2527	1	0	X	CTACACGACGCTCTTCCGATCTAAAAGCCCCATCTCCCTTTCTTG	CAGACGTGTGCTCTTCCGATCTGTGTGAAAATGGAAGAGGGAGGG	71162745	71162767	71162894	71162916	71162768	71162893	ACTTCCTAGTCTTTGTCGAGGGCTCTAATGCTCTCTCTCTCTCTCTCTCTCTCTCTGTGTGTGTGTGTGTGTGTGTGTGTGTGTGTGTGTCTTTCCCAGCCTGGTGATTGGTAATATCCCTGGGAT	340_47	47
2567	1	0	X	CTACACGACGCTCTTCCGATCTTTAGACCCAGATGAGAGCTGGAG	CAGACGTGTGCTCTTCCGATCTTGGGAAGCTCCACCAAGAGATTA	30422495	30422517	30422638	30422660	30422518	30422637	CCACAGAAGAGACGAAGTCTAATAGGCAGGTTGTCATATGTCACATAACTGCTCTCAGAAATGTGATGCAAGCTCTCTCTCTCTCTCTCTCTCTCTCTCTCTCTCTTCCTTCATGCTCAG	340_47	47
2578	1	0	X	CTACACGACGCTCTTCCGATCTTGTGAATCTCTGTTGTGAGAGCC	CAGACGTGTGCTCTTCCGATCTGAGAGACCCTCAGATGCACACTA	53087531	53087553	53087654	53087676	53087554	53087653	TATAAATGTCAAAAGGTTGGTATCCAGGTTTATATGCGATGATCCAGGTGCACGTGTGTGTGTGTGTGTGTGTGTGTGTGTGTGTGTGTATGTAAAGGGC	340_47	47
2723	1	0	20	CTACACGACGCTCTTCCGATCTGGTGATCCAGAAACTTCAAGGGG	CAGACGTGTGCTCTTCCGATCTGGAGTGAGGACCTTCTAGGAACC	723688	723710	723855	723877	723711	723854	AAAAATCCTGCTCTCCACCCCAGCAGGCATTGATTTTTGGCTGCGAAGATTACAGTCTCTCTCTCTCTCTCTCTCTCTCTCTCTCTCTCTCTCTCTCTCACACACACACACACACACACACACACACACTCCTGTGTGCCAGGA	340_47	47
2781	1	0	X	CTACACGACGCTCTTCCGATCTCTTGCATCACCACTCCCCAGTTC	CAGACGTGTGCTCTTCCGATCTTGCCTTGGTGGTCTTGAATTTGA	67809680	67809702	67809823	67809845	67809703	67809822	CAGGTGGCTCAGGAGAGAGAGAGAGAGAGAGAGAGAGAGAGAGAGAACTCCCTTTGTTTGGGAAAAAGTAAAGGAAAAAAGCAAGAGTCTCTGGCCAGTAATCCAGAGAATTCTTCCAGA	340_47	47
2841	1	0	X	CTACACGACGCTCTTCCGATCTCCATATTTAGTGCCAGAGAGCCA	CAGACGTGTGCTCTTCCGATCTTCCATCCCATCAGGACAGACTTT	29735294	29735316	29735392	29735414	29735317	29735391	GATTACACACACACACACACACACACACACACACACACGAACAAGAATAAATAGGTTCACATGTTTCCTTGCAGT	340_47	47
2886	1	0	X	CTACACGACGCTCTTCCGATCTATGGTGCAATGAACATTTTCGCA	CAGACGTGTGCTCTTCCGATCTTTATACACAAAGCAGCCCCTACA	79539069	79539091	79539168	79539190	79539092	79539167	CGTGTGTGTGTGTGTGTGTGTGTGTGTGTAAAGAGAGAGAAAGAGATTGATCTATATATATACCATTGTCTACACA	340_47	47
2954	1	1	X	CTACACGACGCTCTTCCGATCTAGCATCCTGGCCAGAAAATATGG	CAGACGTGTGCTCTTCCGATCTAGACCTAAGACAACAGGAACAAAA	16212886	16212908	16213037	16213060	16212909	16213036	TTTGCAGCACCATGGTACGATGGTCATCCAGGTTTGTGTGTGTGTGTGTGTGTGTGTGTGTGTGTGTGTGTTTCTGTAGTCTGGCTTAATTTCCTTTTATAACCAATGTTTCGCAATTTAAAAAATAT	340_47	47
2960	1	0	X	CTACACGACGCTCTTCCGATCTAGATCTGAAAAGATTTCTGCAACG	CAGACGTGTGCTCTTCCGATCTACCTCCTAGAGGTAACAGGCATT	50514924	50514947	50515087	50515109	50514948	50515086	TATTGTTAGTTGTAAAAACATAGGCTAGAAAACATTACATATAATATGACCTTGTTTTTTATGTGTGTGTGTGTGTGTGTGTGTGTGTGTGTATAAACATGGAAGAATGAAGTGTGAGATATGCATACACCTAAATATC	340_47	47
3423	1	0	X	CTACACGACGCTCTTCCGATCTACCTGAAGCATATATTGAGGGGA	CAGACGTGTGCTCTTCCGATCTCCTGTGAGAAGCCTCTGTTTACC	71543979	71544001	71544135	71544157	71544002	71544134	AATATTTCATTACACACACACACACACACACACACACACACACACAAACACACACACACATTCTCTTACCAAGTAAGTGGTTAGGAGAAAGGCATAGTGGGCCAAAGGAGGAAGGTGCCAGGACTCCATCTGA	340_47	47
3534	1	0	X	CTACACGACGCTCTTCCGATCTGGCAAATGGCAGGATTTCCCTTA	CAGACGTGTGCTCTTCCGATCTCAACCTAGGTGGTCATGAATGC	126541325	126541347	126541456	126541477	126541348	126541455	TTACATCTGAATATACGTATGTGTGTATGTGTGTGTGTGTGTGTGTGTGTGTGTGTGTGTGTGTAGATAGATAGATGGATAAATCAGTCTCAAAGTTTATTTGTTCAT	340_47	47
3605	1	0	X	CTACACGACGCTCTTCCGATCTTGCTGTTTTCCCATAGCTTCTCT	CAGACGTGTGCTCTTCCGATCTAAGATGAGAGAGAGGCAGGAAGG	122164714	122164736	122164784	122164806	122164737	122164783	CTTACTCTCTCTCTCTCTCTCTCTCTCTCTCTCCCCCTCCCTCCCTC	340_47	47
3738	1	0	X	CTACACGACGCTCTTCCGATCTTTTTGTTTCTTTGCGTGCAGTGT	CAGACGTGTGCTCTTCCGATCTTGAATAACTGTCCGAGAGGGTGG	135741904	135741926	135742097	135742119	135741927	135742096	CTTTCCATGGATAATGCATTTGATTTATCAGTGAAGATGCAGAAGGGAAATGGGGAGCCTCAGCTCACATTCAGTTATGGTTGACTCTGGGTTCCTATGGCCTTGTTGGAGGGGGCCAGGCTCTAGAACGTCTAACACAGTGGAGAACCGAAACCCCCCCCCCCCCCCCG	340_47	47
3760	1	0	X	CTACACGACGCTCTTCCGATCTACTCTATGGGTTCAAATCCTGACC	CAGACGTGTGCTCTTCCGATCTTGTATATCTCCTAATGCTGGCCCT	10357689	10357712	10357790	10357813	10357713	10357789	CCCCCACATTTGGTAATTAGTTGCCCTCTCAAAACATCAGCTTCCTTGTGGGGGGGGGGGGGGTGGCGGGCGGGGGG	340_47	47
3831	1	0	X	CTACACGACGCTCTTCCGATCTTCAGCATTCTACGTTGTCATGGACT	CAGACGTGTGCTCTTCCGATCTATGATCAGCCCACTACACTCTAGC	41496573	41496597	41496691	41496714	41496598	41496690	ATAACAATTACAGACTCTTCTAATTAGGACACGCTTTTTTTTTTTTTTTTTTTTTTTTTTTTTTTTGAGACAGGGTCTTCCTCTGTTGCCCAG	340_47	47
4100	1	0	X	CTACACGACGCTCTTCCGATCTTTCCTTCCCACCACCATTGACTC	CAGACGTGTGCTCTTCCGATCTCAGTGTGACTCATGGCATCAAGA	8166059	8166081	8166200	8166222	8166082	8166199	AACCTTCACCCCCCCCATAGAAATAAAAGATCCTATTTAGTCATAACTGGGACACTATCATCTCCAGGACTGTGCCAGGGTCCAATGGCTTTACCCAGCATCAGCACATAGGGGTGGC	340_47	47
4148	1	0	X	CTACACGACGCTCTTCCGATCTCGATCATCTGTGATCCATTCTGGTC	CAGACGTGTGCTCTTCCGATCTCCATTCCTCTGTATTGGTGCCTC	73070410	73070434	73070629	73070651	73070435	73070628	CTTGCCACGGCTCACCACCATGTCCACACCAAGCAGGCCTGGAGCACTGCCCATGGCAACAGTGCAGTGCAGGGCAGACCAGAGGGGGGTAGGGGGGTAGGGGGGTAGGGGGGTGGGGAGGTGGGGGGTGGGGGGTGGGGGTGGGGAGTTGGGGGGGTTGGGGGGTGGGGGGGGAGGTATACTTAGCCTTAGGT	340_47	47
4224	1	0	X	CTACACGACGCTCTTCCGATCTCTCGATCTCCTGCTCAAGCG	CAGACGTGTGCTCTTCCGATCTTGTAGTCCCAGTTACTTGTGGTT	73726850	73726869	73726901	73726923	73726870	73726900	ATCCTCCTACCTCAACACCCGCTCCCCCCCC	340_47	47
4289	1	0	X	CTACACGACGCTCTTCCGATCTGGTGATCAATCTGAGCTGAAACTTTG	CAGACGTGTGCTCTTCCGATCTGAGATAGGAGGTACCCAGCTTGA	153687380	153687405	153687526	153687548	153687406	153687525	CAGTTTCAAGCTGGGCCCGCTGCTTGTTCCTGGCAAATGCCTTATTTTTCCTTTCTCTCTCCTGTGCCTCCTTGGTTTGGTTCCCTGCACCACCCCCCGCTCCCCCCCCGCCTCCCGCCC	340_47	47
4318	1	0	X	CTACACGACGCTCTTCCGATCTTGCCCTTTACTTGAAGAATCTCCC	CAGACGTGTGCTCTTCCGATCTTATCCAGGAGCCCACCAAAACTA	46073436	46073459	46073682	46073704	46073460	46073681	TTCTGTGAGATTGTGACATAATAAGAAATATATATATACACACACACACACACACACACACACACACACACACACACACACACATTGGTCTTTGCCCCCAGTTGCTGACATGCTACTCCTAAAATCTTTATAATATCCTGAGTGATAGGAATATCTGACACAGAGCTCCTAAGTCCCTTGAAATTTCCTGAGTAATAAGAACATCTTTTGTTCTAATGAAGC	340_47	47
4358	1	0	X	CTACACGACGCTCTTCCGATCTACACACACACAGCATTTTACTCT	CAGACGTGTGCTCTTCCGATCTCTTTTGAAGCCCTTTTCCTTGGC	31879797	31879819	31879954	31879976	31879820	31879953	TCCCTTTCTTATAAGGGAGGGAGAAGAGTGCTATACACACACACACACACACACACACACACACACACAGGCATTTTAGTCTTTCCTTTCTTATGAAGGAGGAAGAAGAGTGCTTTTCCTTCTGCCCTCGCCAA	340_47	47
732	1	0	X	CTACACGACGCTCTTCCGATCTAAAAAGACACTGGAACACTCGGA	CAGACGTGTGCTCTTCCGATCTGATCAAACCAGCCTTCAGAGCTT	15670694	15670716	15670831	15670853	15670717	15670830	ATAAGATTTTGTTGTTGTTGTTGTTGTTTTTGCTTTTCTTCAAGGTTTGTTTTTTCTTTGAACTGTATCATGAACATGGTCACACCACAAGTAAAGTCAGAAGTAAGACAGAGA	341_47	47
824	1	0	X	CTACACGACGCTCTTCCGATCTAGGTGTATGGCTTTTGTAGTTGCT	CAGACGTGTGCTCTTCCGATCTTGGCATGATCACATGAATAGAGTC	127088539	127088562	127088670	127088693	127088563	127088669	CTTTATCAAAGTGAGGAAGTTCCTCTCTATTTGTAGTGTGCTGAGGGTTTATGATGATGATGATGATGATGAATGGGTGTTGGATTTTGACAAATCCTTTTTTTTTT	341_47	47
869	1	1	X	CTACACGACGCTCTTCCGATCTTTTTTGGGAGATGCTTCTGTGCT	CAGACGTGTGCTCTTCCGATCTTGATGGCTTCCTTCCATTCTGTG	29623147	29623169	29623370	29623392	29623170	29623369	AAAATTTCCTAAGTCTTAAACACACACACACACACACACACACACACACACACACACACACACACACACACACACGGAGGGAGGGAGGGAGGGAAGGAGGGAGAGAGAGAGACAGAGAGAAAGAGAAAGGTCTCTTTTCCTCTTTTGTATATTATCAAAGGACATGATGCCTGGAGATGCAGGTGAATAAGGCTGAAGAT	341_47	47
922	1	0	X	CTACACGACGCTCTTCCGATCTGGACAGCAGCCTGACTATCTTTA	CAGACGTGTGCTCTTCCGATCTTCAGTTCAAGTCCACTGAGGGAT	148597190	148597212	148597364	148597386	148597213	148597363	TCTGGGTAGCTTTCTCTTTCTCTCTCTCTCTCTCTCTCACACACACACACACACACACACACACACACACACACACACACACACACACAACTTTCCTTTATAGGACGAAATCTCATAGTTTACCAAAATCTCTAAAGCTCCCTTGCCAGCA	341_47	47
1055	1	1	X	CTACACGACGCTCTTCCGATCTGCTCTCTTGCCTTCTAACTGGTC	CAGACGTGTGCTCTTCCGATCTAAGCTGGAGAGGGAAGGGTATTT	31741685	31741707	31741860	31741882	31741708	31741859	TTACTGACTTCATTTACTCCCTTATCCTCCACAACACACACACACACACACACACACACACACACACACACACACACACTCCCATGCTGATATTCGTCTTCCACCCCACTGTTAACAGGTCTAATTATGTATTCTCCTGTCATCAATTCCTG	341_47	47
1075	1	1	X	CTACACGACGCTCTTCCGATCTTCTCAAAGTGTCTCCCAGTGGAT	CAGACGTGTGCTCTTCCGATCTAGTATCCATTTGCCCCTCATTGG	137777111	137777133	137777266	137777288	137777134	137777265	TATTTACTAGTTGAAACACACACACACACACACACACACACACACACACACACACACACACAAACCCAGAAAACCAAGAGTTATACAGGGGAAAATGAGAAAACACCTTGATTTTATCATCAAAATTAACGT	341_47	47
1231	1	1	X	CTACACGACGCTCTTCCGATCTCAGGATTTCTGCTCATAGCCCTC	CAGACGTGTGCTCTTCCGATCTTTTTGGGGATGCTGCCAGAAAAT	4668188	4668210	4668329	4668351	4668211	4668328	CAAAATAATAAAGCAGCTTTGTAACTTAAAATTTTTTTGCTTGAATATGTGTGTGTGTGTGTGTGTGTGTGTGTGTGTGTGTGTGTGTGAGAGAGAGAGAGAGAGAGAGAGAGATTCA	341_47	47
1299	1	1	X	CTACACGACGCTCTTCCGATCTTGGTGAAGGACTAAAGAAGGCAA	CAGACGTGTGCTCTTCCGATCTAGCGGGAGATTTTCCAGGTTTTT	129238162	129238184	129238349	129238371	129238185	129238348	TGTTAGTACAAATATTAACGATTTGAGTTTTGCTCTTCACTACAGCACTGCCTGCCATTCAGTATATTACACACACACACACACACACACACACACACACACACACACACCTTCTATTACATCCTTTCCCTATCCTGTGCAATGGCCGAGTTAACAAAAAGCAG	341_47	47
1314	1	1	X	CTACACGACGCTCTTCCGATCTTTTCACTCCTGCAGCTATCACAC	CAGACGTGTGCTCTTCCGATCTATACCCAAGTTACCCTACCTGCC	69448057	69448079	69448236	69448258	69448080	69448235	TGCATTAAATCCTCGATCTTTGCTGCCCCTACCTTGGCTAGTTATACACACACACACACACACACACACACACACACACACACACACCCTACAGCATGAATTCATCCAATTGTTTTGCACAAAAACATGTTTAAAATGAAAAGGCAGAAAGCCAGA	341_47	47
1437	1	0	X	CTACACGACGCTCTTCCGATCTAAAGCTCAAGGTGGGAAAGATGG	CAGACGTGTGCTCTTCCGATCTACTGATGAATGCTCAGACTGGGA	138310387	138310409	138310566	138310588	138310410	138310565	GGGCAGTATATACACAACTAATTGCACGTTCATCTCACTCCACTTTGAGAAATGCTAAGAAGGAGATATATGGGATACTGAGGGTGTGTGTGTGTGTGTGTGTGTGTGTGTGTGTGAGAGAGAGAGAGAGAGAGAGAGAGAGAGAGAGAGAGATCT	341_47	47
1475	1	0	X	CTACACGACGCTCTTCCGATCTATTGAGCTGTTCAGTTGGACCTC	CAGACGTGTGCTCTTCCGATCTTGCACCAAACTAATATTTCCACCA	13489103	13489125	13489172	13489195	13489126	13489171	AACTCTGTGTGTGTGTGTGTGTGTGTGTGTGTGTGTGTGTGTGTGT	341_47	47
1495	1	1	X	CTACACGACGCTCTTCCGATCTCCTTACACACAAGCACACCCATA	CAGACGTGTGCTCTTCCGATCTGGAGGACCAACTTTCACATGCTT	39784216	39784238	39784341	39784363	39784239	39784340	CACATACACACACACACACACACACACACACACACACACACACACCTGCTGCTTTGATATTGGTGCATTTGCATTATTTAACTTGGTTTCTTTTTCCCTAAA	341_47	47
1523	1	1	X	CTACACGACGCTCTTCCGATCTGCACAAAGAGATTAGTCAACCTGC	CAGACGTGTGCTCTTCCGATCTTGGTATCTGATCCAAGTACCACAA	56626219	56626242	56626401	56626424	56626243	56626400	TCAAATTTATTTAGCTAGTAAATAATATCAAAGTAGTTATGAGTAGAGGCTTCTCACATTAATATGAATGATTATATCGTGTGTGTGTGTGTGTGTGTGTGTGTGTGTGTGTGTGTGTATAGAGTTAGAAATAATTATTAGAAATTGAATTTAGAATT	341_47	47
1544	1	1	X	CTACACGACGCTCTTCCGATCTGTGGGGCAATTTATGCACAAGAG	CAGACGTGTGCTCTTCCGATCTGCACATCCAGCTGTTAGTCTTGA	69812877	69812899	69812983	69813005	69812900	69812982	CATTTTAACACACACACACACACACACACACACACACACACACACACGCACACGCACACACACAGTAATCACCTAGCAATTAG	341_47	47
1694	1	0	X	CTACACGACGCTCTTCCGATCTGTGTTTACCTAAGGCAGACTGGG	CAGACGTGTGCTCTTCCGATCTCCCCTTCACATTGCCTCAACTTA	64876086	64876108	64876254	64876276	64876109	64876253	AGCAGAGCTGAAAAGATCTATGCCTGTGTGTGTGTGTGTGTGTGTGTGTGTGTGTGTGTGTGTATTGTGTTTGTTGTTGTGAGTTGGGAGAGAGAAAGTGATGACATAGGAGAATCTGTTCCATTAGTCTTGTCTCCTAACAGGA	341_47	47
1801	1	1	2	CTACACGACGCTCTTCCGATCTAAGGAAATGAGATGCGCAAAGTT	CAGACGTGTGCTCTTCCGATCTTCTGCCTACTTTCTCCAGCTTCT	139324896	139324918	139325031	139325053	139324919	139325030	TTAACAATGAGAAAGAGCAGTATAGTGTGTGTGTGTGTGTGTGTGTGTGTGTGTGTGTGTGTGTGTGTGTGTGTGTGTGTGTGTGTTGCGGGCGGGGAGGTAGTTAATGAGA	341_47	47
1914	1	0	2	CTACACGACGCTCTTCCGATCTAGGCACTTGACACACACTATGAC	CAGACGTGTGCTCTTCCGATCTAACAGCAGCTCATTCCTTGTCTT	28068303	28068325	28068433	28068455	28068326	28068432	ATTATATCTTTGCATGGAAAATGCAGATTTTGTTCATAGATAAGAAAGAGAACTTGAGGATAGTCCTAGAACAACAACAACAACAACAACAACAACAAAAGAGGTTT	341_47	47
1978	1	0	13	CTACACGACGCTCTTCCGATCTTGTTCCTTGGGAAATGGGTGATG	CAGACGTGTGCTCTTCCGATCTATATGTGACACACAGACACGTAG	108401408	108401430	108401514	108401536	108401431	108401513	AGCTAAAATCAATTTAGGAAATGACTCAGACTATAATGTCTATAATTGTGTGTGTGTGTGTGTGTGTGTGTGTGTGTGTGTGT	341_47	47
1987	1	0	11	CTACACGACGCTCTTCCGATCTTGTAAGGGCAATCAGTGGAACAG	CAGACGTGTGCTCTTCCGATCTGTTTATAGCCTCTCCTCCCCTCC	81854088	81854110	81854229	81854251	81854111	81854228	CCAGAAAGTGAGAGAGAGAGAGAGAGAGAGAGAGAGAGAGAGAGAGAGAGAGAGAGAGAGAGAGAGAGAGAGAGAGAGAGAGAGAGAGAGAGAGAGAGAGAGAGAAAGGAAGCCGGGG	341_47	47
2032	1	0	Y	CTACACGACGCTCTTCCGATCTTGACAAGGTCTTTGTGGTGACTT	CAGACGTGTGCTCTTCCGATCTCAAACAGCAGCCCTACAGAAGAG	21547811	21547833	21547913	21547935	21547834	21547912	TTTTTGTTGATGCCATTGTTACTTTCTGTGTGTGTGTGTGTGTGTGTGTGTGTGTGTGTGTTTTCTAACAGTCAGTTCC	341_47	47
2115	1	0	9	CTACACGACGCTCTTCCGATCTGTGCCATGCCCTCTTATTAGACC	CAGACGTGTGCTCTTCCGATCTACAGATGACGGACTGTAGGACTT	103265762	103265784	103265916	103265938	103265785	103265915	CTTTATTAGTCACAGTTCTCCAGAGAAACAGAAACACACACACACACACACACACACACACACACACACACACACGAATGTGAGAGCGAGCGAGCAATAAGGAATTAGCTCATTTGATTATGGAGGCTGAG	341_47	47
2118	1	0	4	CTACACGACGCTCTTCCGATCTGTGAATATGCCCGTGAAACCACT	CAGACGTGTGCTCTTCCGATCTCCACCTCTGAAATGCCAGTGATT	59833052	59833074	59833163	59833185	59833075	59833162	GGGATTAGGATACACACACACACACACACACACACACACACACACACACACAGAGACAGAGAGAGAAAAGGAGAGAGAGAGAACATGA	341_47	47
2122	1	1	1	CTACACGACGCTCTTCCGATCTGTCGGCTCCCAAATGAACTGTA	CAGACGTGTGCTCTTCCGATCTTGACTCTAGAGCGCATAGTCCAA	201671747	201671768	201671886	201671908	201671769	201671885	CATTTTAAAAGGGTGAATTTTGGTATGTGAATTCTCTCTCTCTCTCTCTCTCTCTCTCTCTCTCTCTCTCTCTCTCTCTCTCTCTCTCTCTCCCCATTCTGACTAGTGGCGACAATA	341_47	47
2209	1	0	11	CTACACGACGCTCTTCCGATCTGAGGAATCCTGTTCCTGAGAGGT	CAGACGTGTGCTCTTCCGATCTTGCAGAACTGTGAAGTCCTCCTA	117355547	117355569	117355686	117355708	117355570	117355685	TGCTGCTGAAGCCACAGAGAAGCAGAGGAACAGTGTGTGTGTGTGTGTGTGTGTGTGTGTGTGTGTGTGTGTGTGTGTGTGTGTGTGTAAGTGGGGCTGGGAGGGTCTTTCTTTGG	341_47	47
2476	1	1	12	CTACACGACGCTCTTCCGATCTACCAAGATTCCCTCTCCTAGTCC	CAGACGTGTGCTCTTCCGATCTTGTGCAACCCAGTTTGTGGTAAT	98330741	98330763	98330871	98330893	98330764	98330870	TGGGTCTCGTGTGTGTGTGTGTGTGTGTGTGTGTGTGTGTGTGTGTGTGTGTGTGTGTGTGTGTTTGTAGGTGGTTGTACTACTTTAAAGTGAGGCTGCCCTAACAA	341_47	47
2477	1	0	2	CTACACGACGCTCTTCCGATCTACATTGCTCATCCTGTTCTGCTC	CAGACGTGTGCTCTTCCGATCTCTAAAGCCTTCATCCCACTGGAC	111569252	111569274	111569405	111569427	111569275	111569404	AGACTGACGTTATCCTTTTTGTTTTTTTTGCATACACACACACACACACACACACACACACACACACACACACACACACACACACACACGCGGGGAGGAGAGAAGCAGGACCTACTTGGTTGCTGGGGAA	341_47	47
2679	1	1	X	CTACACGACGCTCTTCCGATCTTAGGAACTTCAAGCCTCCACTCT	CAGACGTGTGCTCTTCCGATCTCTTGAAAACAATGTGCGTCCTCC	145745431	145745453	145745589	145745611	145745454	145745588	TAGCAATTGACAGCAGTACTAGCAAATCAGCAAGGATCTAGAATAACAACATAGTTAATCAATAGGATCCAATTGTCTACACACACACACACACACACACACACACACACACATGCATCATTCCACCCAACGACA	341_47	47
2698	1	0	X	CTACACGACGCTCTTCCGATCTGTTTGCTTGACATAGATACTAGACTGT	CAGACGTGTGCTCTTCCGATCTGTGTCAGCCAATTGTAGACCAGT	12922684	12922710	12922859	12922881	12922711	12922858	ATGTGTGTATATATACATATAAACATGCATATGTACATAAAAAATATATATATATCATATATACATGATGATACACACACACACACACACACACACACACACACATATATATATATACGTATACAAGCATGCTTTACAAGGCCAATTG	341_47	47
2743	1	0	X	CTACACGACGCTCTTCCGATCTGGAAGCAGATTTCTCTCCCTCTC	CAGACGTGTGCTCTTCCGATCTTTCCACATTTGCATGTGCTCTCT	125707717	125707739	125707853	125707875	125707740	125707852	TCTGTGTGTGTGTGTGTGTGTGTGTGTATATATATATATAGATATATATAATTTTTTTATATATGCATTATTTCATATATACGTAAATAGTGATAATTCAAAAAGGCATTGAG	341_47	47
2789	1	1	X	CTACACGACGCTCTTCCGATCTCTGGAGCAAGACTGGGGAAATTA	CAGACGTGTGCTCTTCCGATCTTTAGGCACTGTGAGCTACATATC	112095649	112095671	112095811	112095833	112095672	112095810	CTGTCCACCAGTGGCTGGTTTTTGCGAAACCTCAGCTCTCCCTCTCTATATGTGTGTGTGTGTGTGTGTGTGTGTGTGTGTGTGTATACACATTTTTAAAGGGTTGTTAAAAGAAACAAAGATTATACAACAGAGACTA	341_47	47
2809	1	0	X	CTACACGACGCTCTTCCGATCTCGGGAAGAGAGACAGAGTGGTAA	CAGACGTGTGCTCTTCCGATCTATACACAAGCCCCTTCACAATCC	31540410	31540432	31540526	31540548	31540433	31540525	GATCAAAATTTCTCTCTCTCTCTCTCTCTCTCTCTCTCTCTCTCTCTCTATATATATATATATATATATATAGCTGCACAGGAAGGAGGGCCT	341_47	47
2858	1	0	X	CTACACGACGCTCTTCCGATCTCAGGATGCGTTGTCACCATAAGT	CAGACGTGTGCTCTTCCGATCTTCTGGGGAGAAAAGAAGGGTAGG	76648593	76648615	76648748	76648770	76648616	76648747	TACAGTACAAGTTGGTTCCCTCTCTTCTCTCTCCCCCGCACCTCGACCTTCTGCCCTGTCTCAGACACACACACACACACACACACACACACACACACACAGTCTCTCTCTGTCTCATTAGTCTCCCTTGGG	341_47	47
2881	1	0	X	CTACACGACGCTCTTCCGATCTATTCCAAGCCAGGTCATTTGGTT	CAGACGTGTGCTCTTCCGATCTTGTGCATTTTCACATGTATGAGC	11763137	11763159	11763224	11763246	11763160	11763223	CCTTGCTCCATGTAATGTGTGCATGTGTGTGTGTGTGTGTGTGTGTGTGTGCACGTGCGTGCAT	341_47	47
2898	1	0	X	CTACACGACGCTCTTCCGATCTATCTGGTGTCTGTGGACCTACAT	CAGACGTGTGCTCTTCCGATCTGGAGGCTGTTGGCTTCTGTATTT	80352488	80352510	80352683	80352705	80352511	80352682	GGAAGATTTTGACTTGCCAGTCTGTATAGTCACATAAGCCAATTCCTAATAATAAATTTCTTACTATACACACACACACACACACACACACACACACACATCTTTATATAAATACATGTCTTTCTGTGTATACACATATTTCATTGGTTCGATTTCTCTGAAGAAACCTAAG	341_47	47
2945	1	1	X	CTACACGACGCTCTTCCGATCTAGGAAAACCAATGTGAAATGGAAA	CAGACGTGTGCTCTTCCGATCTCGTGGACAAAATCACTTGAAGCA	5763871	5763894	5764007	5764029	5763895	5764006	TTTAAAAAAAGGCGTATGTTTACACACACACACACACACACACACACACACACACAGAGAGAGAGAAAAGAATTCAGATGAAGTACAGAATTTTAAAAAAGATTTTTAAAAT	341_47	47
3557	1	0	X	CTACACGACGCTCTTCCGATCTGTTGCATGTAGAAAGGGTAAGCA	CAGACGTGTGCTCTTCCGATCTTTTACCATGTCCCACAGCAAAAA	77349740	77349762	77349848	77349870	77349763	77349847	TTATTTCTTGAAAATGTGTCTGTGTGTGTGTGTGTGTGTGTGTGTGTGTGTGCTGGATTGCAAAACTAAAATGTTTTCTGTTTGT	341_47	47
3721	1	0	X	CTACACGACGCTCTTCCGATCTCACAGACAGAGGAGTGTGGGAA	CAGACGTGTGCTCTTCCGATCTCCTCAACCCTGCCAGAAAAGTAA	46492649	46492670	46492900	46492922	46492671	46492899	GGCCCTTGGGGTCTCTTGGAGGGCCTTGCTACTGATATAAGTGCAGAACAGGAGATTTCTAAGAAAGGAAACAAAGAGCTGCTTCTCAGCTTGCTGCTGCTAAAAAAAAAAAAAAAAAAAAAAAAAAAAAAAAAAAAAAAAAAAAACAGATCGGGGCCGTGAGACACAAATAATGTTTTGCACTTTTTTTCCCCTATTCAAGGTTGTTTACTTTAGGGCGATTTAGTAA	341_47	47
3825	1	0	X	CTACACGACGCTCTTCCGATCTGCAAAGTCCCCACCAGCAATAAA	CAGACGTGTGCTCTTCCGATCTAAGGAACTGGCATTACTGGCACA	4494958	4494980	4495160	4495182	4494981	4495159	GCACTCACCAGGCTAGGTGCAGGGTCTCACAGCTGTAATCCCAGCATTGTGGGAGGCTGAGATGGGAAGATTGCTTGAGGCCAGGAGTTCAAGACCAGCCTGAACAACATAGTGAGATGCTGCCTCTCCAAAAAAAAAAAAAAAAAAAAAAAAAAAAAAATTAGCCAGGCATGGTGGCA	341_47	47
3946	1	0	X	CTACACGACGCTCTTCCGATCTGTCATTGGAACACACATCGCA	CAGACGTGTGCTCTTCCGATCTTTTTTCTTACCCCTTGGGCTTCC	32845153	32845173	32845304	32845326	32845174	32845303	CCCCCCCCCCACACACACACACACACAGCAGCAGCCACAGATAATACCTAAATAAATGTTCATGGTTTTTTTCCAATAAAATTTATCTATATCCACAGGAAAAACAATTAGGTAGGCAACTGTGTCTCAC	341_47	47
4110	1	0	X	CTACACGACGCTCTTCCGATCTTGCAAGTTCCCAAGTTCAGTTTG	CAGACGTGTGCTCTTCCGATCTGACGAATAGGGACAGGAAGAGGA	23350945	23350967	23351084	23351106	23350968	23351083	AGAAGTGAAGGGCCGCTAGGTGTAGGGGAGTCTGGAATGGGAACGTTAGGGAAATGCCTCCCCGAGGCGCATTCTCCTACCCATTCTCCTCTTTCTTCCCCCCCCCCCACTCCCCT	341_47	47
4146	1	0	X	CTACACGACGCTCTTCCGATCTATGTCTCTGGTACTGTGAAAACC	CAGACGTGTGCTCTTCCGATCTGCAGAAGTGCCACCTTTACTTCA	92567914	92567936	92567987	92568009	92567937	92567986	TTATCCTTTCTGAGAAACGGCGGGGTGGGGGGGGGGCGGATAAAAATAAA	341_47	47
4169	1	0	X	CTACACGACGCTCTTCCGATCTTGTAAGGAATGGTGGAAAAGTCGG	CAGACGTGTGCTCTTCCGATCTAGCACTCAGTGGTAGAGACTTCC	78930904	78930927	78931014	78931036	78930928	78931013	AAGCTGTGCAAAGTAGCTAAACTGGGGGGGGAGTGGGAGTACAGGTTGCCAGTAGGTTCAAAGGAAAATAACACTTCAAGAGAATT	341_47	47
4250	1	0	X	CTACACGACGCTCTTCCGATCTCTGCTCCCATTTTCTCTCTCTCC	CAGACGTGTGCTCTTCCGATCTTGCACTCCATCACGACATGATAC	103462217	103462239	103462275	103462297	103462240	103462274	CCTCTCCCCCTCCATCCTTTTTTGGGGGGGGGCAG	341_47	47
4287	1	0	X	CTACACGACGCTCTTCCGATCTTGGATCTGTGAGTTGTGTGGTTAC	CAGACGTGTGCTCTTCCGATCTTATGCCCACAGTCCAAACTTGAG	142923984	142924007	142924213	142924235	142924008	142924212	GGAAGACGTGATGTAATCACTCTGTTGGCTGCCCCAGCTGGTGTCTGAATAAGTTTCCCCCCCCACTCCACCCAATCCACTGTCTCTAGGCCTAGTTCAGCACTGGGACTCAACTAAGTGTTGCAGTTTTTATGGCCTACACTCACTTCTAAGTTCATTTATAGACACAGATCACTGCAGTCCTCAGTGGTGAGGTTTGCAGACA	341_47	47
4295	1	0	X	CTACACGACGCTCTTCCGATCTGACCAATATGGAGAACTCCTGAC	CAGACGTGTGCTCTTCCGATCTTTCACCTTTGGAGGATACTAGGGA	140065209	140065231	140065441	140065464	140065232	140065440	TCTACTAAAAATACAAAATTAGCCCGGCATGGTGGCAGGTGCCTGTAATCCCAGCTACTCGGGAGGCTGAGGCAGGAGAATCACTTGAACCTGGGAGGCGGAGGTTTTGGTGAGCCAAGATCGCGCCATCGCATGCCAGCCTGGGCAACAAGAGAGAAACTCCGTCCCCCCCCCAAAAAAAAGATATAAACTAATGCACATAAATAAGT	341_47	47
4326	1	0	X	CTACACGACGCTCTTCCGATCTATAAAAATAGAAATCAAGGCTGGGCG	CAGACGTGTGCTCTTCCGATCTGAATCTGGCTCAGGGCAACTTT	142853541	142853566	142853811	142853832	142853567	142853810	CAGTGGCTCATACTTACAATCCCAGCACATTGGGAGGCTGATGCTGGAGGATTGCTTGAGCTCAGAAGTTTGAGACCAGCCTGGGCAACATGGCAAAAAGCCATCTCTACAAAAAATACACACACACACACACACACACACACACACACACACACACACAAAATAGCTGGGCATGGTGGCATGTGCCTGTAGTCTCAGCTACTCTGGAAGCTGAGGTGGGAGGATTGCTTGAACCTAGGAGGCC	341_47	47
4401	1	0	X	CTACACGACGCTCTTCCGATCTCATGCAAAACTCCATCTCTACCAAA	CAGACGTGTGCTCTTCCGATCTAATCACTCTTTGCCTAACCCCAG	132964521	132964545	132964775	132964797	132964546	132964774	AGTACAAAAATTAGTCGGGCATGGTGGCACATGCCTGTAATCCCAGCTACTCAGGAGGCTGAGGCAGGAGAATCGCTTGAACCTGGGAGACGGAGGTTACAGTTAGCTAAGACCATGCCACTGCACTCCAGCCTGGGCAACAAAAGCGAGACTCCATCTCAAAAAAAAAAAAAAAAAAAAAAAAAAAACATACAATTTTTGAAAGAAAACATAGGAGATGTTTTTTGAC	341_47	47
766	1	1	X	CTACACGACGCTCTTCCGATCTAAAAGGACAAAGACTTGAGGCGT	CAGACGTGTGCTCTTCCGATCTCTAGGCTAAGGGTGTCCTTCACT	21052809	21052831	21053039	21053061	21052832	21053038	ATGTATGACTATTTCCTATTGTTGTGTTATCAATAACAATTTTATTATTATTGTTAAGGGGACTTTATGATTAATAATATAAATGTAGCTTTAATTTCCAAATAATAATAATAATAATGAAGAACCAATACCCCTTTTGACTTTAAATTTACTTCTTAATAAAAACCAAGGGTATTTTCTATCCTTATTTCTGGTATCCTGATACTG	342_47	47
829	1	0	X	CTACACGACGCTCTTCCGATCTCGGGAGAGCTCAGGGTCTCG	CAGACGTGTGCTCTTCCGATCTGAGAAACACGTCCTCAAGCCC	23352850	23352869	23353016	23353036	23352870	23353015	CCGCCGCCGCCGTCGCCGCCGCCGCGGGCGCCGCTGCCGCCGCCGCCGCCGCCGCCGCCGCCGCCGCCCGAACCCGCGCCGAGCGTGCGCCTCGCCCTCCTCCCGCGCCCGCTCTGCTCTAGGATGCTGCGGCAGGTTCTGCACAG	342_47	47
967	1	0	X	CTACACGACGCTCTTCCGATCTCCTCAGCTAACCATGCCTTCAAA	CAGACGTGTGCTCTTCCGATCTAGGCCACTCACATCACACAATAC	102259755	102259777	102259951	102259973	102259778	102259950	CATCTGTAAGACTGGCAGGGAGGACTGAGAAGCAGCTGTGCTAGGGCCTGAGGGATGGCTTGAGTGTGTGTGTGTGTGTGTGTGTGTGTGTGTGTGTGTGTGTGTGTGTGTGATGTGAGTGTTCCTGTGGCAAGCTAATTCCGAAGGTTGCAAAACACCCTGAGACCCTGGGT	342_47	47
968	1	0	X	CTACACGACGCTCTTCCGATCTCCTCCCCAATTCCTAACCTCTCT	CAGACGTGTGCTCTTCCGATCTTCAGGTTGATTTTGTGCCTGGTT	39540129	39540151	39540264	39540286	39540152	39540263	GCCAGCTCTGTGGTCTAGCACGTACTGTGTGTGTGTGTGTGTGTGTGTGTGTGTGTGTGTGTGTGTGTGTGTGTTGCGTATGCAGTGTGTGTGCACCTGTGTGTGTGTGAAC	342_47	47
971	1	0	X	CTACACGACGCTCTTCCGATCTCCTTCTCCTGCTACCTGCAATTC	CAGACGTGTGCTCTTCCGATCTATAATAACCGTCCCCCAACACAC	133703729	133703751	133703834	133703856	133703752	133703833	CTAGGGAAGGGTAGAGTAGTGTGTGTGTGTGTGTGTGTGTGTGTGTGTGTGTGTGTGTGTGTGTGTTTGTGTGTGTGTGTGT	342_47	47
979	1	1	X	CTACACGACGCTCTTCCGATCTGATCTCAACACTCACCTGAACCC	CAGACGTGTGCTCTTCCGATCTAAATAGATGTGTGAGCTGGTGCC	151733466	151733488	151733649	151733671	151733489	151733648	CACCTCTTGCATTCCCCATCCCCTACATTCTTGCGCATGCACACACACACACACACACACACACACACACACACACACACACACACATACACACACACAAAACACATAACCCTATACTTCTTCACCTAGGGTTAAAGTTGGGAAATTTACATGGTTTTCT	342_47	47
987	1	0	X	CTACACGACGCTCTTCCGATCTGTTAGGACTTCAGCGTGTCCTTT	CAGACGTGTGCTCTTCCGATCTGGTAGTTTGTTCAGGGAACCTCC	46867182	46867204	46867302	46867324	46867205	46867301	TATTTTGTGTGTGTGTGTGTGTGTGTGTGTGTGTGTGTGTGTGTGTGTGTGTGTTCTCTGTTTTTCATTTCTCTGTTTTATTTTTCCTACCTTCCTT	342_47	47
1007	1	1	X	CTACACGACGCTCTTCCGATCTTTTCTGTATCACCCATGACCCCT	CAGACGTGTGCTCTTCCGATCTCTGGAGGAAACCTGCAAAACAGA	133675490	133675512	133675683	133675705	133675513	133675682	AAAGACTTTTTAGAGAATTATATTTTGACAACATAACAAGAAAACGTGGCATCTCACACACACACACACACACACACACACACACACACACACACACACACAAAACCATGAAAAAGTAGAGAAAGAAGAAACTTCAGCTCTAATCCCACCACCCTTAAGTAACAAGTATG	342_47	47
1339	1	0	X	CTACACGACGCTCTTCCGATCTACTACACATGTGATTCTCCCTCT	CAGACGTGTGCTCTTCCGATCTGGTCAGCCAATTTTAACACCATCC	109188478	109188500	109188546	109188569	109188501	109188545	AAACACACACACACACACACACACACACACACACACACACACAGT	342_47	47
1771	1	1	12	CTACACGACGCTCTTCCGATCTGATATTGTTGCCAGTAGAGGGCA	CAGACGTGTGCTCTTCCGATCTGAGTGTGTGCGCATGTTCTTTTA	4105139	4105161	4105302	4105324	4105162	4105301	GTGGTGCCTTTATCAATTAATAAAAGAGAGCGGGAGCGTGTGTGTGTGTGTGTGTGTGTGTGTGTGTGTGTGTGTGTGTGTGTGTGTGTGTGTGTGTGTTTGATTTTAAAAATCTAAACAATTAATGTATTATCAATTAA	342_47	47
1800	1	0	19	CTACACGACGCTCTTCCGATCTTCCCCACTGTACTGAGTGGTATC	CAGACGTGTGCTCTTCCGATCTGCAGAGGTGGGGTAGAATTGAAG	56330466	56330488	56330564	56330586	56330489	56330563	GCCTACACACACACACACACACACACACACACACACACACACACACACACACACACACACACACACAGGTTGCCT	342_47	47
1819	1	0	22	CTACACGACGCTCTTCCGATCTCGGGGTGCATATTCAAGGAGAG	CAGACGTGTGCTCTTCCGATCTCAGAGGTTGACATCTGTGGAGTC	24439238	24439259	24439378	24439400	24439260	24439377	ATCTGACTGTGTGTGTGTGTGTGTGTGTGTGTGTGTGTGTGTGTGTGTGTGTGTGTGTGTGTGTGTGTGTGTGTGTGTGTTTGCCCTCTGCTTGTGTCGCTTCCAGGCAGTGATGCTG	342_47	47
1865	1	1	7	CTACACGACGCTCTTCCGATCTACCAGTCCTTCCCTCCAACATTA	CAGACGTGTGCTCTTCCGATCTGCTTTTGAAAGGCAAGCAAAGGA	78128325	78128347	78128413	78128435	78128348	78128412	GGAAGATTAAAAAACTACAAACTCAAACAACAACAACAACAACAACAACAACAACAAAATGCCAC	342_47	47
1923	1	0	4	CTACACGACGCTCTTCCGATCTCAGGTGCTTGGTAGGTGCTTAAA	CAGACGTGTGCTCTTCCGATCTCCAATTTGTTTGTTTTCTCTTATGGGC	164997186	164997208	164997330	164997356	164997209	164997329	AGAAGTGCTTGGTCAAATTTCTGTTTGAAAAAAGATAACTTTCATTCTAGGACCCAAAGAATTCAAACAAATAATTTTCTAACAACAACAACAACAACAACAACAACAACAACAACAAGTA	342_47	47
1930	1	1	6	CTACACGACGCTCTTCCGATCTACTGTTTTGGCTGAGTTTTCCCT	CAGACGTGTGCTCTTCCGATCTAACCTTTGAGTGCCATAGCAAGG	97173065	97173087	97173208	97173230	97173088	97173207	ATAACACTGGTTGTTGTTGTTGTTGTTGTTGTTGTTGTTGTTGTTAGAAACTATTCAGAACCTTAAGAACAATCATTCCTTAGGAGGATATATAACCTATTCTTGAGGAATATGCTTTGG	342_47	47
2108	1	1	1	CTACACGACGCTCTTCCGATCTGTGGTTCCATAGGAAAGAGAAGC	CAGACGTGTGCTCTTCCGATCTTGAGATATTCTCTGTGAGGACTTGC	181687660	181687682	181687814	181687838	181687683	181687813	TTATATATTTGTTTTTCTACTTCAGTTTAAAATTGGGATAATTATCTAGATAGACCCTCATTCAAACACACACACACACACACACACACACACACACACACACACACACACACACACACACCCTTATATTA	342_47	47
2187	1	0	13	CTACACGACGCTCTTCCGATCTGCATTGACGTCTCTGAAATGGTC	CAGACGTGTGCTCTTCCGATCTAGAAACTTTAGCCAAAGAGGACT	102563147	102563169	102563310	102563332	102563170	102563309	TCTTAGAGATTTGGATTCGTGTGTGTGTGTGTGTGTGTGTGTGTGTGTGTGTGTGTGTGTGTGTGTGTGTGTGTTTTAGTTGTTGGGTGCTAAAACAATATTTGAAATATTATATAACATTTGTATTATCTAAATATCAT	342_47	47
2250	1	1	1	CTACACGACGCTCTTCCGATCTCTGCTGGTATAAGCCACGGTATC	CAGACGTGTGCTCTTCCGATCTTGAGCTAAGTTGTTTTGAGGGAGT	208195348	208195370	208195491	208195514	208195371	208195490	TCGTGTGTGTGTGTGTGTGTGTGTGTGTGTGTGTGTGTGTGTGTGTGTGTGTGTGTGTGTGTTATGTTGATGATGATGACTGGTACATTAATAAGCTCTGGCTCCAGAGAGAATTCTAAA	342_47	47
2347	1	0	Y	CTACACGACGCTCTTCCGATCTCAGCTGTTCTTGATTTGAAGTCTGT	CAGACGTGTGCTCTTCCGATCTAGAAGCTCACCTTACCACAGAGA	22107548	22107572	22107683	22107705	22107573	22107682	TTTATCTGATATGAGTGCAGGTATTTCAATTGACTTTTGGTTTCTATTTGCATGGAATAAACGTGTGTGTGTGTGTGTGTGTGTGTGTGTGTGTGTATCTTTATTTTTAG	342_47	47
2381	1	0	22	CTACACGACGCTCTTCCGATCTATTGGGACCAAGTTCTCTTTGCC	CAGACGTGTGCTCTTCCGATCTTAACAGGCGACAGACGACGAAAA	35812469	35812491	35812607	35812629	35812492	35812606	CAGGCCTAGAATCTGTGTGTGTGTGTGTGTGTGTGTGTGTGTGTGTGTGTGTGTGTGTGTGTGTGTGTGTGTGTAAACGTGTATATAAGAAGGCATCTTTGCCATCTCCTCCCCC	342_47	47
2452	1	0	5	CTACACGACGCTCTTCCGATCTAGAACTTCCTTCTTCCCTCTCCC	CAGACGTGTGCTCTTCCGATCTGTGGGTTTTACGACAGCACAAAA	122424712	122424734	122424895	122424917	122424735	122424894	CTCCCCTTCTTCTGGCCTGCCTCCCCTCCCCCCTCCGTTCTCTCTCTCTCTCTCTCTCTCTCTCTCTCTCTCTCTCTCTCTCTCTCTCACACACACACACACACACACACACACACACACACACACACACACACACACACACACACACACACTCACTCTA	342_47	47
2469	1	1	6	CTACACGACGCTCTTCCGATCTACCCCTATCTATCACCACAGACA	CAGACGTGTGCTCTTCCGATCTTGACCCTAAGATTTTCGCCAGTG	127630551	127630573	127630742	127630764	127630574	127630741	AAAATCAAATCAAAATAAAGAAAAAGAAAAAACCCAGAAAACAAACAACAAAACACACACACACACACACACACACACACACACACACACACACACACACACACACACAGGAAAAAATAGATTAAAGACAAATTTAAGACCTCAAACTCTGGAACCACTACCAGAAAA	342_47	47
2593	1	0	X	CTACACGACGCTCTTCCGATCTTGGGTAGTGGTTACCCAAAAAGG	CAGACGTGTGCTCTTCCGATCTTCTTTGGGATTTTGAGCCATGTGA	39584074	39584096	39584252	39584275	39584097	39584251	AAATCAGGTTGCTATGTAGGCACAAAAAACAGATATCTACTACTGTGTGTGTGTGTGTGTGTGTGTGTGTGTGTGTATTTGTATATGTATTTATATATATCTGTATACAACTTTGTATGTATTTATTTTTTGTTATTTTTACATAGCTCATATGA	342_47	47
2612	1	1	X	CTACACGACGCTCTTCCGATCTTGCAAGCCTTATAGTAACCCCAG	CAGACGTGTGCTCTTCCGATCTAGATGTTTTTCTCTGATGGTCTGCT	145572530	145572552	145572623	145572647	145572553	145572622	ATACACACACACACACACACACACACACACACACACACATGAGAAGATATCCACACAAAAAAGCAATTAA	342_47	47
2764	1	1	X	CTACACGACGCTCTTCCGATCTGCAATTTTGGACTTGACAGCCTC	CAGACGTGTGCTCTTCCGATCTTGTCCTTAGTGTCTCCAATTGCT	52001877	52001899	52002040	52002062	52001900	52002039	ACAATCATGTATCAGTTCCTTAAAATACACACACACACACACACACACACACACACACACACTTGTTCTGGTTCTCTGGAGAACCGTGATTAATACAATGGCCATTTACTAACAGAGTTCTTTCTCTTTGCTAAATCAAA	342_47	47
2798	1	0	X	CTACACGACGCTCTTCCGATCTCTCCTTTTCTGTCTCACAAGCCA	CAGACGTGTGCTCTTCCGATCTAGGCTCCTCTTTCTGATCCTCTG	146067585	146067607	146067765	146067787	146067608	146067764	GATAATGCTCTCATTGAAGGCAGGCAGTTTGCCTGATTTGTATTAGTACTTTCAACAACTCACACACACACTCTCTCTCTCTCTCTCTCTCTCTCTCTCTGGATTGACACATAGTAGGTACTTAGTAAATATTTGTTGAAAGAGCTGTATATGCTGT	342_47	47
2815	1	1	X	CTACACGACGCTCTTCCGATCTCCTTCCACTTGTCCTCTTGCTAC	CAGACGTGTGCTCTTCCGATCTAGACTCAGCTTTGGGGATAGGAG	140262447	140262469	140262617	140262639	140262470	140262616	ACAGAGCAATAAAAAGTTATTCTGAAAATTAACGGTAAAATTATTATCTTATTTTTGAAACACACACACACACACACACACACACACACACACAGCAGTGAAAAAGTACTCTAAGCCATTAATATTTTGTTATTTAGCTTTCAGTTT	342_47	47
2852	1	1	X	CTACACGACGCTCTTCCGATCTCCAAATCCATCCCATCACTGGTT	CAGACGTGTGCTCTTCCGATCTTCACGAGTCACAAAACATTTTTCTTC	118498873	118498895	118499002	118499027	118498896	118499001	TTTTGTACAGCCTACACGCTAACTACACACACACACACACACACACACACACACACACATATATATATATACACACACATATATTAAACAGTTAAAAAAATTGAAA	342_47	47
2887	1	0	X	CTACACGACGCTCTTCCGATCTATGGGTTCCAACTCCTGGATCAT	CAGACGTGTGCTCTTCCGATCTAAAGACATCCTGCCTAGTTCCCA	42325581	42325603	42325686	42325708	42325604	42325685	TTTGAATTCGCTAGTTCAGACTGAAGATGACAGGTGATTCAGAGTACACACACACACACACACACACACACACACACTGCCC	342_47	47
2895	1	0	X	CTACACGACGCTCTTCCGATCTATGAAGAAGAATGGCAAGGGGAG	CAGACGTGTGCTCTTCCGATCTTGTACATGGATGGAAAGTGGTGG	43897347	43897369	43897467	43897489	43897370	43897466	TGGCTCCCAGGGCCCTCTATTAGTTCCTATTCTTTATACAATGCATACAAAGACACACACACACACACACACACACACACACACACACATTTTTCTA	342_47	47
3011	1	1	X	CTACACGACGCTCTTCCGATCTAAGTGTGCAGTATTTCCCCAGTG	CAGACGTGTGCTCTTCCGATCTTGAACATGTAGAGCAAACAAACCC	124139205	124139227	124139360	124139383	124139228	124139359	TATTAAACAATCTTTTGACCTGACTTGGTTGTGTGTGTGTGTGTGTGTGTGTGTGTGTGTGTGTGTATTTTGTTTGTTTAAGGAACATCTCTATGAAACATATTTTGATCAATGTTCCACTAGTAGAGTCTA	342_47	47
3436	1	0	X	CTACACGACGCTCTTCCGATCTAGATCGGGTAGGAAATAGCCGAA	CAGACGTGTGCTCTTCCGATCTAACAGCAGCACAGAAACAAAACC	39869058	39869080	39869239	39869261	39869081	39869238	ACTTTGAGTTGTGCGCCACCCCACCGCCCCCAACACACACACACAGGCACACACACACACACACACACACACACACACACATTTACCCTCCCCCTTCCCAGCCGCAACCTCCGCCACCCTCTCGATTCTTCAAGGTTTGCAGCCCAGTCCTGTCATAT	342_47	47
3562	1	0	X	CTACACGACGCTCTTCCGATCTTAAACTGGCCTCTTTCTCCACAC	CAGACGTGTGCTCTTCCGATCTTGCTGGAGGCAAATCACATACTG	106184501	106184523	106184715	106184737	106184524	106184714	CAAAACTGATAAAAAGGAGACTGATTATGAGCCAGGATTTACACAGAGATTCTCTATATAAGGCATAAAGGTGAGGGTGAGAGAGAGAGAGAGAGAGAGAGAGAGAGAGAGAGAGAGACGTGAGGGAGGGAGAGAAAAGAGAACAGACAGAAGATAAGAGAAGAGAAGGGTATACAGTCTGGTGCTCAATC	342_47	47
3594	1	0	X	CTACACGACGCTCTTCCGATCTTCTTAGTTCCCGCTAGAACTGGT	CAGACGTGTGCTCTTCCGATCTATGGGGATCACATGACAGGAGAG	134134254	134134276	134134351	134134373	134134277	134134350	TGTTGACAAGAGCCTGGCACCTCCTTCTCTCTCTCTCTCTCTCTCTCTCTCTCTCTCTCTCTCTCTCTCGCCTC	342_47	47
3632	1	0	X	CTACACGACGCTCTTCCGATCTTTTTAGTCTTCTCAAGCCTGGGG	CAGACGTGTGCTCTTCCGATCTATGGGAAAATTCTCTCCCTCTTT	95408069	95408091	95408162	95408184	95408092	95408161	GAAAAAAACCACACACACATACATACACACACACACACACACAGAGAGAGAGAGAGAGAGAGAGAGAGAG	342_47	47
3726	1	0	X	CTACACGACGCTCTTCCGATCTCCTCTCTGTTCATCCACCATCAAAA	CAGACGTGTGCTCTTCCGATCTGAGAGTGGTCCAGAGGTAAATGC	151282111	151282135	151282284	151282306	151282136	151282283	AAGAACTGTTCAGTTTTCCATTATGAGCTTTTCTCACACTCTCTGAGAATCTGGCCCTGGACCCCCCCCCCCCCCCCCGCCGATTCATTAGAATCAGCTCCCTCCGAAGAAACTGCAGTTTCCCAAAGTCCAAAAGGCCCCACACAGG	342_47	47
3752	1	0	X	CTACACGACGCTCTTCCGATCTTTTTCCTCACTGCTACAGATAATGTT	CAGACGTGTGCTCTTCCGATCTCTTGAGCACTTTTTACTTGCCCA	9748722	9748747	9748798	9748820	9748748	9748797	TCATATTTCCTGCACCATTACATTCCCCCCCCCCCCCACCCAACAAGTAT	342_47	47
3778	1	0	X	CTACACGACGCTCTTCCGATCTGGAGTGTGCCATGACATCATCATA	CAGACGTGTGCTCTTCCGATCTAAGATGGTAGGACCCTGTCTCTG	20106459	20106482	20106625	20106647	20106483	20106624	GCTCACTGTCACCTGAAATTCCTGGGCTCAAGGGATCCTACTGGCTCAGCCTCCCTGGTAACTGGGACTACAGGTGTACCCCACCACACCCAGCTAATTTTCAGTTTTTTTTTTTTTTTTTTTTTTTTTTTTTTTTTTTTTG	342_47	47
3780	1	0	X	CTACACGACGCTCTTCCGATCTTTCCTCCCTACCTCCTACTCCT	CAGACGTGTGCTCTTCCGATCTCTGCCGGAGAAAAGGAACCTAAA	123095028	123095049	123095232	123095254	123095050	123095231	AGAGTGGCTTTCTACCGCAGGGCTCTTCTTTTCGACTACCCTCGCTGAAGATTTTCTCTTCCTTCCCTCGCCCAACTCTCCCTCGGGGCCTCTACGGAGACCCCCCCCCCCCATGGGTGGCCCAAAATGGAGAACGCGGAGCAGCGCAAGATGGAGGCTCCGCTTCTCTGTGTAGCAGTAGA	342_47	47
3815	1	0	X	CTACACGACGCTCTTCCGATCTAATCCCAGCTACTGGAAGACAGA	CAGACGTGTGCTCTTCCGATCTTTTGCATTCCTTTGTGTCTCCCA	32094045	32094067	32094271	32094293	32094068	32094270	GGCAGGAGAATCATTTGAGCCCACGATGGGGAGGTTGCAGTGAGCTGTGACCATGCCATTGCACTGCACTCCAGCCTGGGTGACAGAACGAGACTCTGTCTCAAAAAAAAAAAAAAAAAAAAAAAAAAAAAAAAAAAGAGAGAGAGAGAGAGAGAGAAGTTATTTAGAACTAACAGTATGCAAGGCACTGTGCTGGCTGCTAA	342_47	47
3989	1	0	X	CTACACGACGCTCTTCCGATCTTCGGATATCCCAGTGAAGCCAG	CAGACGTGTGCTCTTCCGATCTGGAATCCATGTGTCTTGCTCCTT	141907569	141907590	141907720	141907742	141907591	141907719	AAACCAAACCCTACTCATGGGATGTTCCGGTGCTCCCGAGGTTGCAATGTGTAGCCAGAAGTATGGAGCCCAGAACAGTACTTGGCCAACACTTGACTGTGGGAGGAGCCCCCCCCCTCACAGCGCTGA	342_47	47
4000	1	0	X	CTACACGACGCTCTTCCGATCTACACATGCATAGATTGGTGTGAC	CAGACGTGTGCTCTTCCGATCTACATTCAGATGGGATCCCCAAGA	9437709	9437731	9437866	9437888	9437732	9437865	CACCATCATCATCAGGAGAGAGAACAATCTCCTCAGCCCAGAGATGTTCATGGCTCTGTCTCCCACAGTTCCTCCACAGTCACCCCCCCCAGCCCCGAATCTGGGGCACCCAGCCATCTGCTCTGCTCTGGAAG	342_47	47
4015	1	0	X	CTACACGACGCTCTTCCGATCTTAGACCTTGGCCAGGGGGTCG	CAGACGTGTGCTCTTCCGATCTATTTGCTCATCGTGGCGGAG	11776100	11776120	11776365	11776384	11776121	11776364	CGCTCCCCGCCCGCACCCCTCCCGGAGCCCCGGCGGGGACGTGCGGGGACGCGCCCGGGCGGGAGCGCGCGCGCCAGGCGCCTCCGAGGTCCCGGCAGCGGCTCGGGGCGGGCGGAGGAGGGGCCGAGGGCGGGGCGGCCGCAGCCTCCGCCATTCCCGGCCCCCCCCGGCCACGGCGCACCGCCTCCCCGCCCCCGCCCGCCCTCCCCCACCGCGCGCGCTCCGCCCGCCCCGGAGCCTCGCC	342_47	47
4126	1	0	X	CTACACGACGCTCTTCCGATCTTACCCATTTTCCACTTTCCTGGTG	CAGACGTGTGCTCTTCCGATCTTGGAGGGTGGTTGCCTATAATGA	72748470	72748493	72748716	72748738	72748494	72748715	GGCAAGCACCTCCCATCCCTTCTCCACTTTCCTGGGGGGCAAGCACCCCCCACTCCTTCTCTCCATTTCCCCACCCCTTGTCCACTTTCCTGGGGGGAAGCACCCCCCCCACCCCTTCTCTCTGTGTCTCTACCCTCTCTTTTCTCTCCACTTTCCAGGGGGGCAAGCACCCCCCACCCCTTCTCTCCATGCTACCCTCTCTTTTCTCTGGACTTGTCTCCT	342_47	47
4206	1	0	X	CTACACGACGCTCTTCCGATCTAGTGACGCCTGTTACATCTCCCT	CAGACGTGTGCTCTTCCGATCTGACACCGTTGTTAGGTGGCTAAT	47421327	47421349	47421414	47421436	47421350	47421413	TCCGCATAGTATGTAGTGACCCCCCCCCCCCATGAATTCCTCATCATAGAGGCTTGGGACTTCC	342_47	47
4228	1	0	X	CTACACGACGCTCTTCCGATCTGCTTCTTTAGAGCCCTACTTTTGGG	CAGACGTGTGCTCTTCCGATCTAAGTAATGAGCTTCAGCTGGTGG	36990169	36990193	36990262	36990284	36990194	36990261	CTACAAGTACAACTTCAGCAGCATGCCAAGAGAGTCTGTAGTACCTGAAAATGTACATACCCCCCCCA	342_47	47
4351	1	0	X	CTACACGACGCTCTTCCGATCTGACGAGATGGACCGATTGCTTG	CAGACGTGTGCTCTTCCGATCTTTTTGGGGTGGGGACACAGTCTT	133355393	133355414	133355635	133355657	133355415	133355634	AGTCCAGGAGTTCGAGAACAACCTGGGCAACATGGCGAAACCCCATCTACACACACACACACACACACACACACACACACACAAATGGCTGGGTGTGATGGCATGCACCCGTGGTCCCAGCTACTCAGGAGGCTGAGGTGGGAGGACTGCTTGAACCCAGGAGGTGGAGGTTACAGTAAGCTGAGATCGAGCCACTGCACTCCAGCCTGGGCAACAGAGC	342_47	47
718	1	0	X	CTACACGACGCTCTTCCGATCTTAGTCACTGTACTCTCAGCCTGG	CAGACGTGTGCTCTTCCGATCTTGTAGACAGTCATGTACCCACCT	94710369	94710391	94710533	94710555	94710392	94710532	GCAACATAGTGAGACCCTGTCTCAACAACAACAACAACAACAACAACAACAACAACAACAAATACCTACAGGTACACATATACACAATTATATAATTTATTGTCACTTGGCAATAAATAAAAGGAAGAAGAGAAAAATTAT	343_47	47
768	1	0	X	CTACACGACGCTCTTCCGATCTGCACAGTGCCTAGTAAACACTCA	CAGACGTGTGCTCTTCCGATCTGCTGCTATTTGAGAAACTGTGGC	104592137	104592159	104592348	104592370	104592160	104592347	AAAATAGTGGATTCTGCTTTCATTTTTTGTTGGAGTATTGTAATTTATTCCTCCTCCCGCTCTTCCCTCTCTTCCTCCATCATCATCATCATCATCATCATCATCATCATCATCATCATCAGCCAACATCACCTATAGAGGCTACCTGGGCTACCTGGTTACGGTTGGTCATAGACTCATACCTCTAG	343_47	47
867	1	0	X	CTACACGACGCTCTTCCGATCTTCCTTCAGATCTCGGTCAAAGGT	CAGACGTGTGCTCTTCCGATCTTGTGTCAGGAAAGAAAATACAGGACA	31452448	31452470	31452620	31452645	31452471	31452619	CACTTTTATTGGGAGGGTGTCCTGATTGCCCTTTCCTGCCTCTCACCCTTACTGCAGCGCGCGCGCACACACACACACACACACACACACACACACACACACACACACACACACACACACATTTAGGTCCTTACTATATATTCTGGTAG	343_47	47
893	1	0	X	CTACACGACGCTCTTCCGATCTGATGTAGTGAAGCTGCCTAGCTG	CAGACGTGTGCTCTTCCGATCTGCTCCAATCTCCCTCTCTCTCTC	85570713	85570735	85570845	85570867	85570736	85570844	TCTGGAGTAAATACTGAGGTTCTTGCTCTCACGGCCAAGGAAATTGAGGGTCGTGGACACACACACACACACACACACACACACACACACACACACACACACACACACA	343_47	47
1085	1	0	X	CTACACGACGCTCTTCCGATCTTGTACACTGGAGATACATGGCAA	CAGACGTGTGCTCTTCCGATCTCCTGAGTATTGGGTGTGTTTGCT	54294423	54294445	54294610	54294632	54294446	54294609	AAAATATATAAATTCTCTCCTAGAACACAAAGTCAAAAGCAAAGTCACCTAAGATATCTGAATGCGTGCACACACACACACACACACACACACACACACACACACACACACACACTTCCTAGCCTGTCTGCTGAGAACTCTAGAAGCAATAACTCCCCAGTAGC	343_47	47
1179	1	0	X	CTACACGACGCTCTTCCGATCTTGTCCACCTCTCATTGAAAACCA	CAGACGTGTGCTCTTCCGATCTATGAGCCTTAGGACAATGCTGTG	148059069	148059091	148059201	148059223	148059092	148059200	GTCATAGTATTTAGCTACAGTGTTCCTAGAAACAGTATTTTACCAGCATTTAGACACACACACACACACACACACACACACACACACACACACACACTCACGGTAATTC	343_47	47
1228	1	1	X	CTACACGACGCTCTTCCGATCTCACCACAACTGACCTGAATTTTGT	CAGACGTGTGCTCTTCCGATCTAATTTCCAGAATGAATGAATGGTCA	36293475	36293498	36293628	36293652	36293499	36293627	CAAAAGTTTTCTATGCATTAAGTGAGATCGTCGTGTGTGTGTGTGTGTGTGTGTGTGTGTGTGTGTGTGTGTGTTTTCCTACATTCTATTACTGTGGTATATTAAATTGATTGATTTTTGTATGTTGAA	343_47	47
1322	1	0	X	CTACACGACGCTCTTCCGATCTAAATGAGTGAGTGCGTGTGTTTG	CAGACGTGTGCTCTTCCGATCTATTCTTTTTGTCCCTTCCCTCCC	11284117	11284139	11284252	11284274	11284140	11284251	TATGCGTGTGTGCCTGTGTGTGTGTGTGTGTGTGTGTGTGTGTGTGTGTGTGTGAGAGAGAGAGAGAGAGAGAGAGGGTGAGAGAGAGAGAGAGTTGGGGAGGAGGAAAGAG	343_47	47
1397	1	1	X	CTACACGACGCTCTTCCGATCTAAAAACCGATCATGTCCACCCAC	CAGACGTGTGCTCTTCCGATCTACTGACACACACATACACACAGTC	27997058	27997080	27997235	27997258	27997081	27997234	TGCGAATTGGTAAATATTGGCAGGATTCATAGAGATTGTATACAGTCCCACTTTCTTATTCTTCTCTCTTGTTACTACAACTTTTGAAGCTGTGTGTGTGTGTGGCCAAGTGTTAGGAATTAATCTACACACTACTTCTCTTTTCCTTTTCTGA	343_47	47
1402	1	0	X	CTACACGACGCTCTTCCGATCTGTTTGAACAGTGGAAGCTGGCTA	CAGACGTGTGCTCTTCCGATCTAATAACCGAGAGAGAGGAGGAGG	132795564	132795586	132795696	132795718	132795587	132795695	TATCTCTCTTTCTCTCTCTCTCTCTCTCTCTCTCTCTCTCTCTCTCTCTCTCTCTCTCTCTCTCTCTCTCTCTCTCCCCCCCCCCTCTCTCTCCCCCTCTCTCTCTCCC	343_47	47
1473	1	0	X	CTACACGACGCTCTTCCGATCTATTCAGAAGCAGCAAGTAGCCTC	CAGACGTGTGCTCTTCCGATCTTTACCTTTCATCTCCCACCACCT	132674885	132674907	132675003	132675025	132674908	132675002	CATGGTAGGAGGAGCCACAGAATGGACATTGTTGTGGTGTGTGTGTGTGTGTGTGTGTGTGTGTGTGTGTGTGTGTGCGCGCACTGTGGGGGAAG	343_47	47
1581	1	1	X	CTACACGACGCTCTTCCGATCTTTGGCCAACTGTCTTTTATTTACA	CAGACGTGTGCTCTTCCGATCTGTGGAGAATCAACACCCTCTGAA	4210374	4210397	4210559	4210581	4210398	4210558	ATATAATTATATATATTAATACATATATAATTATATATATACACACAATACATATAATGTGTGGGTATACACACACACACACACACACACACACACACACACACACACAATGCATCTCCAGAAATAATATATATTGGTGGAGTGAGAATTTTAGATCATAA	343_47	47
1663	1	0	X	CTACACGACGCTCTTCCGATCTGAAGAAAGAGGTCAGGGGAGGTA	CAGACGTGTGCTCTTCCGATCTTATTGCCATTCACACTCCACCAG	45613295	45613317	45613426	45613448	45613318	45613425	CTTGGCACTAAAGGATGATATAACCTTGAAAGGACTGGCTCAGGGAGGACAAGAGAATGGTGTGTGTGTGTGTGTGTGTGTGTGTGTGTGTGTGTGTGAAGGGGAGAC	343_47	47
1816	1	0	20	CTACACGACGCTCTTCCGATCTGCAGGCATAGAGTTTAGATCCCA	CAGACGTGTGCTCTTCCGATCTGACTTGCTCAAGGTCTCTGCAT	47363448	47363470	47363568	47363589	47363471	47363567	GTGCATGAACACACACACACACACACACACACACACACACACACACACACACACACACACACACACACACACACACACCCCACCCCCAGGAGGAGCC	343_47	47
1842	1	1	5	CTACACGACGCTCTTCCGATCTAGGCAAGCCAGTTTATCCTTCTG	CAGACGTGTGCTCTTCCGATCTTTGGTTGTGTAGCAATCCCTCAG	141691106	141691128	141691195	141691217	141691129	141691194	TTTGTTGTTGTTGTTGTTGTTGTTGTTGTTGTTTTAATTTTTGCCAAGAAGCTGAGAAAAACAATG	343_47	47
1895	1	1	12	CTACACGACGCTCTTCCGATCTTTCAGTGCAACAGAGAAATGCCT	CAGACGTGTGCTCTTCCGATCTTCATCTTGTTGTCTAACGCCTGG	29453532	29453554	29453671	29453693	29453555	29453670	GGGGGAAAGTTGTTGTTGTTGTTGTTGTTGTTGTTGTTAACAGTAACTTCAAGGGGTCTAGTGGCTGCCATTGCTCTTAGTAATTCAGCAGTTCTTATTTATTTATTTATAAGGAA	343_47	47
1929	1	0	6	CTACACGACGCTCTTCCGATCTGACACTGAGCTAGGGTTCTTGTG	CAGACGTGTGCTCTTCCGATCTTTGCATAGCACATGTCCTCTCTG	94280150	94280172	94280286	94280308	94280173	94280285	TGAAACGTAAAGGGAGAATAAACAAACACACAGTAACAGGTAATCTTCCAGTGAAGCAGATTTATCTGCAACAACAACAACAACAACAACAACAACAACAACAAAATCAGATA	343_47	47
2058	1	1	11	CTACACGACGCTCTTCCGATCTTCCTTGACCTGGATGTTCCTCAT	CAGACGTGTGCTCTTCCGATCTCCCCACTCTAGACTCTAAGCTCC	74343853	74343875	74344027	74344049	74343876	74344026	CCCAAATTTAGTTCAGAAAGTGGTGGTTTTCCTTTATTTAAGTAAATACACACACACACACACACACACACACACACACACACACACACACACACACACACACAGTTACTCTATGTTTATGCCAGGGAAATCGTGGTGTCTCTGCCTTTTT	343_47	47
2120	1	0	12	CTACACGACGCTCTTCCGATCTGTCTGGGAAACTACAAGTGAGCC	CAGACGTGTGCTCTTCCGATCTCTCCATCTACCTTTCTGGTCCCT	77320107	77320129	77320223	77320245	77320130	77320222	CATGTGGTTAGAGCATGGGGGAGTGAGTGTGTGTGTGTGTGTGTGTGTGTGTGTGTGTGTATTTTGGTGGATTGCGGGGTAAATGGAAGAAAA	343_47	47
2124	1	0	X	CTACACGACGCTCTTCCGATCTGTCGAAGACTCTTGTTCTCTTCCC	CAGACGTGTGCTCTTCCGATCTGCTGCTTGTATCACCTCACTACC	78941010	78941033	78941146	78941168	78941034	78941145	TTGCTTTTTTTGGAATCTCTCTCTGTCTCTCTCTCTCTCTCTCTCTCTCTCTCTCATTCTGTGTGTGTGTGTGTGTGTGTGTGTGTGTGTGTGCGCTGAGCCGCCTGGAAGT	343_47	47
2165	1	0	14	CTACACGACGCTCTTCCGATCTGGAAACGACATACTCCAAAGGCT	CAGACGTGTGCTCTTCCGATCTTATAATGCTTACGGACCCAGTGC	89754975	89754997	89755118	89755140	89754998	89755117	GTAATAGGCACTCTCTTTCTCTCTCTCTCTCTCTCTCTCTCTCTCTCTCTCTCTCTCTCTCTCTCTCTCTCTATATATATATATATATATATATATATATATATATATATATATATGCTT	343_47	47
2298	1	0	1	CTACACGACGCTCTTCCGATCTCCGTGTCACCTGCCTGTATTATC	CAGACGTGTGCTCTTCCGATCTCAAATTTGAGGCTGCAGTGAGTG	53658287	53658309	53658417	53658439	53658310	53658416	TCTGTGTGTGTGTGTGTGTGTGTGTGTGTGTGTGTGTGTGTGTGTGTGTGTGTGTGTGTGATGGGGTCTCACTCTGTCACCCAGGCTAGAGGAGCATGATCATAGCT	343_47	47
2332	1	0	19	CTACACGACGCTCTTCCGATCTCATGAGCCTTGGAGAGAGAGAGA	CAGACGTGTGCTCTTCCGATCTTTCAGAGGTGTTGAAGGAATGGG	43807779	43807801	43807889	43807911	43807802	43807888	ATGTGTGTGTGTGTGTGTGTGTGTGTGTGTGTGTGTGTGTGTGTGTGTGTGTGTGTGTCCTGCTGGGTCAAGGTCAGCAGCATGACC	343_47	47
2351	1	0	16	CTACACGACGCTCTTCCGATCTCAGCCAGCTAGAAAACCTGATGT	CAGACGTGTGCTCTTCCGATCTGAACATGTACCTGCACTGTCCTC	72318813	72318835	72318978	72319000	72318836	72318977	TCCAGGGACAGGAAGCCAATATGGTAGGCGTGATCACACACACACACATATTCTCTCTCTCTCTCTCTCTCTCTCTCTCTCTCTCTCTCTCTCTCTCTCTCTCTCGGCAGCTTGGTCTGACATGCCCTAGTCTGACAGCAAA	343_47	47
2357	1	0	9	CTACACGACGCTCTTCCGATCTCAGAAAGTGCTGTGGAAAAGCTG	CAGACGTGTGCTCTTCCGATCTTTTGTCCACTGTTATGCCTTGCT	135436909	135436931	135437087	135437109	135436932	135437086	ATTGACCTGTGAATTTGTACAGCGCCAGATTTGGTTTCTTCTGGCCATTGAGGTGCATGTACACACACACACACACACACACACACACACACACACACACACACACACACACACACACCCCCTCCATGTGTCTCTGGGATGGGTTCGCAAGCAAC	343_47	47
2405	1	1	3	CTACACGACGCTCTTCCGATCTATCAACAGTGCTCTTCAGCAACC	CAGACGTGTGCTCTTCCGATCTGGTTGAAGATACTGGGTGGTGTG	31257992	31258014	31258154	31258176	31258015	31258153	CTAGGACCTCAGAGAGTATCTCTTAACCTCCTATATTTCCTTCCGAACAGGAGAACATCTCTCTCTCTCTCTCTCTCTCTCTCTCTCTCTCTCTCTCTCTCTCTCTCTCTCTCTCAATTTCACTCACTTTTGCCTGCAG	343_47	47
2433	1	1	19	CTACACGACGCTCTTCCGATCTAGCCCGTTGTGAAACATATACCA	CAGACGTGTGCTCTTCCGATCTCAGCCCGGCTCTAACAATAAGTC	51156856	51156878	51157027	51157049	51156879	51157026	GCACACCACTGACTATAGTTAAACCAAGTTGAATGTGTTGACTTATTGTAATGAGAGACAGCACACACACACACACACACACACACACACACACACACACACACACACACACACACACACGTTGTCTCAGTAGAAGGGTGTTAGCAAG	343_47	47
2658	1	0	X	CTACACGACGCTCTTCCGATCTTCATCAGCATCAAACAAGGTAGCA	CAGACGTGTGCTCTTCCGATCTGAAATGGTAGCCAATTCTGGCCT	86952671	86952694	86952848	86952870	86952695	86952847	AATTTTTTCTCTCCATACTCTTTTCACTGTTTGGTAAGTTTGCATTTTCTTAGCTTCATCTGTTCTATTTTCTCAAGACACACACACACACACACACACACACACACAATATGTATAAAATGGAGTAGTCCAAAGTTAGGAGAATAAGTTACT	343_47	47
2678	1	0	X	CTACACGACGCTCTTCCGATCTTAGGACTGACCAAGCCCTTTTCT	CAGACGTGTGCTCTTCCGATCTAAGACACTGCCCTGAAAATCAGC	103594062	103594084	103594189	103594211	103594085	103594188	TTGAAGATGAGCCCATTGACTGGTGTTTTATGATTTCTCTCTCTTTCTTTCTTTGTGTGTGTGTGTGTGTGTGTGTGTGCAGAAACTACACCTATAGGGTATCA	343_47	47
2765	1	0	X	CTACACGACGCTCTTCCGATCTGCAAATATTATAGCGGAAACCACCA	CAGACGTGTGCTCTTCCGATCTTTGCTAAAGGCAAATTCTAGTCAA	113684532	113684556	113684622	113684645	113684557	113684621	CTATATATGTATATAAAATACATAGACACACACACACACACACACACACACACACACACAGAAAA	343_47	47
2814	1	0	X	CTACACGACGCTCTTCCGATCTCCTTCCTCTCCCTCCTACTCTTG	CAGACGTGTGCTCTTCCGATCTTAGAGTTGATATGCACACACGCA	98808108	98808130	98808211	98808233	98808131	98808210	CTTTATCCTCATTTCCTCTCTCTCTCTCTCTCTCTCCTTACACACACACACACACACACACACACACACACACATATATG	343_47	47
2998	1	0	X	CTACACGACGCTCTTCCGATCTACAATGAAATGACATGAAATCTTGAG	CAGACGTGTGCTCTTCCGATCTACAAGCTCTTCAGTTGCAAAACA	114632302	114632327	114632421	114632443	114632328	114632420	TATGTGTGTGTGTGTGTGTGTGTGTGTGTGTGGTATATGCAACCAGTGTGTGTGTCCTATAAATAGCTTTGCAATATACAAGATGTCTACTGT	343_47	47
3003	1	1	X	CTACACGACGCTCTTCCGATCTACAAAATGGTGAGGGAAGCATGT	CAGACGTGTGCTCTTCCGATCTGCAAGATCTGACATCCAGAACCA	108113781	108113803	108113918	108113940	108113804	108113917	TTGATACTTTGGTCTACTCATATTTTAACTGAACTAAACAAACTTGAGAAAAAGTGTGTGTGTGTGTGTGTGTGTGTGTGTGTGTGTGTGGCTTGTAGTATTTAGCACATAGAT	343_47	47
3466	1	0	X	CTACACGACGCTCTTCCGATCTCACAACCCTCAAACCCTCAACTA	CAGACGTGTGCTCTTCCGATCTTCAGAGAGGATTTTGGTGTGTCC	11435119	11435141	11435258	11435280	11435142	11435257	AAAATAACAAACAGGATGTTCTTTATATGGGTGTGTACATATATATATATATATATATATATATATATATATATATATATATATACACATACATATATATGCATTGCTGACAACAA	343_47	47
3613	1	0	X	CTACACGACGCTCTTCCGATCTTGTCAGAACATCTCCCACATCCT	CAGACGTGTGCTCTTCCGATCTATGCAATGTCCTTCTTAGTGCGT	43374534	43374556	43374707	43374729	43374557	43374706	TATTTCCATCCATTCCACATGCTGAGGCAGAAATAAACACACACACACACACACACACACACACACACATACACACACACACATATATATGTGCATACTCAAAGATATGTACAGGTAGGACGTATCTATATTATGTGCCTCCTTGGTATG	343_47	47
3626	1	0	X	CTACACGACGCTCTTCCGATCTTTGGGGCTGGCAATTACAAAAAC	CAGACGTGTGCTCTTCCGATCTGAGCAACACTTGTCAAAGGCAAA	21428087	21428109	21428250	21428272	21428110	21428249	GGCATAGCTAAATAATCTAGAAACATAAGCCTAATTGTGTCTGTGTGTGTGTGTGTGTGTGTGTGTGTGTGTGTATAACCAATTATCATTATTGTCCTATTTGATGACTTCATCACTTATTGAAAAAAATCAAGTCTCTT	343_47	47
3743	1	0	X	CTACACGACGCTCTTCCGATCTGTTTTCCGGCGCTACAGGAACTT	CAGACGTGTGCTCTTCCGATCTACAAAACTTCTAATCCCGCCCTC	52950075	52950097	52950283	52950305	52950098	52950282	CCTGCGCGGTTGCTGTGGTTGCGAGGGCGTGACAAGTGGGGGTTACCGACGCCGTAAGCACTTCCTGCTCGGCTGCTGTGGTTGCGGGAACGGGACTAGCGCGGTTGCTATGGTTGCGAGGCCGTGACTGGGGGGGGGGGGGGTTCCGGCGCCGCAGGAACTTCCTGCGCGGTTGCTGTGATTGA	343_47	47
3806	1	0	X	CTACACGACGCTCTTCCGATCTGCTTGTAGCCAGTCTGGAAAATCT	CAGACGTGTGCTCTTCCGATCTACTACTTATGGGTCCATGCCAGT	7380879	7380902	7381048	7381070	7380903	7381047	GAAAAAAAAAAAAAAAAAAAAAAAAAAAAAAAAAACAAATAATTATAGACCTACCTGATCAATGCATACGCTTTTGTTCTCTCTTAGCACAGATGCTTGGTGCATTGATCCTAGCCCTCTGTGTAGGTTATGGCATCCTAGCTAG	343_47	47
3835	1	0	X	CTACACGACGCTCTTCCGATCTGATGCGTGAAATAACCCAATCTT	CAGACGTGTGCTCTTCCGATCTGACAGAGCGAGACTGTAGGGG	21963677	21963699	21963765	21963785	21963700	21963764	CAAAATACAAAACCCCCACCGTGTGGTATGGTAACATGTGCTTTGCTTCCCGTCCCCCCCCCCAC	343_47	47
3990	1	0	X	CTACACGACGCTCTTCCGATCTGAAAGCACATTTTCTCTGATAGCCC	CAGACGTGTGCTCTTCCGATCTGAAGAAGACCCTGTCCCTCCTG	123058539	123058563	123058667	123058688	123058564	123058666	CAAAGAATCTAAATATTTGGTTCCAAGATGGAATATGAAATGGAATATGAGACTATGAGTATAAATCAAATATTTTTCTTTTTATCTTTTTTTTTGGGGGGGG	343_47	47
4065	1	0	X	CTACACGACGCTCTTCCGATCTCATGTTGGGGACTAACGAGGAA	CAGACGTGTGCTCTTCCGATCTCTTGAGCTCAGGGTGGACGTT	153364496	153364517	153364672	153364692	153364518	153364671	GTCAGTGTTGCTGGAGAGTGGTAGGGAATGTGATTGGAAAGGCAGCTGGGGCCACTATGAGAACTGGGAGTTCATTCTTTTTTGGGGGGGGTGGGGATGGGGTCTCATTCTGTCACCCAGGCTGCAGTGCAGTGGCGCAATCTTGGCTCACTGC	343_47	47
4158	1	0	X	CTACACGACGCTCTTCCGATCTGCAGGACGGGAGATGTAGTC	CAGACGTGTGCTCTTCCGATCTCTTCTCGCCACTCTTACTAGGGT	70315615	70315634	70315855	70315877	70315635	70315854	CTCAAGAGTGACCAGGGTGGCACGACTGCAGAACTCGGTTTCCCGACTGGCTTTCGAGGCGCGTGCGCAGATGGCTGCCCCGGCGAGTGGTAAACAGAGACGTCAGGAGGGGGCTGCTGCTTGGAGCAAAACAAAAGGGAAACCCGGGGGGCGGGGGGTGGGGGGGGTTGATAGGGGAATCGGTGCGGGAATAAGGGAGGCCGCAGCCGCGGGGACCCGG	343_47	47
4175	1	0	X	CTACACGACGCTCTTCCGATCTAGGAACACTGCTCAACATCTACAG	CAGACGTGTGCTCTTCCGATCTAAGCCTTCATTCTCATGTTGGCA	9906116	9906139	9906193	9906215	9906140	9906192	TGCACAGGAGGGCCCCCCCCACAGAGAGTCATCCAGCCCCCACGTGTCCCTAG	343_47	47
4257	1	0	X	CTACACGACGCTCTTCCGATCTTCTGTGAGACTGAGACATGAGTG	CAGACGTGTGCTCTTCCGATCTACTTTCAAAATGTTGCCTTGGGC	57918743	57918765	57918873	57918895	57918766	57918872	AACCAAACTCCCCAAAGTTTCTTGCCCATGCTGGTTGCATGAAGGTGGGGCGGCGGGGCGGCAGGGGGCGGTGGGTGGGGGGGGCGCTCCTCCTTCTCTTGTCCCAG	343_47	47
4266	1	0	X	CTACACGACGCTCTTCCGATCTCCAGAGAGGAACTCAGGTACGAT	CAGACGTGTGCTCTTCCGATCTCGGACATTTGGAATCCCAGCTAC	103463723	103463745	103463953	103463975	103463746	103463952	TCAGTGAATGCAAACAGTGGTGTTTCCACAGATTTGGAGACTGACAAAGCAGTTCAAGAGGGTCAGGGTCTCCTGAGTTCTTTTTTTTTTTTGGGGGGGGACGGAGTTTCTCTCTTGTTGCCCAAGCTGGAGGGCAGTGGCGCAATCCTGGCTCACTGTAACCTCTGCCTCCTGGGTTCAAATGATTCTCCTGCCTCAGGCTCCCGA	343_47	47
4292	1	0	X	CTACACGACGCTCTTCCGATCTGTGCATTCTGGAGAGAGAGAACT	CAGACGTGTGCTCTTCCGATCTCTGTATTCCCCACTGTGACAAGG	75826405	75826427	75826466	75826488	75826428	75826465	TGGTGATGGGGGGGGGTCTTACATTGAACTCAGTGGTG	343_47	47
4310	1	0	X	CTACACGACGCTCTTCCGATCTCTTTCAAAATAGGCTATGGCCAGG	CAGACGTGTGCTCTTCCGATCTATGCCCCAGAGAGAGGTAGGTAG	16969491	16969514	16969689	16969711	16969515	16969688	CCCAGTGGCTCACGCCTATAAATCCCAGCACTTTGGGAGTCTGAGGTCGGAGGATTACTTGAGCCCAGGAGTTCTAGACTAGCCTGGGCAAGATGGCAAAACCCCATCTACACACACACACACACACACACACACACACACACACACACACACACACACACACACACACCCCCG	343_47	47
909	1	0	X	CTACACGACGCTCTTCCGATCTATCTCATCCCTGCCTTCTCTCTC	CAGACGTGTGCTCTTCCGATCTACAGAAAGACAAAGAGTCAAGCCT	55042354	55042376	55042487	55042510	55042377	55042486	TCTCTCTCTGTCTCTCTGTGTGTGTGTGTGTGTGTGTGTGTGTGTGTGTGTGTGTGTGTGTGTGTGTACGTGTGTGTGCGCATGTGTGTGTGTTCCCCAGCCTGGGATCA	344_47	47
913	1	0	X	CTACACGACGCTCTTCCGATCTCCACCTTGTTATCTCCTCTTGGC	CAGACGTGTGCTCTTCCGATCTCCCTGAAGTTTGGGTGACAGATA	8064808	8064830	8064976	8064998	8064831	8064975	CACAATGTGTGACAACACATATAGAATACTGCCATCCAGGGAAGCCCACAGGAACTTCGCAGTCCAGGTGTGTGTGTGTGTGTGTGTGTGTGTGTGTGTGTGTGTGTGTGTGTGTGTATATATATTTTTTTTTGAGACAGGGTCT	344_47	47
1025	1	0	X	CTACACGACGCTCTTCCGATCTAGGGTTGTCCTTCTGTCTATCCC	CAGACGTGTGCTCTTCCGATCTGAACAGAGGGTAGAAAATGGGGG	133085038	133085060	133085176	133085198	133085061	133085175	CACAATTCAAGAAAGTGTGTGTGTGTGTGTGTGTGTGTGTGTGTGTGTGTGTGTGTGTGTGAAGTGAAAGAGAGACAGAGAGAAAGGGAGAGAGAGATACAATTAGTAGATGCTG	344_47	47
1057	1	1	X	CTACACGACGCTCTTCCGATCTGGTAAGTAGAGAGGCGGAGTCAT	CAGACGTGTGCTCTTCCGATCTAATAAGAGAGGGTCCTTCTGGCA	95693458	95693480	95693654	95693676	95693481	95693653	TATCTCTACTGATGGGGGCATGTTAAGCTTTCCAAGCAAGGTATCATTCAAAGCATACACACACACACACACACACACACACACACACACACACACACACACAGATTCAAACATATATACATGTGTTTCAAAGTATATTCTATATTTTCAGCTACACTTTTGTCATCATATAC	344_47	47
1123	1	0	X	CTACACGACGCTCTTCCGATCTATTTCACCATTGTCACAGGCTCT	CAGACGTGTGCTCTTCCGATCTAAAACCACTTGTAGCCAGACAGG	48361276	48361298	48361429	48361451	48361299	48361428	GCTGGTGCCTACGCCACACACACACACACACACACACACACACACACACACACACACACGACCTCACATCGCCATAGGAGCTGCTTATCCCATCTGAGCCTCAGTTGTAGCCTCTGTAAAATGGGCGGCA	344_47	47
1133	1	0	X	CTACACGACGCTCTTCCGATCTCCTCTTTTTCAGGGAAAGGCACT	CAGACGTGTGCTCTTCCGATCTGTGGCAGACTCAACTTCTTAGCA	37594011	37594033	37594190	37594212	37594034	37594189	TTATAGCAGCAGAGATTTGTACAGAGCTGGAAATTCAGAAGCATCCCAATCTCTCCTTTCCCAACACACACACACACACACACACACACACACACACACACACACACAAACACACACACACACACACACACACCCTGTCAGAGTAGACCCCAAATA	344_47	47
1216	1	0	X	CTACACGACGCTCTTCCGATCTAGTCCGACTCTGTTCCAAAAACC	CAGACGTGTGCTCTTCCGATCTAAAGCTGGTCAAACACAGAACCT	71364460	71364482	71364619	71364641	71364483	71364618	AAGAACATATAAACTAAAAGGATCTATCCAAAATCTAAAAGGCAGTCTTGCCAGTTGCTATGGCCCATAATGCACACACACACACACACACACACACACACACACACACACACAAAAGGGCTACTTTTTGCCATTT	344_47	47
1245	1	0	X	CTACACGACGCTCTTCCGATCTCTTGCAGACTCCAGGGATTTCTC	CAGACGTGTGCTCTTCCGATCTCCAAGCCATGCCAAATTGTTGAT	102250167	102250189	102250291	102250313	102250190	102250290	CAGAATTTTTACGTCATAAAAATTTTTGTCATACAGCTGTGTGTGTGTGTGTGTGTGTGTGTGTGTGTGTGTGTGTGTGTACAATACAACCTAAACAATAG	344_47	47
1318	1	1	X	CTACACGACGCTCTTCCGATCTAAAACTCCATGCACAGTGGCTAT	CAGACGTGTGCTCTTCCGATCTCCCTGGAATGTTAGTTGCAGCAT	14917590	14917612	14917808	14917830	14917613	14917807	AATGATTAGTTACAAAGGTATTATTATATATATATATACACACAAAGGTATTTTATATATATATATTATATACATACACACACACACACACACACACACACACACACACACACACAAAGGTATTATTATATATATACCCATAACAAATACTTAAGATAGTTAAGGATGCTTACTTTTAGTTTACTGCAATTAAAG	344_47	47
1319	1	1	X	CTACACGACGCTCTTCCGATCTAAACTGAAGTTTGGCCTTGAAGC	CAGACGTGTGCTCTTCCGATCTACTACCATTTGCAAAAACATTCCGT	117938270	117938292	117938421	117938445	117938293	117938420	TTAGAAGTTCTCACACAACCAAGACATAGTCTTCCTTAAAACAGAAAAAAAACACAGCCATGCATACACACACACACACACACACACACACACACACACACACACAAATGCCAACTTCTAATATGTCT	344_47	47
1333	1	0	X	CTACACGACGCTCTTCCGATCTACCAGAGCTCATCACACATAGGA	CAGACGTGTGCTCTTCCGATCTGTGCACATGGCATAAAATCCGTT	141028475	141028497	141028610	141028632	141028498	141028609	CAAATATCATTCCATGACATGTTTGGTTCAACTCTGTGTGTGTGTGTGTGTGTGTGTGTGTGTGTGTGTGTGTGTTTGTGTGCGTGCGCACGTGCGCTAACTCACAATTTGA	344_47	47
1440	1	0	X	CTACACGACGCTCTTCCGATCTACACAGTAAAATACTGCCCTCAGA	CAGACGTGTGCTCTTCCGATCTTGGATAGCAAAAATTCTCTCTCTCTGT	8415096	8415119	8415207	8415233	8415120	8415206	TACATATCGGGATATATATATATATATATATATATATAGAGAGAGAGAGAGAGAGAGAGAGAGAGAGAGAGAGACAGAGAGAGAGAG	344_47	47
1518	1	0	X	CTACACGACGCTCTTCCGATCTGAGGACCACTCCTTGGATGCTAT	CAGACGTGTGCTCTTCCGATCTTGCCACTGTAGGCTTGAGATAGA	134823485	134823507	134823668	134823690	134823508	134823667	ATCTCAGCCCTGCAGGGGACTCTTCCTCATGTGCTCATCACAGCTGTGTGTGTGTGTGTGTGTGTGTGTGTGTGTGTGTGTGTGTAACTTTCCTTTGATAGTCAATCTCTTCCTCATGTGCTGTATACAAGCTCTGGAGTTGAGGTTTTTCCTTGGATGC	344_47	47
1547	1	1	X	CTACACGACGCTCTTCCGATCTTACCCAAAAAGCCTGGATAGGGA	CAGACGTGTGCTCTTCCGATCTTTTCCTCATTTTTGCCCAACTGC	9732454	9732476	9732626	9732648	9732477	9732625	AGGGATTTCAGCTTACAAAATACTCGAGAGAATATATAGTGCACAATAGAAAAGAATTTACACACGCGCACACACACACACACACACACACACACACACACACACACAGAGCGAGACAGAGAGAAGTTAATTGTTAGTCTCTCCCTGGT	344_47	47
1638	1	1	X	CTACACGACGCTCTTCCGATCTCCTCTAAATGCGGGGCTATTCAT	CAGACGTGTGCTCTTCCGATCTTCCCCCTCTCTCTCTTTACATGC	104412995	104413017	104413142	104413164	104413018	104413141	ATGTTTTGCTAAGGTTTTGGTGAGGATTAAATGAGTCATTGTATTAGCCAGTGTTCTCCAGAGAAATAGAACCATAGGAGGTGTGTGTGTGTGTGTGTGTGTGTGTGTGTGTGTGTGTGCACGT	344_47	47
1709	1	1	X	CTACACGACGCTCTTCCGATCTTCTGGAGGGGCAAAGAACTATCA	CAGACGTGTGCTCTTCCGATCTATGACAGAAGCGAGCAAGAACAT	88147068	88147090	88147216	88147238	88147091	88147215	GTCGGCTTAATATGAGAGTGTTTTGAGAATACCCAAATATTTAGCACACACACACACACACACACACACACACACACACACATGCCTGGGAAAGCTTCACTATGGAGTCTGTCTCCACCATGAAA	344_47	47
1783	1	0	15	CTACACGACGCTCTTCCGATCTACAGTACACATTTTTGTTTGGCT	CAGACGTGTGCTCTTCCGATCTCGTGTGCATGTTTCAAATGTTCC	55921532	55921554	55921692	55921714	55921555	55921691	TTGTATATATATATATATATGTGTGTGTGTGTGTGTGTGTGTGTGTGTGTGTGTGTGTGTGTGTGTGTGTGTGTGTGTGTAATGTTTTACTCTTTACATAGATATGAATACAAACAGAATTTAGGACATTTTATTAT	344_47	47
1861	1	1	7	CTACACGACGCTCTTCCGATCTACCCTAATTATCTTATGCGGCCT	CAGACGTGTGCTCTTCCGATCTTAGGCTCAGAAAGACTTCCCACA	21452512	21452534	21452634	21452656	21452535	21452633	TCATATTTCTTTTCTTTTTTATGTTTTTTCGTTGTTGAGGGTTTTCTTGTTGTTGTTGTTGTTGTTGTTGTTGTTGTTAAAAAAAAAAACTATTGGTGC	344_47	47
1898	1	1	13	CTACACGACGCTCTTCCGATCTCTCCTCTACATCTGCTTCTGGGA	CAGACGTGTGCTCTTCCGATCTCTGTGCTCCTGGAAGTTGTTTCT	34092095	34092117	34092240	34092262	34092118	34092239	CTCATTATTTAAAAACAATGGCAAAAACAAACAACAACAACAACAACAACAACAACAATCTTGAAGCTTTTAGGGAATCAGTGAGACTAGAAGTTGGGGGCAGGAAAAGGCTCTGAAAAAGC	344_47	47
1952	1	0	1	CTACACGACGCTCTTCCGATCTTTTATCCTCCCCCTCTCACCATC	CAGACGTGTGCTCTTCCGATCTCATACATCTGTCCCCAACAAGCC	177003343	177003365	177003502	177003524	177003366	177003501	GCTGTGAGCAAAGGAACACACACACACACACACACACACACACACACACACACACTGCCACTTTCAAGCAGGCAGCACAGAGGAGCAGAGACACGAGGCAACAGAGTCAGCTGCCAAGTGACAGCCTATATCATGT	344_47	47
2034	1	1	21	CTACACGACGCTCTTCCGATCTTGAACGAATAAATTTTAAAACAAGGGA	CAGACGTGTGCTCTTCCGATCTCCCAGATGTTGACTCCAATTGAT	23693001	23693027	23693126	23693148	23693028	23693125	TAATTAAAAGCATATATATGTGTGTGTGTGTGTGTGTGTGTGTGTGTGTGTGTGTGTGTGTGTGTGTGTGTGTGTGTTAAGGAACGGATCTCTAAAAA	344_47	47
2138	1	0	19	CTACACGACGCTCTTCCGATCTGGGTTAGAGGAGAAGGCAAGAGA	CAGACGTGTGCTCTTCCGATCTTGTATGGGAAAGTGTCCACAACG	42153087	42153109	42153186	42153208	42153110	42153185	GCAAATATTTGTTGAGCTAGCGTGTGTGTGTGTGTGTGTGTGTGTGTGTGTGTGTGTGTGTGTATTTGCCAGCTAC	344_47	47
2188	1	1	7	CTACACGACGCTCTTCCGATCTGCATGTCAATGCAGTCTCTCTCT	CAGACGTGTGCTCTTCCGATCTGGTCCTATTTTGGCTCCTTCTGA	127986639	127986661	127986814	127986836	127986662	127986813	CTCTCTCTCTCTCTCTCTCTCTCTCTCTCTCTCTCTCTCTCTCTCTATATATATATATATATATATATATATATATATATATATATATATATATAATTGAAGAAAAATGTGAGCCCCTTAAAGATTTTTTAAGATTAGGAAACAAAACTAAG	344_47	47
2263	1	0	20	CTACACGACGCTCTTCCGATCTCTCTCTTTACTGTTTCCAGGCCC	CAGACGTGTGCTCTTCCGATCTATTCTGAGCTCCTTCTTTGCAGG	40903148	40903170	40903236	40903258	40903171	40903235	TGTACAGTGTGTGTGTGTGTGTGTGTGTGTGTGTGTGTGTGTGTGTGTGTGTGTGTGTGTGTTAG	344_47	47
2280	1	0	Y	CTACACGACGCTCTTCCGATCTCGAACTGGTCCAAAAGGGATCAA	CAGACGTGTGCTCTTCCGATCTTGGGTAGAGAAGGGCATATGGAG	15548774	15548796	15548921	15548943	15548797	15548920	AAAGACAGTATCATGCAAGCCTTTAGAGAAGGAAACTAGGAAGCAAAAGAGACACACACACACACACACACACACACACACACACACATCTTACAGGCTCCTTTGGAGAAGCTAGAGAATCCTT	344_47	47
2369	1	0	12	CTACACGACGCTCTTCCGATCTCACCAGGCTGGCCTAAAAGAAG	CAGACGTGTGCTCTTCCGATCTGCCTCTATCTCTTTCTGCACTGG	2467385	2467406	2467497	2467519	2467407	2467496	CGGCGTCCTCCTGTGTGTGTGTGTGTGTGTGTGTGTGTGTGTGTGTGTGTGTGTGTGTGTGTGTGTGTCTCTTTGTCATCTTCAGCATAT	344_47	47
2445	1	0	Y	CTACACGACGCTCTTCCGATCTAGATCCACTGGCTTGAAATCTCG	CAGACGTGTGCTCTTCCGATCTTACAACTGTGGGGGTAAAACTGC	16651912	16651934	16652052	16652074	16651935	16652051	CTGCCAGCACAGCAGTCTTAGGTCAACCTGGGACACTCCAGCTTGGTGTGTGTGTGTGTGTGTGTGTGTGGTGGGGGGGCGGGGGGGGCACATCCACCATTGCCAAGGCTTGAGTTG	344_47	47
2657	1	1	X	CTACACGACGCTCTTCCGATCTTCATCTTGAAGCCTTTCTGGTGT	CAGACGTGTGCTCTTCCGATCTTGGTGTACAGGCTAGAAAGCAAG	105259094	105259116	105259227	105259249	105259117	105259226	CTATTAGGGTTCTCTCTCTGTGTGTGTGTGTGTGTGTGTGTGTGTGTGTGTGTGTATCCCTAGGTTTTTTTTTAACATAAGATAATGTCATCTAAGAATATAGTTTACTT	344_47	47
2713	1	1	X	CTACACGACGCTCTTCCGATCTGTGACTGGCAAGGGAACACTATC	CAGACGTGTGCTCTTCCGATCTTGTAGGACACCGTCATGGTACTT	19815909	19815931	19816123	19816145	19815932	19816122	ATCGGTAATTAACTCACAGCAAATATAAAGCACATAGTACAGTTAATTAACAAAGCAGGCTCTAGAAAGTGCCCTAAACACACACACACACACACACACACACACACACACGAAAGGCAACTGGGGCTTGACCGACGTGCATGGTGGCTGCCTAAATTCATAAACACATTAAATGAAACAACACAATGGAA	344_47	47
2720	1	0	16	CTACACGACGCTCTTCCGATCTGTCAACTCCACCCAAATCTCACA	CAGACGTGTGCTCTTCCGATCTATCTCCCCTGAGGATCTCTCTCT	13037077	13037099	13037241	13037263	13037100	13037240	GGTTGAAGAGAATTATAATGGAACAGAGTATGGTGTGTGTGTGTGTGTGTGTGTGTGTGTGTGTGTGTGTGTGTGTGTGTGTGTGTGTGAGAGAGAGAGAGAGAGAGAGAGAGAGAGAGAGAGAGAGAGAGAGAGAGAGAG	344_47	47
2828	1	0	6	CTACACGACGCTCTTCCGATCTCCGTCCAGAAAGGGAAAAGGAAA	CAGACGTGTGCTCTTCCGATCTACATGCTCCTCAGTCAACAACTC	75917761	75917783	75917951	75917973	75917784	75917950	ACTGCTACTTTGCACGCCAGCCCAAGCTGGCTGGTGTTTGTATTTCGGCCCAGATGTTCTCTCTCTCTCTCTCTCTCTCTCTCTCTCTCTCTCTCTCTCTCTGTGTGTGTGTGTGTGTGTGTGTGTGTGTGTGTGTGTGTGTGTGTGTGTGTGTGTGTGTGATGGCG	344_47	47
2864	1	0	X	CTACACGACGCTCTTCCGATCTCAGAAGTCAGTCTGTAGGGGTCA	CAGACGTGTGCTCTTCCGATCTCCAGGAAAGAAGCCAGTTCATGT	25276776	25276798	25276961	25276983	25276799	25276960	GCCTCTGTGATACAGAGCAGAGTACAACAACTACAAGAAATAGATCTGAGGGTGAATAGGAAATGATAAGTACAGGCTGTGTGTGTGTGTGTGTGTGTGTGTGCGCGCGCGCGCGTGCGCACGCGCGGTGCTTGAAGATGGAGAAGGATCTCAATGGGGTCT	344_47	47
2965	1	0	X	CTACACGACGCTCTTCCGATCTAGAAGGAATGTGTGGAGGCTACT	CAGACGTGTGCTCTTCCGATCTCACCCCATTCTCACCAACACATA	15089106	15089128	15089221	15089243	15089129	15089220	ACTGGCTATCCTACCCTCCCCACACAGGTCTGTGGAGTGTGTGTGTGTGTGTGTGTGTGTGTGTGTGTGTGCATGCGCATATTGTGCATGTT	344_47	47
2984	1	0	X	CTACACGACGCTCTTCCGATCTACCTCATCAAGCCCAGAATGGTA	CAGACGTGTGCTCTTCCGATCTCAAATGCTAACGAACCACCCCTA	40353608	40353630	40353738	40353760	40353631	40353737	TTATATTATCTGTGTGACAATTTACTCTAAAACACCTCTATATATGCAGAGTGGTGCGTGTGTGTGTGTGTGTGTGTGTGTGTGTGTGTGTGTGATTATACTTACCC	344_47	47
3477	1	0	X	CTACACGACGCTCTTCCGATCTCATGGCCAGAGAGACAAAGAGAC	CAGACGTGTGCTCTTCCGATCTATTATAAAGGGCTTGGGGCTGTG	25303676	25303698	25303817	25303839	25303699	25303816	AGAGAGAGACAGACAGAGAGAGAGAGAGAGAGAGAGAGAGAGAGAGAGAGACAGACAGACAGACAGAGAGAGAGAGAGAAAGCGCGTGAGAGAGTGAGCACATGCAAGACATTGAACT	344_47	47
3615	1	0	X	CTACACGACGCTCTTCCGATCTTGTCTAGCTCTTATCTCTGCCAA	CAGACGTGTGCTCTTCCGATCTCTGTGCATGCGTGTTTTTCATCT	15220311	15220333	15220383	15220405	15220334	15220382	TCTACACACACACACACACACACACACACACACACATACACACAGAGAG	344_47	47
3805	1	0	X	CTACACGACGCTCTTCCGATCTTTGGGGCTCTGCTTTCTCTTGA	CAGACGTGTGCTCTTCCGATCTTGGGAACTAGTGACATTTTGCCT	141608769	141608790	141608902	141608924	141608791	141608901	ATGCTTTGCCACTTAGAATTTTTTTTTTTTTTTTTTTTTTTTTTTTTTTTTTTTGCCAAATACCCTAAATCATCTCTCTCAAGTTCAAAGGTCCACAGATCTCTGGGGCAG	344_47	47
3891	1	0	X	CTACACGACGCTCTTCCGATCTTGAACCTAGATCATGTCTCTGCACT	CAGACGTGTGCTCTTCCGATCTCTCCTGCAGTTCTCCTACAAACC	150116986	150117010	150117129	150117151	150117011	150117128	CCAGTTTGGTGACAGAGTGAGACCCTGTCTCAAAAAAAAAAAAAAAAAAAAAAAAAAAAACCAGAGGAAAGAGGGTAACGTTCAACTCAGAGAATCCCATCTCTAATAGTGGAATTTA	344_47	47
3956	1	0	X	CTACACGACGCTCTTCCGATCTCAAGCTTGTGATGGGGAAGACTGG	CAGACGTGTGCTCTTCCGATCTTTTTGGACAACACACTGAGGGAG	101804734	101804757	101804906	101804928	101804758	101804905	GCAAGGTAAGGGGGTGTGATGGGAGCAATCACAGGGGCCAAGGGCCAGAGTGTGGCAGCACCCCCCCCCCAAAAAAAACCTTGCTTCTCCTCTCCTCTACAGACCTGTGGGGGCAGCTGCTGAAGCACACAAAACATGACATTGTGGA	344_47	47
3966	1	0	X	CTACACGACGCTCTTCCGATCTGCTGTAGGAATTTTAGCAGCAGT	CAGACGTGTGCTCTTCCGATCTTTGCACCTGAACACTAAAGGACC	83934568	83934590	83934824	83934846	83934591	83934823	GGCAGCAGCATAAGTTGTTAGTGTCCTCAGTGACAAGAGCTTTGCGGGGGGTTGGGGGGGGACTCTTTTTATTGTTTTTCCCACAATGGAGAGACTTATCCAACAGGATTCTTCTTGGTGTCAGGTCTGACACAGCCTACAAGAAGCTACCATGGTGCTGGGTTCAAGGGCACATGTGCTCAGAAAGGCTGTGGAGCTATGGTCCTAGGCTCACGATCTCATAAAACTATTGT	344_47	47
4124	1	0	X	CTACACGACGCTCTTCCGATCTATAACTGCCTAGGATTGTGAAGC	CAGACGTGTGCTCTTCCGATCTCATGCCAATGGAGGTGCATTTTA	21014805	21014827	21014893	21014915	21014828	21014892	AGGTTATCAAGAATTTGAAAGCCTAGATAGAAAAAAAAAGGGGGGGGGGGCTCTTTATAAGTCTA	344_47	47
4157	1	0	X	CTACACGACGCTCTTCCGATCTGAACTCCCAGGTCACACTTCCT	CAGACGTGTGCTCTTCCGATCTTAGTGTCTACTGCTTGTTGGGGA	70470992	70471013	70471254	70471276	70471014	70471253	CAAATCCTACTTACTGCTCTCAGTGGAATCTACAACCTCAGGTTTTGGAGGTTCTGCTCTCCTAACGCGCTCGCTTCTCTTCTGTACCTCGGAAAGATGGGAGGGGAGGAAAACTGACACCCTGGCCAGGCTAACACTAGTACAGGGTTTGGGGGGGGATAGAAGATGGGAGGGGGAAGGGAGAGTGGGGACCCTTGGCCCAGCCCTTAGGAGGAGGGAAGAAAAGGAGGTTGGACTTTC	344_47	47
4233	1	0	X	CTACACGACGCTCTTCCGATCTAGGGGATAAAATTCCCTGAACCCT	CAGACGTGTGCTCTTCCGATCTAGCTCCCAGTGAGATTGATGTGT	63882232	63882255	63882423	63882445	63882256	63882422	TGCACTTCCTAGGTGAGGTTACTCCCCACCCTGCTTTGCACTTCCCAGGTGAGGCGACTCCCCACCCTGCTTTGGCTTTCCCTCCATGGGCTGCAACCACTGTCCAACCAGTCCCAATGAGATGAACCTGGTACCTCAGCTAGAAATGCAGAAATCACCCCCCCCTT	344_47	47
4234	1	0	X	CTACACGACGCTCTTCCGATCTACTCTATCATGAGTCAGCAAGGGA	CAGACGTGTGCTCTTCCGATCTAAGGGATTGATATGGTTTGGCCC	27517845	27517868	27517967	27517989	27517869	27517966	CACATTCTCCCCCATGATCCAATCATGTCCAATCAGGTCCCACCCGCAACACTGAGGATTACAATTCAACATGAGATTTGGTGGTGGGGGGGGGTACA	344_47	47
4286	1	0	X	CTACACGACGCTCTTCCGATCTTATGGGCATATTGCGTGATGCTAA	CAGACGTGTGCTCTTCCGATCTTGGACACAGGATGGCAACAATAG	140310021	140310044	140310136	140310158	140310045	140310135	GGTTTGGGATATGAATGATCCTGTAACCCAAGTGGTAAGCATAGTACTCACTGGATTGAAAAACAACCCCCCCCGATTAGTCCCCAAGTGT	344_47	47
4322	1	0	X	CTACACGACGCTCTTCCGATCTATATGACCCAGCAATCTCATCACTA	CAGACGTGTGCTCTTCCGATCTCAGGATTTCATTCCATTGTATGGGG	121519286	121519310	121519493	121519517	121519311	121519492	TTTATCCAAAGGAAAGGAAATCAGTATATCAAAAAGATGTCTCCACTCCCATATTTATTACAGCACTCTTCACAATAGTCAGGACATAGAATCAACCTAAGCGTCCATCAATGAATGAATAAAAAAATGTGATATTATACACACACACACACACACACACACACACACACACACACACACAC	344_47	47
4375	1	0	X	CTACACGACGCTCTTCCGATCTCAACCCCAGCTTCAGATGGCT	CAGACGTGTGCTCTTCCGATCTCGTGTGGTAATCTGAGCTGCAT	82567045	82567065	82567265	82567286	82567066	82567264	CAGAACAGAGAGAGAGAGAGAGAGAGAGAGAGAGAGAGACAGATCCCATATGTTTCAGAGAAAGTAAGATAAGAAAACAAGAGTCTCTGCCTGATAATACAGAGAATTCACCTGGATTTTATCCAAGACCATCAAGGTATATCTCTATGAGTCTGCAAGAACCACAGCATTACTGGGCTTGGAGTACTTCCTAAATCAG	344_47	47
758	1	1	X	CTACACGACGCTCTTCCGATCTCCTCAGTTTACTTGGGGCAGAAA	CAGACGTGTGCTCTTCCGATCTGCAATATGAGTGTGCCTGTGACT	10594269	10594291	10594431	10594453	10594292	10594430	TGTGCCCAGCTGAAGAACATTTCCCAGCCCCCTTTGCAGGTATAGGTGATCATATGAAACTATTATTATTATTATTATTATTATTATTATTATTAAAGACTAGGTCTCGCTGTGTTGCCCAGGCTGGAGTGCAGTGGCT	345_47	47
762	1	0	X	CTACACGACGCTCTTCCGATCTAATGTTCCAGAGGAGGCTTTCC	CAGACGTGTGCTCTTCCGATCTGGATCACACAGCGTGTAGTCTTT	150024929	150024950	150025073	150025095	150024951	150025072	TCATCTGAGAGGAAAAGAAATGAATGATGGACATACAAAATGACATGAATGAATCTCAGAATAATTATGCTGAGTGACAGAAGCCAGGCTAAAATAATAATAATAATAATAATAATAATAAT	345_47	47
897	1	0	X	CTACACGACGCTCTTCCGATCTGTTGGGGAGAGAAACAGTGGAAG	CAGACGTGTGCTCTTCCGATCTTCTGGCTGTGTAGAAATGAAAGCA	46179717	46179739	46179859	46179882	46179740	46179858	TAGTGAGAGCATGATAAGTGAAGCAAAGAAGAAGACGTGTGTGTGTGTGTGTGTGTGTGTGTGTGTGTGTGTGTGTGTGTGTGTGTGTAGACCTGTACACAAAACCTCCATTATTTTTA	345_47	47
959	1	0	X	CTACACGACGCTCTTCCGATCTATGGAGTTAGAGAGAGGGGCTTC	CAGACGTGTGCTCTTCCGATCTCCATCTAGCCTAGCCCCCATTTA	36703676	36703698	36703818	36703840	36703699	36703817	CTTAGTTGAATATCTTAGAAGTCAGCCAAATCCGTAAGTGAAAGAGAGAGAGATTATTATGTTTGTGTGTGTGTGTGTGTGTGTGTGTGTGTGTGTGTGTGTGTGTGTGTGTATTCCTT	345_47	47
1027	1	0	X	CTACACGACGCTCTTCCGATCTAGTCAGACCCCTCCTTGTTGAAT	CAGACGTGTGCTCTTCCGATCTTTGCTCCTTGTCTTGAAGAGCTG	149447757	149447779	149447869	149447891	149447780	149447868	ATGCCTGTGTGTGTGTGTGTGTGTGTGTGTGTGTGTGTGTGTGTGTGTGTGACCCATAAAAGATGGAATGCTAGTATTTAGAAAATAAA	345_47	47
1053	1	0	X	CTACACGACGCTCTTCCGATCTGATGAAGCAGGCAAAGGCAAAAT	CAGACGTGTGCTCTTCCGATCTGGAGTTACAAACCAGTGCTCCAT	33874729	33874751	33874890	33874912	33874752	33874889	GAATGTATCACAAAAGTAGGTGATGGAGACTGTGAAAAGACAGTGTGTCTGGCTTTTTTTTTCTCTCTCTGTCAAACACACACACACACACACACACACACACACACACACACACACACACTTCTATAGTCTGAATCC	345_47	47
1103	1	0	X	CTACACGACGCTCTTCCGATCTAATCCCCACTCCCTGTTTCTTCT	CAGACGTGTGCTCTTCCGATCTGAATCCCCAGCTCTCCTGCTAT	68279817	68279839	68279929	68279950	68279840	68279928	CTCTAATATAGCACTGGTGGGGGGAGGGGGTGGGGAAGCAGCCCTGTGTGTGTGTGTGTGTGTGTGTGTGTGTGTGTGTGTGTGTGTGT	345_47	47
1147	1	0	X	CTACACGACGCTCTTCCGATCTGCAAAACGAGTCCTTCCCAAATG	CAGACGTGTGCTCTTCCGATCTCCATCAAGGGCAACCATTCCTTA	99634241	99634263	99634425	99634447	99634264	99634424	AGTCACGTAGGGCACCAACAACTCTGAGATCTGTCACATACACACACACACACACACACACACACACACACACACACACACACATTTCCTCCCAGCTCTCAGGAACACAACTTCTTTCCCTTTATCTAGACAGTAGCTTTTGCCCACCTTTATAAAATAGG	345_47	47
1151	1	1	X	CTACACGACGCTCTTCCGATCTGCTGTTTTTCCAAACCTTGGGTC	CAGACGTGTGCTCTTCCGATCTTCACTCCATGTTTTCCCTTTTCCA	14070454	14070476	14070596	14070619	14070477	14070595	AAGTTTGCTGTAAACATAAATGTCTTGGTTGGGTGTGTGTGTGTGTGTGTGTGTGTGTGTGTGTGTGTGTGTGTGTATTAAGTAAAGGGAATAAGCCTAATGTTTAGACTACAATGGAA	345_47	47
1224	1	0	X	CTACACGACGCTCTTCCGATCTATTCCCATACCTCACTCAGGCTT	CAGACGTGTGCTCTTCCGATCTCCAGCAGATTCGGTGATAGATGG	68028375	68028397	68028536	68028558	68028398	68028535	CCTTCGCCAAATTTGGACTCGCTCTTATTTCGTGTGTGTGTGTGTGTGTGTGTGTGTGTGTGTGTGTGTGTGTGCACGCGCCTGGTCTCCAGGCAAAAAGGTCATTTCAATCCCCTGCATTGTGACCTTTTCTCTTCC	345_47	47
1369	1	0	X	CTACACGACGCTCTTCCGATCTAAATGCTGCTGATACTTCTGCCA	CAGACGTGTGCTCTTCCGATCTCATTCCCACTTTGCATTCTGCTG	126758464	126758486	126758607	126758629	126758487	126758606	GCTAACCATTTGAAATGACATTTGCAACTTGATAGAATACACACACACACACACACACACACACACACCCACCCTTTAGGAAAGTCAGTGCCTAGGAAAGCGTAATGCTTACAATTGATG	345_47	47
1385	1	1	X	CTACACGACGCTCTTCCGATCTAAACTACTGCCAAGTCCCAAGTG	CAGACGTGTGCTCTTCCGATCTCCTGGTCTGTTGGAACTCCATTT	23588791	23588813	23588964	23588986	23588814	23588963	TTCCATCTTAGCAACTTTACAAAAAAAAAAAATTGAATGGAAAACCACACCATTTTTAAAATAACTTAGCTATTAATAAAATGAAGTGTGTGTGAGTGTGTGTGTGTGTGTGTGTGTGATCTCATCAAACAATGCATGAATGTACTTGAG	345_47	47
1395	1	0	X	CTACACGACGCTCTTCCGATCTAAAAGGATGCAAAACAATGCGCT	CAGACGTGTGCTCTTCCGATCTATGGAACGCATTTTGGGTTGTTT	31139509	31139531	31139668	31139690	31139532	31139667	GCCTCAAAGTTTTGTGTGTGTGTGTGTATGTGTGTGTGTGTGTGTTTGTTTTGTTTTTAGGGGTTTTTATAAACAACTTTTTTTTATAAAGCACACTTTAGTTTACAATCTTTCTTTATAACTGTTATAAATTTTT	345_47	47
1468	1	1	X	CTACACGACGCTCTTCCGATCTAGTTGCCATCCCGTAAACCTTTT	CAGACGTGTGCTCTTCCGATCTACACCAACATCTTTAACCACACA	146684260	146684282	146684421	146684443	146684283	146684420	CCATCGACCTCCCCCAGCACTTTGTCCTTGTCTTACACACTCTACTCTCAATATAGCAACCAGGTTTAACATACACACACACACACACACACACACACACACACACACACACATATATATATGTACATACAGTGTTAT	345_47	47
1482	1	0	X	CTACACGACGCTCTTCCGATCTCAGGAGAGTCACTTTCGTAAAGATATG	CAGACGTGTGCTCTTCCGATCTTTTCAGGGAGTGAGGGAGGAAAA	6270862	6270888	6271046	6271068	6270889	6271045	TAAATATCTTGAAGATACATGTGTCTGTATTTATAAATATAGATAGATAGCTACACACACACACACACACACACACACACACACACACACACATATATATATATATATATATATATATATATATATATATATATATATATATATAAAGATTCCCTGG	345_47	47
1699	1	0	X	CTACACGACGCTCTTCCGATCTTACCAACAGATGAGGATCCCTGG	CAGACGTGTGCTCTTCCGATCTAATGCTCTACATGCAGGCTTACT	8854081	8854103	8854186	8854208	8854104	8854185	AGGACATCTTAGAAGCGGCCTGCCACAGTGTGTGTGTGTGTGTGTGTGTGTGTGTGTGTGTGTGTCTCCAAGGTAACTATAT	345_47	47
1700	1	0	X	CTACACGACGCTCTTCCGATCTTAGGGCTTGAAAGATGGACCTGA	CAGACGTGTGCTCTTCCGATCTGGCTTGCTCTCTGTGTCTCTTAG	150936106	150936128	150936238	150936260	150936129	150936237	GGCCAGAGTGAAAAGAAACAGTGTGTGTGTGTGTGTGTGTGTGTGTGTGTGTGTGTGTTGAGAGAGAGAGACAGAGGGATAAACGAAGTGAGATAGAGAGACACAGAAA	345_47	47
1751	1	0	1	CTACACGACGCTCTTCCGATCTTTTGTGGAATTCTCTGGTGTGGG	CAGACGTGTGCTCTTCCGATCTTCAATGAACCTGAGGTAGGGTAA	230966316	230966338	230966406	230966428	230966339	230966405	GTGTGTGTGTGTGTGTGTGTGTGTGTGTGTGTGTGTGTGTGTGTGTGTGTGTGTGTGTGTGTGTGTT	345_47	47
1754	1	0	1	CTACACGACGCTCTTCCGATCTAGTACTTTTTGGCACTGCTTGGT	CAGACGTGTGCTCTTCCGATCTTGTGACTAGTGCATGAGTTTCTCT	70530297	70530319	70530368	70530391	70530320	70530367	ATTTTGTTGTTGTTGTTGTTGTTGTTGTTGTTGTTACATTTTCAAAAG	345_47	47
1878	1	0	8	CTACACGACGCTCTTCCGATCTCTGCCCCTCTTCCAGAAAATTCA	CAGACGTGTGCTCTTCCGATCTGAAACAGAGTAGTAGCAGCAGCA	77203047	77203069	77203204	77203226	77203070	77203203	TGTATAACCCACCCCTTATTTAGCATATAATCAAGGAATAGCCATATGTGTGTGTGTGTGTGTGTGTGTGTGTGTGTGTGTGTGTGTGTGTGTGTGTGTGTGTGTGTGGCTAGCCAGCAATCCACGAAGACTGC	345_47	47
1941	1	0	5	CTACACGACGCTCTTCCGATCTTTTTCCTTCCCATCCTCGTCTCT	CAGACGTGTGCTCTTCCGATCTTGCCATATCTCAATGAAAGGCAA	62483507	62483529	62483697	62483719	62483530	62483696	CCTCAGATATCACTCTTCTTTTCAGTTTCCAGAGATTGCAATAGACATATTCCAGTTACCAAACACACACACACACACACACACACACACACACACACACACACACACACACACACTAAATGAAATATCAATTTTATGTTTATGGATACTTTGCAGATACTGCAGAA	345_47	47
2229	1	0	11	CTACACGACGCTCTTCCGATCTGAAATGCAATCCGGAAGGCACAG	CAGACGTGTGCTCTTCCGATCTCCCAGAAGCCACTTCATACAGAC	107461033	107461055	107461166	107461188	107461056	107461165	GTTTCTCTCTCTCTCTCTCTCTCTCTCTCTCTCTCTCTCTCTCTCTCTCTCTCTCTCTCTCTCTCTCTCTCTCTCTCTCTCTCTCTCTCTCTCTCTCTCTCTCTCTCTCT	345_47	47
2258	1	0	6	CTACACGACGCTCTTCCGATCTCTGAGTCTGTGCTCTGTGTCATC	CAGACGTGTGCTCTTCCGATCTCAGGAACATCAGGAACAATGCCT	28746662	28746684	28746844	28746866	28746685	28746843	AAGACAATCACTGTATGTTTCCAATTCCACTGTTTATGAATTCCCGACACTAAGCGCCCTCTCTCTCTCTCTCTCTCTCTCTCTCTCTCTCTCTCTCTCTCTCTCTCTCTCTCTCGGGCATGGCTACACCAGGAGAAAGATATCTTGTGGTAAAAACAA	345_47	47
2275	1	0	17	CTACACGACGCTCTTCCGATCTCGTTCTCAGGTGGTTCAAAGACA	CAGACGTGTGCTCTTCCGATCTTTCCTCCCTGCATGGATTCTGTA	82560	82582	82735	82757	82583	82734	ACTCCCCCCTTCCTTGTCTCTAAACAGTCCTTTCCGGCGTGTGTGTGTGTGTGTGTGTGTGTGTGTGTGTGTGTGTGTGTGTGTGTGTGTGTGTGTTGGCTTCTATTAGCTTTACATTTCAAAAATCCCAGGTACTTCCAGCTCCCTGGGAC	345_47	47
2313	1	1	12	CTACACGACGCTCTTCCGATCTCCCAAAGATACACCGAGCATAGG	CAGACGTGTGCTCTTCCGATCTATTTATGGCTGACTGGCATACGG	19350540	19350562	19350705	19350727	19350563	19350704	ACTAGGCACACAGTTGGCATTGTTGAAGTCACAGAGTCTATCCGGTGCTGTGTGTGTGTGTGTGTGTGTGTGTGTGTGTGTGTGTGTGTGTGTGTGTGTGTGTGTTTAAGTCGCCTCGTTCACTTCCAAGGCTCTTTTTACA	345_47	47
2324	1	1	22	CTACACGACGCTCTTCCGATCTCCAAGTGGGATTGCACAGACATA	CAGACGTGTGCTCTTCCGATCTTTGCCTATAGGTGTGTGAGGTGA	26343381	26343403	26343572	26343594	26343404	26343571	AATTCATACACACATACACCCTGAATTCATAGTCACATGTAATGCCTAATACACACACACACACACACACACACACACACACACACACACACACACACACACACACCAAGCTGTTATACCTACCACATGCATTGGTAACCACAGCCACTCTTAAACATTGATGGTCAC	345_47	47
2374	1	0	11	CTACACGACGCTCTTCCGATCTCAAGAGTCCCGATAGACACACAC	CAGACGTGTGCTCTTCCGATCTAATACCCCTGTGAGTGTTTTAGTT	62421222	62421244	62421326	62421349	62421245	62421325	ACACAGAGAGAGAGAGAGAGAGAGAGAGAGAGAGAGAGAGAGAGAGAGAGAGAGAGAGAGAGAGAGAGAGAGAGAGAGAGA	345_47	47
2482	1	0	18	CTACACGACGCTCTTCCGATCTACACTGACTTCCAAATCTGCTCC	CAGACGTGTGCTCTTCCGATCTAGAAAGAAGAAGTCAAGGGCTGT	69722103	69722125	69722238	69722260	69722126	69722237	TCAGATCATTTTTCCACTTCAGGAAATGACATCCCCATTTTTACAGTAGCCAAACACACACACACACACACACACACACACACACACACACACACACACACACACACACAGA	345_47	47
2599	1	0	X	CTACACGACGCTCTTCCGATCTTGCTTACCGCATCATTTTGCCTA	CAGACGTGTGCTCTTCCGATCTCAGAACTGCTGGAAAGACAACCT	3951724	3951746	3951838	3951860	3951747	3951837	GAAAATTGAAATCGGTGGAAAGAATTACAGCTAGGCAAATGCAAAGTTGTGTGTGTGTGTGTGTGTGTGTGTGTGTGTGTATTGAGGGGGA	345_47	47
2636	1	1	X	CTACACGACGCTCTTCCGATCTTCTGTGGCATAACCCATTTCATCT	CAGACGTGTGCTCTTCCGATCTAAAAATTGGAGCAGCATTGGACA	44051211	44051234	44051358	44051380	44051235	44051357	ACCTTTTTAATTTTTCTAATCATGTCATTCACCTCTTTGAAACAATGTTTTCACTTTGAATTCACATATGTAAGTGTGTGTGTGTGTGTGTGTGTGTGTGTGTGTGTATAAAACCTGTTTTAA	345_47	47
2646	1	0	X	CTACACGACGCTCTTCCGATCTTCCCTGACCACACACATGTTTTC	CAGACGTGTGCTCTTCCGATCTATGGTTCCACATGAAAGCCACTT	128065376	128065398	128065581	128065603	128065399	128065580	AGGATCTCATTCTCTCTCTCTCTCTCTTTCTCTCTCTCTCTCTCTCTATCTCTCTCTCTCTCTCTCACACACACACACACACACACACACACAGGGAAAAACATTTTATTTGAGAAAAAATCAACTCAGACTGCCACTAAAGTTTACTACTCAAGAGATACACTCAAAAGTTCTGTCACAGA	345_47	47
2687	1	0	6	CTACACGACGCTCTTCCGATCTTACAGCTGGTCTAAGAGACCCTG	CAGACGTGTGCTCTTCCGATCTTGTTCCAACAGCTAGCATTACTCT	145607471	145607493	145607620	145607643	145607494	145607619	GAGATAAATTGCTGAAGAGTCCTCTCTCTCTCTCTCTCTCTCTCTCTCTCTCTCTCTCTCTCTCTCTCTCTCTCTCTCTCTGTGTGTGTGTGTGTGTGTGTGTGTGACTGAGACAAAGGCACTATA	345_47	47
2771	1	0	X	CTACACGACGCTCTTCCGATCTGAGGACACATAGCCACATTCAGG	CAGACGTGTGCTCTTCCGATCTGTTTGATTTGGTGGCTGTTCTGG	48323670	48323692	48323736	48323758	48323693	48323735	GATCACACACACACACACACACACACACACCAGAGAGAATTTG	345_47	47
2833	1	0	X	CTACACGACGCTCTTCCGATCTCCCCCAGGTTTCTCAGAGACTAA	CAGACGTGTGCTCTTCCGATCTTCCACTGCTCTGGCTTAGTGATA	135239118	135239140	135239214	135239236	135239141	135239213	GGAATACACACACACACACACACACACACACACACATAGGCAGACCTGCAAATTATCGGTCCAAAAATATTTA	345_47	47
2868	1	0	X	CTACACGACGCTCTTCCGATCTCACCTGGCTTTTCTCTATGGTCC	CAGACGTGTGCTCTTCCGATCTAGGAAGAGAGGACAGAACAGCTT	39020939	39020961	39021106	39021128	39020962	39021105	TCCTTCCCTTATTCACCCTTTTATATGGCTTCTTTTTTACGAAGTTCCTCATAGAAATTGTGTGTGTGTGTGTGTGTGTGTGTGTCTGCGTGCACACGCTGAGGAGTGTGGCACTGGAGTCTAAAAGGACAAGAAGCAGAACCA	345_47	47
2913	1	0	X	CTACACGACGCTCTTCCGATCTATAAAGGCGTAGCATGAGGGAAC	CAGACGTGTGCTCTTCCGATCTGGACATTGGTACAAGCCATAGAGC	71686923	71686945	71687092	71687115	71686946	71687091	CTTGTGGTGATGGTACTGATCTGTATCTTGATTGTGGTTGTAGTTATGCAAGGCTACATGTGTGATAAAATTGCATAGAGCTACACACACACACACACACACACACACACACACACGTGCATATATAGCTGGTGAAATCTAAATAA	345_47	47
2924	1	0	X	CTACACGACGCTCTTCCGATCTAGTATGATGAACAGGGTGCTGTG	CAGACGTGTGCTCTTCCGATCTGAGAGGCCTTTTCTGACTCCCTA	141710368	141710390	141710456	141710478	141710391	141710455	GTGGGCAGCGATGGGGTGTGTGTGTGTGTGTGTGTGTGTGTGCATGGGGTGAGGTTGAGTTCTGA	345_47	47
3438	1	0	X	CTACACGACGCTCTTCCGATCTAGCACTTAGTACATGACCTAGCA	CAGACGTGTGCTCTTCCGATCTCTGAGTTCCTTAGAGGCAGCAAT	24021734	24021756	24021830	24021852	24021757	24021829	TAAATATATGTGTGTGTGTGTGTGTGTGTGTGTGTGTGTGCTCGTGTGCACATGCAGTGTTCAGATAAACAGT	345_47	47
3790	1	0	X	CTACACGACGCTCTTCCGATCTGTAAGCAGAGTCACACCACTGT	CAGACGTGTGCTCTTCCGATCTTTTTTCCTGCCCCAAACCCACTC	71464865	71464886	71464959	71464981	71464887	71464958	ACTCCAGCCCGAGTGACAGAGTGAGATCCTGTCAAAAAAAAAAAAAAAAAAAAAAAAAAAAAAAGGAGCCGA	345_47	47
3801	1	0	X	CTACACGACGCTCTTCCGATCTATGTAGTGGTGGGGGCCTGTTAT	CAGACGTGTGCTCTTCCGATCTCCTGAGCCATAGCACCTTTTCAT	25749294	25749316	25749553	25749575	25749317	25749552	CCCAGATACTCAGGAGGCTGAGGCAGGAGCATCACTTGAATCCAGGATGCAGAGGTTGCAGTGAGCTGAGATTGTGCCACTGCACTCCAGCCTGGGTGACAGAACTAGATGCTGTCTCAAAAAAAAAAAAAAAAAAAAAAAAAAAAAAGAGTACACAGTAAATAACGGTCCTACAGTTATGAGAATTGGTGCTGGTGGGTTGTGATATAATTAGCAGTGACAATATTACAGATAGA	345_47	47
3854	1	0	X	CTACACGACGCTCTTCCGATCTACGGGGGCCTGCGTAGAGAA	CAGACGTGTGCTCTTCCGATCTACCCATCCTCCCGTAGGCCC	135056205	135056224	135056486	135056505	135056225	135056485	CGTGTGGGGGCGAGGGGCGGGGTAGGCAGACGGGCGGGGTGGGGAAGACGCGCGGGGCCCGCACGAGGGTGGGTGTAGCCGAGGGGCGGGGCCAGTGGGTGGGTGGGTGGGCGTAGCCGGGGGGGGGGGGCCCTGGTGGGTGCGGTCGAGTGGCGGGGCCTGCGGGGAGGATGGGTGGGGCCGAGGGGCGGGGAGGAGGTGGGGCCGAGGGGCGGGGAGGAGGTGGGGCCGAGGGGCGGGGAGGAGGTGGGGCCGAGGGCG	345_47	47
4016	1	0	X	CTACACGACGCTCTTCCGATCTTAAATCATAATTGCGCCACCGAATG	CAGACGTGTGCTCTTCCGATCTACACGATATGGTTCCCCCTGTAA	128917942	128917966	128918141	128918163	128917967	128918140	AGTTTCTATAATGTGAACATCCCCATGTAGACAGCACTTAGATCAAGAAACAACACTCTCAGAAGTCTAGAAGCTTCCCTCATGCCCCTGCCAGTTACTACACCCCCCCCTTCCCCCAGGGCAACCGCTATCCTGACTTCCAACAGCACAGGTGAGCTCTGCCAGGCTTTGAAC	345_47	47
4076	1	0	X	CTACACGACGCTCTTCCGATCTTTTCAGCTCTCTCTAGTAATTGGC	CAGACGTGTGCTCTTCCGATCTTTCCAAGTTTCCTCAGATCCCCT	12458702	12458725	12458853	12458875	12458726	12458852	AATGCAGGTCCAAGGGCCCTAGGGAAGCCCTGTAAAGAAGATCTGCAAATGCAAGTCATTGAAAAGGAAAACACATAGGGTGTGTGGGGACTTGGGAGGGGGGGGAGCAGCAACAGAAATGAAAAAG	345_47	47
4191	1	0	X	CTACACGACGCTCTTCCGATCTCAGGAGCTGGCACTTACTTCGAT	CAGACGTGTGCTCTTCCGATCTCAATGGGGGAAAGGGATAATGGG	53264948	53264970	53265121	53265143	53264971	53265120	GGTGCTGTCCAGCGATCCCACGCTGTTACGCCGCCCCCGCTTCCCTGCACCCACAAGCAAGGAGCCCAGCGTCAGAGCAGCAACCCCCCCCCTACCCTGCTGGGCTCCAGAGCTGGGCACCAGGACTGGGCCCCTCCCGGGGACAGACAC	345_47	47
4244	1	0	X	CTACACGACGCTCTTCCGATCTATGACACAATTTGGAGGGCTTC	CAGACGTGTGCTCTTCCGATCTGGTCGTGACCTGTACTTCAGACT	46483488	46483509	46483688	46483710	46483510	46483687	CAAGTTGGCGCCACATACTCCCATCCCCATCCTTTGCCCTATGCATCTCTTCCATTAGGCTATTTCCGAGTTGTATCCTTTATAACAAACTGGTAATGGTAAAAGTTGTGTTCTGTGAGTCATTCTAGCAAATTATCGAACCTGAGGAGGGGTTGGGAACCCCCCCCTATAGCCAGTC	345_47	47
4345	1	0	X	CTACACGACGCTCTTCCGATCTCCAAATCCCAAACACTTCTGCTTC	CAGACGTGTGCTCTTCCGATCTCAATCACACTGAAAACCGTCAGC	136196953	136196976	136197095	136197117	136196977	136197094	CAAGCATTTTGGATAAAGGATACTCCACCTTTACACACACACACACACACACACACACACACACACACTCACACACAAGCATATCCAACCTAATTCTTCTCCCTCTAGTGGTTTCTGG	345_47	47
4397	1	0	X	CTACACGACGCTCTTCCGATCTAATTTCCATTGAGGCTGGGTGTG	CAGACGTGTGCTCTTCCGATCTACATGCTGCTGTGCTCAACTAAT	43275340	43275362	43275496	43275518	43275363	43275495	GTGGCTCATGCCTGTAATCCCAGCACCTTGGGAGGCCAAGGTAGGAGGATTGCTTGAAGCCAGGAGTTTGGGACCAGCCTGGGGAAGCTCTACAAAAAAAAAAAAAAAAAAAAAAAAAAAAGACACAAAAAAA	345_47	47
743	1	0	X	CTACACGACGCTCTTCCGATCTGTTTAGCACCTGCGACAGTATCA	CAGACGTGTGCTCTTCCGATCTTGGCCATAGAAACAGTAATGGTC	102796266	102796288	102796370	102796392	102796289	102796369	GGCATTGAGGAAATCACAATAAACATTAGCTATTATTATTATTATTATTATTATTATTATTATTATTATTATACCTGAATA	346_47	47
755	1	1	X	CTACACGACGCTCTTCCGATCTTGTCAGTAAGACACATGCCTTGG	CAGACGTGTGCTCTTCCGATCTTGCCATCAGTAACACAAACCCAT	103185219	103185241	103185366	103185388	103185242	103185365	AGCTGTGTTTTTATTTTCTTTTAATAGTGGATTTAGTTTTGTGCTAATGATAATGATGCTGTTGATAATAATAATAATAATAATAATAATAATAATAATAAATTACTTTCAACTGGAACATTTG	346_47	47
890	1	0	X	CTACACGACGCTCTTCCGATCTCTCTGTAGCTGGCATGTTTCTGT	CAGACGTGTGCTCTTCCGATCTCTAGCAATGGAGTGATGAGACGG	78705857	78705879	78706024	78706046	78705880	78706023	TTGTTCTGATCTTTTGCTTCCCTCTAGCGGCCAATGTTTGCATATGTATATGAGGCTAGCAAACTGTGTGTGTGTGTGTGTGTGTGTGTGTGTGTGTGTGTGTGTGTGTGTGTGTGTATAAAATTGATGGAATTTCTATGGTTT	346_47	47
1066	1	1	X	CTACACGACGCTCTTCCGATCTTACAAATTCCAGGAGCCACACTT	CAGACGTGTGCTCTTCCGATCTCCTAGTTTTAGAAGTTTCAATAGCAGT	87273998	87274020	87274110	87274136	87274021	87274109	CCCAAGTCAGAAATTCCAAGGTAATACACACACACACACACACACACACACACACACACACACACACACACGATTATTATTAAGTCTAA	346_47	47
1098	1	0	X	CTACACGACGCTCTTCCGATCTAACCTCCTTTTCACACACACACA	CAGACGTGTGCTCTTCCGATCTACATTGACCTCTCTCTTTCCCCA	99173335	99173357	99173481	99173503	99173358	99173480	CACACACACACACACACACACACACACACACAGAGAGAGAGAGAGAGAGCGAGCTATACATATATATATATATCCTATTGGTTCTCTCCCTCTGGAGAACCCTGACTGCTACACTACGACAGG	346_47	47
1177	1	0	X	CTACACGACGCTCTTCCGATCTTGGTGTAATAGTGGGACTTCAGTG	CAGACGTGTGCTCTTCCGATCTTGCAAATGGACAAATGGGAAGGA	147217563	147217586	147217726	147217748	147217587	147217725	TATTATATAAAAAGAAAAAAAATACATATAGGAATATATGGAATAGTCTTGTTTATCTCTAACCCCTCCACACACACACACACACACACACACACACACACACACACACACAAATATGATGAAAACACACTCTCTTTAG	346_47	47
1220	1	0	X	CTACACGACGCTCTTCCGATCTATAGAGGTCCACAACATGAGGCT	CAGACGTGTGCTCTTCCGATCTAGACATACTGTTGAGAAAACTGCAA	95410235	95410257	95410350	95410374	95410258	95410349	CCAGGGTGGGCTTCAGAGGATCCACAATTTTCTGGAAATTATATGCAGAGGTGTGTGTGTGTGTGTGTGTGTGTGTGTGTGTGTGTGTGTGT	346_47	47
1273	1	1	X	CTACACGACGCTCTTCCGATCTTAGCCCTCATGGATTTCAGCAAC	CAGACGTGTGCTCTTCCGATCTGAGGGGCATTGACATAAGCAGAA	64736416	64736438	64736562	64736584	64736439	64736561	CCTGCCTCCTCTTCACAAAGCTGTACGACAGCCTGCTTGGCCATGACTTAACTGCCCCTACTTTTCCCTTTTTCCTATACACACACACACACACACACACACACACACACACACACACACAAA	346_47	47
1334	1	1	X	CTACACGACGCTCTTCCGATCTACCCTTGCTGAAGAGCAATACTT	CAGACGTGTGCTCTTCCGATCTTCTGAGAAAGACGGAAAACTGGT	83743279	83743301	83743374	83743396	83743302	83743373	TTGGGCTGATATTACTGGTTTAAAATCTAAAACACACACACACACACACACACACACACACACACACACACA	346_47	47
1526	1	1	X	CTACACGACGCTCTTCCGATCTGCAGCAAGTAACCCAATTATTGTCC	CAGACGTGTGCTCTTCCGATCTCTAGCACAGAGCTTAGAACCAGG	83549293	83549317	83549500	83549522	83549318	83549499	TAGAATCTGATCAACCAGTTAGTGACATTCTTATTTGTGGACTGTAGTTATATGTGCTATGTGTGTGTTTTTATGTGAGGTGTGTGTGTGTGTGTGTGTGTGTGTGTGTGTGTGTGTGTTGTTGCTTTGTATAGAATTTTAATGCACCTTTCCTTAGGAACCTACATTTACTGTCATCAAGA	346_47	47
1550	1	0	X	CTACACGACGCTCTTCCGATCTTAGTGGCATGATCACTGTAGCCT	CAGACGTGTGCTCTTCCGATCTACACACACACATTCCCAGCTTAG	46353710	46353732	46353866	46353888	46353733	46353865	CCAATTCCTGGGCCTAAGCGATCCTCCCACCTCAGCCTCCCAAGTAGCTGGGTCTCTCTCTGTGGTGTGTGTGTGTGTGTGTGTGTGTGTGTGTGTGTGTGTGTAGAGACGGGTTCTCACTTTGTTGCCCAGG	346_47	47
1578	1	1	X	CTACACGACGCTCTTCCGATCTTTCCAGAATGCATGTGTTTGCAC	CAGACGTGTGCTCTTCCGATCTAATACCTGAGGTGGAACAGGTGA	17833402	17833424	17833562	17833584	17833425	17833561	ACATACATGTGCACACGTGCACACACACACACACACACACACACACACACACACACACAGAGTGGCCAAGTAGGAGTGAAGCCACCTGTTGTCCCTCTAATAGTCAAGGGGGATCCTTAAATCAGGATTCTCCCTCC	346_47	47
1600	1	0	X	CTACACGACGCTCTTCCGATCTACCAAAAATATGAAACTCACCTCCT	CAGACGTGTGCTCTTCCGATCTACTCACTTTGCTTTCCATTTGCAC	143424278	143424302	143424379	143424402	143424303	143424378	TTGAAACACACACACACACACACACACACACACACACACACACAGACTGAAAGTAAAGAAATAGAAAAGACATTAT	346_47	47
1629	1	1	X	CTACACGACGCTCTTCCGATCTCACTACACCCAGCCTAAAGACAA	CAGACGTGTGCTCTTCCGATCTCAAACCCTGAGTGTGGGTGTTTA	73123052	73123074	73123203	73123225	73123075	73123202	TTTTTAAACCCCACTATACATAGGAGAAAGAACTTTACAATGAAAACTACAAAAGCTTGAATGAAAGAAATTGAAGAGGACACACACACACACACACACACACACACACACACACACAAATAAATAAA	346_47	47
1634	1	1	X	CTACACGACGCTCTTCCGATCTCCAGCTTATGTCTGTTGTGTGTG	CAGACGTGTGCTCTTCCGATCTTGCTATGTGAATTTGGGGGAAGG	95170552	95170574	95170624	95170646	95170575	95170623	TCTGTGTGTGTGTGTGTGTGTGTGTGTGTGTGTGTGTGTGCTTTTTAAA	346_47	47
1654	1	0	X	CTACACGACGCTCTTCCGATCTCCAGGGTGAAGACAAGGAAACAA	CAGACGTGTGCTCTTCCGATCTAGACTTGTTAGTGTTTGCAAAGTGA	10192280	10192302	10192403	10192427	10192303	10192402	AAACCAGGATTTATAGATATGGGAGGGTTCCGTGTGTGTGTGTGTGTGTGTGTGTGTGTGTGTGTGTGTGTATGTGAGTGTGTGTGTGTTATAGTTATCA	346_47	47
1701	1	0	X	CTACACGACGCTCTTCCGATCTTAGTCTCTGCAAAGTCAGCCTCT	CAGACGTGTGCTCTTCCGATCTAGCAGGTGTATGTGTGCATGTTT	6032523	6032545	6032601	6032623	6032546	6032600	TTCCATCAAAGTGGCAAACACACACACACACACACACACACACACACACACACAC	346_47	47
1815	1	0	20	CTACACGACGCTCTTCCGATCTTGATCTACTTCTCCCACACCCAC	CAGACGTGTGCTCTTCCGATCTAAGGGGTAACTTAGCAGGGATGT	20179820	20179842	20179966	20179988	20179843	20179965	CCCCACTTCCTAGTTTTATCTTTTTGTTCTAAAACAGTTTTTGTTGTTGTTGTTGTTGTTGTTGTTGTTGAACAAAGGTCTGGTTGAAGTCACTGTGAGTGACTTACAAACAGGAGGATTTTC	346_47	47
1887	1	1	10	CTACACGACGCTCTTCCGATCTAGGAACAAGCCTAACTGCCAAAA	CAGACGTGTGCTCTTCCGATCTATATATGCCAGTCACACTCCCCC	22039871	22039893	22039994	22040016	22039894	22039993	TAAACAACAACAACAACAACAACAACAACAAATACCCTAGAAAATTAAGTTGGGATGAAATATTTGATAGAGCTTTAGTTCTCTACTTGGAGAGGAGTTT	346_47	47
1913	1	1	2	CTACACGACGCTCTTCCGATCTAGACAGGTAGTGCCTGATTTACT	CAGACGTGTGCTCTTCCGATCTAGACATGATTGCTAAGGTCCAAA	187542283	187542305	187542414	187542436	187542306	187542413	ACTTTATATAAAATAGTACCTCCTTCAGTTACTGTTTCTGATTTAATGTACGGAACTTTATTTGTTGTTGTTGTTGTTGTTGTTGTTGTTGTTTTAAAGCAGTCCAAA	346_47	47
2042	1	0	17	CTACACGACGCTCTTCCGATCTTCTGTTTCTCTGTGTGTGTTGGG	CAGACGTGTGCTCTTCCGATCTGGAAAAAGCCCAGTTCTCAATGC	55584517	55584539	55584670	55584692	55584540	55584669	GGGGGGGGGTGTAAATCTCTTCCCATTGGTTTTTGTCTTTGTCTCTCTGTGTGTGTGTGTGTGTGTGTGTGTGTGTGTGTGTGTGTGTGTGTGTGTGTGTGTCTCCCCCACCCCCGACAATGACTAAGAA	346_47	47
2095	1	0	10	CTACACGACGCTCTTCCGATCTTAACAATGCCAGCTGAGTATCCC	CAGACGTGTGCTCTTCCGATCTAAATCCGCCATTGTTCTGTGACT	108274082	108274104	108274261	108274283	108274105	108274260	AACAATTGATTACGAACTAGTTATGTGAAACTAATTGGGTAGGAAGACATTCCCTGGCTCTGTGTGTGTGTGTGTGTGTGTGTGTGTGTGTGTGTGTGTGTGTGTGTGTTTGCTTTGTTTTGGTGAAGGTTTCTTTTGCTGGGAGAATATGACTGC	346_47	47
2207	1	0	5	CTACACGACGCTCTTCCGATCTGAGGCTGAAGCAGAAGATCGTG	CAGACGTGTGCTCTTCCGATCTATATAGCCCTCTGTGTCTGGTCC	79493065	79493086	79493188	79493210	79493087	79493187	CCACTGCGTTTCAGCCAGAGAGACAGAGCAAGACTCCATCTGTGAGAGAGAGAGAGAGAGAGAGAGAGAGAGAGAGAGAGAGAGAGAGAGAGAGAGAGAAC	346_47	47
2236	1	0	10	CTACACGACGCTCTTCCGATCTCTTGAGTGTGGATGAGAATGGGC	CAGACGTGTGCTCTTCCGATCTTCCAAGATGGATTCGTTAGCAGC	73059731	73059753	73059870	73059892	73059754	73059869	ACGCTCACACTTCTGGCCAGGAGTGAATGTGCCTGTGTGTGTGTGTGTGTGTGTGTGTGTGTGTGTACATGTACGCGTGTGCATTGAGGAGAGAGAGACTGAACAGAGAGTACTTT	346_47	47
2264	1	0	8	CTACACGACGCTCTTCCGATCTCTCCCTGTCCCTTACTCAACACT	CAGACGTGTGCTCTTCCGATCTGACGGCAGAATGAAACCTTGTCT	66932776	66932798	66932892	66932914	66932799	66932891	AGAACCTGGTATAGCGCTGTAATCAATACTCTGTGTGTGTGTGTGTGTGTGTGTGTGTGTGTGTGTGTGTGTGTGTGTGTGTGTGTGTGTTTT	346_47	47
2378	1	0	2	CTACACGACGCTCTTCCGATCTATTTGGAACAGATTAAGGGGGCG	CAGACGTGTGCTCTTCCGATCTAGAACATAGTGGTGGTTGTGGTG	43493014	43493036	43493156	43493178	43493037	43493155	AGGATGATAATCCGATTTTTTTTTACTTTTGAAACACACACACACACACACACACACACACACACACACACACACACACACACACACACACACAGACTCTTGAGGGTCTGAAGCAGAAC	346_47	47
2513	1	0	1	CTACACGACGCTCTTCCGATCTAAGACTGGAAAAGTAGTGGTGCC	CAGACGTGTGCTCTTCCGATCTTAGCTCTTTCTCTCTCTCGGTCC	43284742	43284764	43284895	43284917	43284765	43284894	ACTGAGCCACTGTTGAAAGTGGAGAAGGTGTGATGAGTTGGTTTGGGAAACGGTGAGGAAGAGGATAAGTTAGGAGCGTGTGTGTGTGTGTGTGTGTGTGTGTGTGTGTGTGTGCGCGCGCGCAAGAGAG	346_47	47
2530	1	1	7	CTACACGACGCTCTTCCGATCTAAAACATACGTGGCACCCAAAAC	CAGACGTGTGCTCTTCCGATCTTGTTTTCTGTCTAGGAATTGGCA	138588496	138588518	138588655	138588677	138588519	138588654	AAGTCAGCAGTAAAAAAACAGTGTGTGTGTGTGTGTGTGTGTGTGTGTGTGTGTGTGTGTGTGTGTGTGTGTGTGTGTGTGCGCGCGCGCGCGCGCGCACATATGTATTTGAAATTAATGCAAGATTGCCATAAAA	346_47	47
2531	1	0	1	CTACACGACGCTCTTCCGATCTAAAAATAGGGTGGAAACCAGGGG	CAGACGTGTGCTCTTCCGATCTTATCTCCTGCATCAGTTCCTCCC	237007707	237007729	237007858	237007880	237007730	237007857	GGAAATACGAGGTTCAGAAAGGGCGTGTGTGTGTGTGTGTGTGTGTGTGTGTGTGTGTGTGTGTGTGTGTGTGTAGATGCTGTGACAACATGTTTTTGTAAGCTAATGAGAATGATCTGGGAGAGAGA	346_47	47
2562	1	0	X	CTACACGACGCTCTTCCGATCTTTCCACAGCGCATATCTTCTCAG	CAGACGTGTGCTCTTCCGATCTTCCAGTTATATGCCCCAATGCAA	93187965	93187987	93188107	93188129	93187988	93188106	TCTTGCCTCATTCTCGGATTCTTCAAATTGTTTATTATAAGACTCCTTGGCGCCTTGAGCCAAATCCCAGATTTTCTGTATTTATATACTCTCTGTGTGTGTGTGTGTGTGTGTGTGTA	346_47	47
2616	1	0	X	CTACACGACGCTCTTCCGATCTTGATAACCCTACAAGCTATGTGCT	CAGACGTGTGCTCTTCCGATCTCCATGTATTTGCTGTGTTTGCCA	95188501	95188524	95188613	95188635	95188525	95188612	ATTATTTCATCTCCATGTTAGAGATGAGGAAATGAAAGCATTTTTCCAAGGAAGAACACACACACACACACACACACACACACACACG	346_47	47
2649	1	0	X	CTACACGACGCTCTTCCGATCTTCCCATTTCATCTCATGGGCAAG	CAGACGTGTGCTCTTCCGATCTGGAGCATTTGCTTTAGGGACACT	136196700	136196722	136196795	136196817	136196723	136196794	GTTATACACACACACGCGTGCACACACACACACACACACAGAATGTGTGTGTGTGTGTGTGTGTGTGTGTTG	346_47	47
2659	1	0	X	CTACACGACGCTCTTCCGATCTTCAGGCTGTTAGCACAGTCATTT	CAGACGTGTGCTCTTCCGATCTGGGACACAGACAGGAATGGAAAA	12469740	12469762	12469903	12469925	12469763	12469902	CTTAGTTTACATTGTAAAACCTTGTTTTCAAATTTTATATTGCTTACAGCTTCCCACTATTGATACCCTCAGTGATATGTGTGTATGCCCGTGTGTGTGTGTGTGTGTGTGTGTGTGTGTGAATTCTACTTACTTTCCTC	346_47	47
2694	1	1	X	CTACACGACGCTCTTCCGATCTTAAAGCTTCAGTGAGCCGTGATG	CAGACGTGTGCTCTTCCGATCTGCCTGAGCAATGCAACAGATTTT	48314898	48314920	48315084	48315106	48314921	48315083	GCACCACTGCACTCCAGCCTGGATGACAGAGCAAGACCCTGTCTCAAAAACAGTTAAAAATTAAAAATTAAAGAATTAGAAATACACACACACACACACACACACACACACACACACGTATGTGAAGTGTAATGGCAATACCATTTTTTCTATGAGGTTGACA	346_47	47
2760	1	0	X	CTACACGACGCTCTTCCGATCTGCAGGTGGACCTTGATTTCTCTT	CAGACGTGTGCTCTTCCGATCTCTTGATGCTCACCAGTACTCCAG	33375439	33375461	33375572	33375594	33375462	33375571	CCTTGTTAGTGCACGTGTGTGTGTGTGTGTGTGTGTGTGTGTCTGCTGTGCCACTGCTGCCAGCATGAGTGCACCCCACCCTCGCTGTCACTGCTGCACCGCCATTGTCA	346_47	47
2806	1	1	X	CTACACGACGCTCTTCCGATCTCTAGCCTCAACTCAATCCAGCTC	CAGACGTGTGCTCTTCCGATCTTCACTAACTGGCAGAAAATGAGACA	27671745	27671767	27671905	27671929	27671768	27671904	CAAATAAATAATATATACATATATAGAACTTTTAGTCAATCATGGGGCATGCAGTGATAACACACAGATATGTATACACACACACACACACACACACACACACACACACACAACATATATTTCCAGGAAGATTTTAA	346_47	47
2933	1	1	X	CTACACGACGCTCTTCCGATCTAGGGCTGGACAGTCAGAAACTTA	CAGACGTGTGCTCTTCCGATCTAATTCTAGACATTGGTCTCGCCC	15889663	15889685	15889865	15889887	15889686	15889864	AGGATCCTTTCAGTTTGGTGATCCCCAAAAGCCCAATTCGGACCTGCTATTGCTTTGGTGTGTGTGTGTGTGTGTGTGTGTGTGTGTGTGTGTGCGCGCACATGTGTGTGCTTCCACTCTTAACAGAAATGAAGTGTTTCATGAGTTATGTCAGAAGTCTAGGAACAGTCAGGTACGAT	346_47	47
2944	1	0	X	CTACACGACGCTCTTCCGATCTAGGAAGCGAAGGTGCAAGAATAG	CAGACGTGTGCTCTTCCGATCTTCCTGAAGCCAAAAACCAAATTTCC	50695995	50696017	50696126	50696150	50696018	50696125	TTGTAAACTGCCTGGGAGAATGTGGAAAGCATGCCTCAGTGCGCTCCCGTGTGCGCGACACACACACACACACACACACACACACACACCCAATCTAGCTTCAAGATT	346_47	47
3519	1	0	X	CTACACGACGCTCTTCCGATCTGCACCATTAGGTGGTTTCATCCT	CAGACGTGTGCTCTTCCGATCTCATTCAGTAATGGTTCTGGGGCA	27170958	27170980	27171090	27171112	27170981	27171089	TATGTTTGCATCGTAGAGTGTACACAAACTTACACAAACATAGATGGTATATATATATATATATATATATATTTATATTTATATATATTTTTTCATAAGGAAAGCCAAA	346_47	47
3902	1	0	X	CTACACGACGCTCTTCCGATCTGTCTGCGGTGGTACACACCTAT	CAGACGTGTGCTCTTCCGATCTTTCCTCAAGAAGGCTTGATTTGA	18365701	18365722	18365945	18365967	18365723	18365944	AATCTCACCTACCCGGGTGGCTGAGGCATGAAAATTGCTTGAACCTGGGAGGCAGAGGCTGCAGTGAACCGAGATCATGCCACTGCACTCCAGCCTGGGTGACAGAGCAAGACTCCGTCTCAAAAAAAAAAAAAAAAAAAAAAAAAAAAAGAACATTTTCATCTCCATATTTCTGAAATCTGTAAAAAAAAATCAAAGAACATTTTTGGTAGCAATAATTTA	346_47	47
3907	1	0	X	CTACACGACGCTCTTCCGATCTGGTCAGTGTGACATGTTTCCATTC	CAGACGTGTGCTCTTCCGATCTTGAGGGAATGAGACTCTGTCTGG	65208007	65208030	65208087	65208109	65208031	65208086	TGAGCCAAATTTTCAATAAAGGTCCTCTTTTTTTTTTTTTTTTTTTTTTTTTTTTT	346_47	47
3974	1	0	X	CTACACGACGCTCTTCCGATCTGCGGAAATGTCTAAGAGCCTGT	CAGACGTGTGCTCTTCCGATCTGACCACTGTTTTGGACTAAGGCA	24008799	24008820	24008959	24008981	24008821	24008958	TGGAAATCTGGGATGACAGTTTGGGAGGGAAGTCAAAACCAGGTGTATATATTTATGAGCTTCCTCCCCCCCCTTCCTTCTCCTCTCTTTCCTTTCCTCCTTCCTATCTTTCTTTCTTTAGCCCATTCACTAATTCCT	346_47	47
3982	1	0	X	CTACACGACGCTCTTCCGATCTACACACACACACTTTATAATTTCCCA	CAGACGTGTGCTCTTCCGATCTGAGACAACAGCCTTACAGGCAC	134904021	134904046	134904204	134904225	134904047	134904203	TTATACATATAATACACATTATACACATTACACATATTATATATACACCCCCATATATATATATGTATGTGTGTGGGGGGGGTATATCCAATATATATAATAAAGGTAGTTCCTAGATAGGATTGGTCTGATAAAATAATTTGGAGCTGCAGTAGCA	346_47	47
4094	1	0	X	CTACACGACGCTCTTCCGATCTCCACAGAGAATGCAGATTGGT	CAGACGTGTGCTCTTCCGATCTGCAAATGCTCCTCATTTCCTCCT	118998225	118998245	118998282	118998304	118998246	118998281	GGTTGCCAGGGATTGGGGGGGGGGTTGGTGGAGGGG	346_47	47
4107	1	0	X	CTACACGACGCTCTTCCGATCTTAATTCGTGCTCCCTGTCATCAA	CAGACGTGTGCTCTTCCGATCTATGAATCCTTGAATTCCCCTGGC	95096241	95096263	95096405	95096427	95096264	95096404	TATCAGATGATGACCGCAAACCTTGGAAAGAAAGCCCCCCCCCCACACCTTATGGCACTACAATGTGAATTCACATGGGCATTTGATAAAAGATCAGTTTATTTAGCAAGACTTACCATATGTTAGGTGTCAGTATGTGTG	346_47	47
4178	1	0	X	CTACACGACGCTCTTCCGATCTCCATTCTGTAGAGCAGGAGGCT	CAGACGTGTGCTCTTCCGATCTCCAGGCTGTGTATGACTAGAGGA	50258202	50258223	50258395	50258417	50258224	50258394	GGGGTCTACAGCTGCATTGGGCAGCTGCAGCGGGCACCCAGGTAGCTCCGGTCCCAACTCAGAAGGGGGGGGGCTCCCGCCAGCTCCAGGGAGTGTGCAGCCCCAGCTGCGCAGCTGGCGTGATGGCGGCAGCCACTGCCATCAGTAGTTATACACGTACTTGTGTGATTT	346_47	47
4278	1	0	X	CTACACGACGCTCTTCCGATCTGGGCAGTATAGGAGTCCCTCATT	CAGACGTGTGCTCTTCCGATCTCGTCAAAACTTTCATCACTGCCC	44727974	44727996	44728057	44728079	44727997	44728056	ATTGTTCCCTACATTGCTCCCCCTCCACTGATACAATGGGGGGGGTGGTAGTATACCACT	346_47	47
715	1	0	X	CTACACGACGCTCTTCCGATCTCCTTGAGTCTATGGTGCAACCTG	CAGACGTGTGCTCTTCCGATCTAGTTTAAGGGTGGGTGACAGAGT	68535558	68535580	68535708	68535730	68535581	68535707	GACTGGAACCTGGGCCTCTGAACTCCAAGTTTTGTTGTTTTTCCACCATGCTTCCAAGCTGGTTGTTGTTGTTGTTGTTGTTGTTGTTGTTGTTGTTGTTGTTGTTTTTGTTTTGAGACAAGGTCTC	347_47	47
745	1	0	X	CTACACGACGCTCTTCCGATCTTAGGAGATTTGGGCTCTCTCACC	CAGACGTGTGCTCTTCCGATCTCGGAGCTTGACACCTAGTAAAGG	114257332	114257354	114257443	114257465	114257355	114257442	AGCTTTGCCAGGTGACCTCGGAAAACAATGATAATAATAATAATAATAATAATAATAATAATAATAATAGAGGTTATAGTTTATTTTA	347_47	47
773	1	0	X	CTACACGACGCTCTTCCGATCTACCTAACACGCACAAGTAGTTCA	CAGACGTGTGCTCTTCCGATCTTACCGTTGCTACAACAACAGCAG	83317841	83317863	83317975	83317997	83317864	83317974	CTTATATTCACTAAAGAAAACTGTGATATCCTCCAGTTTACATTCATGAATTCTTTCTGTCAGTAGTAGTAGTAGTAGTAGTAGTAGTAGTAGTAGTAGCAGTAGTAGCTG	347_47	47
774	1	0	X	CTACACGACGCTCTTCCGATCTCCGGCCCAAGGTTTCTCTTTTAT	CAGACGTGTGCTCTTCCGATCTGTGAGGGAACTGGGAATCAACTC	18676871	18676893	18676967	18676989	18676894	18676966	TAAATCTTCATCATCATCATCATCATCATCATCATCATCATCATCCCTTGTGTCTGCCCAATGTGCTATTCAG	347_47	47
835	1	0	X	CTACACGACGCTCTTCCGATCTAGAGAGTGGGGAGGAAAGGAAAG	CAGACGTGTGCTCTTCCGATCTCCGCTTTGTCTCTTCACTTCTTG	138286439	138286461	138286543	138286565	138286462	138286542	GGGTGAAGGAGGAGCCGCCGTCGCCGCCGCCGCCGCCGCGATCCCGAGCGGCCGGCCGCGGGAGGAGCCGCTCGCCGCGCT	347_47	47
976	1	0	X	CTACACGACGCTCTTCCGATCTCTTCCAAAAATGCTGTGGCCTTG	CAGACGTGTGCTCTTCCGATCTATGGATTGAGCCAGATGCCATAC	132664856	132664878	132664960	132664982	132664879	132664959	GCAAGAAAAAATATTTCTCCACCCCAGTATACACACACACACACACACACACACACACACACACACACACACACACACAGT	347_47	47
1096	1	0	X	CTACACGACGCTCTTCCGATCTAAATCTGTTCTAGCACCCTTGCC	CAGACGTGTGCTCTTCCGATCTCAGCAGTAGAGTCATTAAGGCCA	108594476	108594498	108594637	108594659	108594499	108594636	CTCAAATCTTCAGAGAGTGTATTTATTTACTCTCTGTTCATTGAGGATGTATCTGCTGCTTTGTGTGTGTGTGTGTGTGTGTGTGTGTGTGTGTGTGTGTGTGTGTTACAACAGAACCAACATAGTTTCTCAGAATGT	347_47	47
1149	1	1	X	CTACACGACGCTCTTCCGATCTGCCCGGCCCTAAAAGAGAAAAT	CAGACGTGTGCTCTTCCGATCTTGCTAAGAGAAGCTTGAGTCCCT	34216966	34216987	34217062	34217084	34216988	34217061	TTAAATTGTATAGTGTGTGTGTGTGTGTGTGTGTGTGTGTGTGTGTGTGTGTGTGTTCGTGTTCTCTCTCCACT	347_47	47
1218	1	1	X	CTACACGACGCTCTTCCGATCTAGTGCTTCCTTGTGGAAGTTCAG	CAGACGTGTGCTCTTCCGATCTCCCAAAATGTTGCCACAGCTTTAT	147915995	147916017	147916145	147916168	147916018	147916144	ACCAGTCTCAGATGTGTGTGTGTGTGTGTGTGTGTGTGTGTGTGTGTGTGTGTGTATGTAACTTATTTTTGTTAAAAGAGAAGTGATTCTTGGTGTTGTGTACAGGTACTCATCATTGGATCCTGTT	347_47	47
1221	1	0	X	CTACACGACGCTCTTCCGATCTATAGGTCCACAATGAAAGGTGGC	CAGACGTGTGCTCTTCCGATCTCCCTCCTCCACAAAGCAAAAGAT	123798449	123798471	123798572	123798594	123798472	123798571	TGTAAACAGTACATTTTGCACTGTCATTTAGTTTTCAATTCCCAAGAGTACTTGTGGGGTGTGTGTGTGTGTGTGTGTGTGTGTGTGTGTGTGTGTGTGT	347_47	47
1315	1	0	X	CTACACGACGCTCTTCCGATCTTTTCAGTGCCAGGCATAGGTTTT	CAGACGTGTGCTCTTCCGATCTGACTTGTTTCCAAGGCTGACAAC	85934566	85934588	85934689	85934711	85934589	85934688	ATATGTCTCTCTCTCTCTCTCTCTCTGTCTCTGTGTGTGTGTGTGTGTGTGTGTGTGTGTGTGTGTGTGTGTGTATTCCCAAATATATTTACCATGCCAG	347_47	47
1323	1	0	X	CTACACGACGCTCTTCCGATCTAAATGCAGGGAAGCCTGAAGATT	CAGACGTGTGCTCTTCCGATCTATCGCTGTATTCTTGACTGAGCC	149734418	149734440	149734520	149734542	149734441	149734519	CCTACACACACACACACACACACACACACACACACACACACACTGAAATGTGAGTGCAGCCCCAGCCTGGAAGAGGGCA	347_47	47
1479	1	1	X	CTACACGACGCTCTTCCGATCTCACAGATCCACACAGAGCATAAC	CAGACGTGTGCTCTTCCGATCTTCTAGCCCCTCCATGATTTATGT	126228031	126228053	126228247	126228269	126228054	126228246	TTGAAGTTCATTTTCCAAATGGATAAAGGGATATCTAAGAATGCTTTAATTTTAGAAGAAACAAATTTAAAGGCATGTGTGTGTGTGTGTGTGTGTGTGTGTGTGTGTGTGTGTGAAGGATTGGAAGAAACTATTATAACTTCAATAAATTTACTACTTTGTTATTTAGTTTTATATGAATTTATTACAAATA	347_47	47
1480	1	1	X	CTACACGACGCTCTTCCGATCTCACTCGGCCTTCTGATCATTTCT	CAGACGTGTGCTCTTCCGATCTTGTGGTTAACCGTCAATGTTTCCT	139436181	139436203	139436386	139436409	139436204	139436385	TTATTAAGCTGGAAGTGGAGAACTTTTGTTGTTGTTGAACATTCATAACCTCTAGAGGGGAGATTTTGCAGGCCACTACACACACACACACACACACACACACACACACACACACACAAACACACACATACACACAACACTTTAAAGAAAATAAACTATTCAACTAATCTACTTTTAAATTG	347_47	47
1576	1	0	X	CTACACGACGCTCTTCCGATCTTGTGTTATTTCTTTCTGGCTGCCT	CAGACGTGTGCTCTTCCGATCTAGCCAATCTTCATTCTGCTTGGA	103766162	103766185	103766255	103766277	103766186	103766254	TCAATTTGTGTGTGTGTGTGTGTGTGTGTGTGTGTGTGTGTGTGTGTAAGAAGGTAGAAGGGAGAGTAT	347_47	47
1584	1	0	X	CTACACGACGCTCTTCCGATCTAAATAATATGTTCGGCCCACCCG	CAGACGTGTGCTCTTCCGATCTTCCAATATGTCAAGTTGCCTTTCT	29357117	29357139	29357300	29357323	29357140	29357299	AGCCGCAGGTACTGAGAACTGTGATCTGTTCTCCAAGCTTATGCTGGGTAAATACACACACACACACACACACACACACACACACACACACGCACACACTCAAATATCACATGTTACTATGTTGATGACACTGTGATAAAAATTGGACAAGTCTTTTATA	347_47	47
1625	1	0	X	CTACACGACGCTCTTCCGATCTATCACTGTTAAGCCCAGAAGTCA	CAGACGTGTGCTCTTCCGATCTTTCCCTCCAAATTTTCATTTCACT	7522762	7522784	7522914	7522937	7522785	7522913	AAAAGAAAATGTATTATAAGTTGATGTCTTCCAAATAGTGAAGTCTGTCTCTCTCTCTCTCTCTCTCACACACACACACACACACACACACACACACACACACACTCACCATTGCATAAGCAATCTAAA	347_47	47
1747	1	0	X	CTACACGACGCTCTTCCGATCTAAGACCAGAAGGATCCTGGAACA	CAGACGTGTGCTCTTCCGATCTGGTTTACCCTGGGTGTCTTCTTG	136250118	136250140	136250305	136250327	136250141	136250304	AGAACAAACTAAGTTGTCAAGATTTGCTTCAAAAAAGGAATATGTGTGTGTGTGTGTGTGTGTGTGTGTGTGTGTGTGTATTTTTTTTTCATTAGTTCTGTCCCTCTAGAGAACCCTGACTAATACAAATGGCTAATTACAAGGGTATTTTATATGTATACTGA	347_47	47
1755	1	0	1	CTACACGACGCTCTTCCGATCTAATTTGGTCAGTTGCCCCTTTCT	CAGACGTGTGCTCTTCCGATCTACTGAAAAACTACAAGCCCACCT	79319603	79319625	79319691	79319713	79319626	79319690	CAGAAAATCTACAACAACAACAACAACAACAACAACAACAACAAATCAATTCAGTGTGTATAGAA	347_47	47
2002	1	0	4	CTACACGACGCTCTTCCGATCTTGGATTGGAAATGGGATGCAGAG	CAGACGTGTGCTCTTCCGATCTCCTGTCCCAAATACTTACCCAGC	188597040	188597062	188597149	188597171	188597063	188597148	TGCTGCTGGGCCCTCCGTGAGGCTGGGAGAGCTGAGTGTGTGTGTGTGTGTGTGTGTGTGTGTGTGTGTGTGTGTGTGTGTGTAGA	347_47	47
2015	1	1	3	CTACACGACGCTCTTCCGATCTTGCCTATTCAGAAGATGGAGCTG	CAGACGTGTGCTCTTCCGATCTGCCATCAGGGTGATGTTCTTACA	188843570	188843592	188843719	188843741	188843593	188843718	CAGGGTGTTTTGTGTGTGTGTGTGTGTGTGTGTGTGTGTGTGTGTGTGTGTGTGTGTGTGTGTGTGTGTTTGGTATATTTAGTTTTATTTTTTAAAATGTCTTTAGTGATCAGAAAAAAATGCTTC	347_47	47
2017	1	0	12	CTACACGACGCTCTTCCGATCTTGCCAAACTTTCCCCAGTTTCAT	CAGACGTGTGCTCTTCCGATCTATGGGGTGAGAGTGACTGTTTTG	3600950	3600972	3601110	3601132	3600973	3601109	CCCGCTCGCTTCTGCCGGCCTCCTCCTGTGTGTGTGTGTGTGTGTGTGTGTGTGTGTGTGTGTGTGTGTGTGTGTGTGTGTGTTGGTGGGGGGTGGGGGGGAAGTTCATGTCTCAGGTCCCCTCCCTCTTGAAAATG	347_47	47
2162	1	0	3	CTACACGACGCTCTTCCGATCTGGAACACCGTATACAACAATCCCA	CAGACGTGTGCTCTTCCGATCTCTGCTGCAACCTGGACTAGAAAT	61235547	61235570	61235692	61235714	61235571	61235691	TATCTAACACTTAGAACAGCATATGCAATCAATAACAACACACACACACACACACACACACACACACACACACACACACACACACACACACACAAACCCTAGACTTCTTTCTTTACTAAAT	347_47	47
2277	1	1	16	CTACACGACGCTCTTCCGATCTCGTACTGGCTGTGACCAATTACT	CAGACGTGTGCTCTTCCGATCTTGTCTTGGTTCCTGAATGGTAGC	57615915	57615937	57616108	57616130	57615938	57616107	AAACAGAAACAGTTAACAACCACTTGACCACCACCTGATGGTCACCCAGCACTCCTAGTGTGTGTGTGTGTGTGTGTGTGTGTGTGTGTGTGTGTGTGTGTGTGTGTGTGTGTTGGGGGGAAGTCCTTTCCTGCCCTGCTCATACCTAACTAGCTACCTACTGTAATAAA	347_47	47
2371	1	0	3	CTACACGACGCTCTTCCGATCTCACAGACTCTAAGCCCCAGTTTC	CAGACGTGTGCTCTTCCGATCTTGTTTTACATGCATGAGGGGGAG	15335758	15335780	15335858	15335880	15335781	15335857	TTCTTCTGCAAAAGTAAGTGTGTGTGTGTGTGTGTGTGTGTGTGTGTGTGTGTGTGTGCGCGCGCATGTTTACGTAA	347_47	47
2396	1	1	4	CTACACGACGCTCTTCCGATCTATGCTGTTTTCACATGAGGCAAG	CAGACGTGTGCTCTTCCGATCTCGCTTCATGTCTCAGATTTGTCC	121266422	121266444	121266574	121266596	121266445	121266573	ATTTGTTCTAGTCGTGTGTGTGTGTGTGTGTGTGTGTGTGTGTGTGTGTGTGTGTGTGTGTGTGTGTGTTGAAATAATCATGAAGCAGGGACTAAAGAAGTTGGAATTAAAAGTTTGCATCTAGAAGAG	347_47	47
2528	1	0	2	CTACACGACGCTCTTCCGATCTAAAAGAAAGACATACCCTGCCCC	CAGACGTGTGCTCTTCCGATCTTTTCTTCCCTCAATTTCTGCCCA	74703139	74703161	74703268	74703290	74703162	74703267	CACCCCCGCAACACACACACACACACACACACACACACACACACACACACACACACACACACACACACAGAGCATATGCCAGAAAGAGGGATTGTATGATCTGCAA	347_47	47
2747	1	0	X	CTACACGACGCTCTTCCGATCTGCTGACTCTTTCGTGGCTACATT	CAGACGTGTGCTCTTCCGATCTATATAGCTGCACACCGGCTATTG	150871888	150871910	150872003	150872025	150871911	150872002	TTTGCTGTTTTTGGACTTCTATGTGTGTGTGTGTGTGTGTGTGTGTGTGTATCTATGTGTGCACGTTGCCTTTTCTCATTGCTTATCTGAAA	347_47	47
2890	1	0	X	CTACACGACGCTCTTCCGATCTATGGGATGATAGTGGAGGAGTGT	CAGACGTGTGCTCTTCCGATCTTGAGTTCATTGTAATCAAACAAAACAA	111819661	111819683	111819810	111819836	111819684	111819809	AAACTCTTTACATATATACACACACACACACACACACACACACACACCTGTGTGTATATATAATATACAAAGATGTGTGTGTATATATATATAAGATACACACACATATGAACATATATATAAAGT	347_47	47
2968	1	0	X	CTACACGACGCTCTTCCGATCTACTTTCACTTGGGATGCACTGTT	CAGACGTGTGCTCTTCCGATCTACAAGGTATAAGGTGCCTGGGAT	99670886	99670908	99670997	99671019	99670909	99670996	TTAGGCCAAGGCCAAGCCTTTTTGTGTGTGTGTGTGTGTGTGTGTGTGTTGCTGTCCCCAGCCTCTAACACTGCAACCTAGTAGGTAG	347_47	47
2999	1	0	X	CTACACGACGCTCTTCCGATCTACAACCCAAGTGTCTATCAGTGT	CAGACGTGTGCTCTTCCGATCTGATGCTGCAAAAGGCAAGATTGT	94352083	94352105	94352216	94352238	94352106	94352215	TTGATTGAATAGAATATATATATACATATATATATATATACACACACACACACACACACACACACACACCATGGAATACTATATGGAATACTACGAAGCTATGAAAAGAC	347_47	47
3432	1	0	X	CTACACGACGCTCTTCCGATCTAGAGAAATAGTGGAGCAGGGACA	CAGACGTGTGCTCTTCCGATCTTAGAAGGGTTGGTGTATGTATGC	28283613	28283635	28283741	28283763	28283636	28283740	ACTTTTAGGACATAATGGCAAATATACAAAACATATAAAAGACACTAATCTACAGGAAGAAATCTACACATACACACACACACACACACACACACACACACACAC	347_47	47
3540	1	0	X	CTACACGACGCTCTTCCGATCTGGGAGCAGATGACAAAAGGAACA	CAGACGTGTGCTCTTCCGATCTGGGTGTGTGTATGTGGTGTGAAT	106774245	106774267	106774400	106774422	106774268	106774399	TTGTGGGATTACCACTGTTTGTACATGGAGAGTAATCACATTGTCTTTACCTATCCTTTACCCCTGTGCACATTACACACACACACACACACACACACACACACACACACCATACACACTCTCCTACCCCAC	347_47	47
3739	1	0	X	CTACACGACGCTCTTCCGATCTTGGAGTTTAGCAGTGAGCTGAGAT	CAGACGTGTGCTCTTCCGATCTATGACGGCAGTGGGTTTTTCATA	43350122	43350145	43350284	43350306	43350146	43350283	CACACCATTGCACTCCAGCCTGGGCAACGAGTGAAATTCTGCCTAAAAAAAAAAAAAAAAAAAAAAAAAAAAAAAAAAAAAAAAAACCTAAACAAACTAGGCATTGAATAAACATACCTCAAAATAATAAGAGCTATC	347_47	47
3748	1	0	X	CTACACGACGCTCTTCCGATCTAAAGCCTTGTGTCCTGTCCTTGT	CAGACGTGTGCTCTTCCGATCTGTTGAAGAAGCCAGGGTGTTCTG	58297552	58297574	58297718	58297740	58297575	58297717	TTCTCAGGGAACTTCTTGTTGCTTTGGGGTGACCCTGTGCCTTCTGAGGGAGAGACACGCACACCGGGTGGTAGCCAGAGTTTCCACAACCCCCCCCCCCCCGGGTCAGGCGCAGGGGCTTTCGGGAAGTCCCTGACCTCTGG	347_47	47
3787	1	0	X	CTACACGACGCTCTTCCGATCTGACATAGGGGTGTGTGTGTTTGT	CAGACGTGTGCTCTTCCGATCTTACACGGTTACGTTGAAACCAGG	98921992	98922014	98922177	98922199	98922015	98922176	GTGGGCGGGGGGGGGGGTGGGGGAAGTGGGGGGGAAGAAGACAAAGAGATACGGAGACATTTGTTTTCTAGCCTAGAAACAAATGCTAAGCAGTCTTATCTATATATTTTCCAATTCAGTTTTTCATACCCACGGAATTCAGATGGTTGGACATGACTGAAC	347_47	47
3855	1	0	X	CTACACGACGCTCTTCCGATCTCTCCAGCCTGGCAAAACAGACT	CAGACGTGTGCTCTTCCGATCTGGCTCATGATATGGCTACAGCTC	154006528	154006549	154006615	154006637	154006550	154006614	GTCTCAAAAAAAAAAAAAAAAAAAAAAAAAAAAAAGCGCTCTTGGATGCAGCGAGGCGAGGCCCT	347_47	47
3922	1	0	X	CTACACGACGCTCTTCCGATCTCCAAGCACTTTTCACGCATTATTTT	CAGACGTGTGCTCTTCCGATCTTGGGCTGGTTACAACCTCTATGA	106978061	106978085	106978167	106978189	106978086	106978166	ATCTATTGTTCACAACTCTACGTAAAAAAAAAAAAAAAAAAAAAAAAAAAAATTGCAGATGACAGATGAGGAAGCAGAACC	347_47	47
3923	1	0	X	CTACACGACGCTCTTCCGATCTGTGGTTTCTGCCCTTGGTAAC	CAGACGTGTGCTCTTCCGATCTTCAAGGCCCCGTCTCTACAAAAG	19544423	19544443	19544666	19544688	19544444	19544665	CAAATGCTCAGATCCTGTGTCTTGCAGGAAGTGCCTAGCCTCTTTTTTTTTTTTTTTTTTTTTTTTTTTTTGAGACAGGGTCATGCTCTGTCACCCAGGCTGAAATGCAGTGGTGTGATCACGGCTCACTGCAGCCTCAAGGCTCAAGTGATCCTCCTGCATCAGTCTCTCAAGTAGCTGGGACCACAGGCAGGCGACACTACACCTGGCTATTTTTTGTCC	347_47	47
4017	1	0	X	CTACACGACGCTCTTCCGATCTAACAACAAAATAACAAAATGACAGGA	CAGACGTGTGCTCTTCCGATCTGAAGGCACCGGATAATTGAGTGT	125972317	125972342	125972445	125972467	125972343	125972444	GTAAATCTTTACTTATCAATAGTAACATTGAATGAAAATAGACTAAACCATACAATGAAAAGACATAGAGTGGCTGAATGGACCCCCCCCAAAAAACAAAAA	347_47	47
4137	1	0	X	CTACACGACGCTCTTCCGATCTACTGGCCATGGAAATTAGCACATA	CAGACGTGTGCTCTTCCGATCTCAGCAGGCTGTGTAGACTTCAAT	65273165	65273188	65273296	65273318	65273189	65273295	ATCATACCCCCAACCCCTCCCCCGCCCCCCCCCACACACACACTCAGACACATGATAGGATACAGACAAAGGGCAGATGACACCTAGCTGGGATGGGAAGGATAGGA	347_47	47
4202	1	0	X	CTACACGACGCTCTTCCGATCTAGTTGTTGTTTGTTGCACGGATG	CAGACGTGTGCTCTTCCGATCTGGACTTTAGACACACAGAACAGGG	58084529	58084551	58084654	58084677	58084552	58084653	AATTATGTAGTGGTGAATTCTGAGATTTTAGTGCACCTATAATGCAAGCAGTGTACATTGTACCTAATATGTAGTTTTTATCAGGGTCCACCCCCCCCAACT	347_47	47
4222	1	0	X	CTACACGACGCTCTTCCGATCTTTACCACAGAGCTATCAGAAAGGCTA	CAGACGTGTGCTCTTCCGATCTTGGGGGAAAATTCCCAACCATTT	67540228	67540253	67540446	67540468	67540254	67540445	AAACAAAAAACAGTGACAATACCAAATGCTGGTGAGGATACAGAAAAACTGAATTTCTTATTACATTGTTGCAAATGTAAAATTGTGAAACCTCTCTAGAAAACACTTTGACAGTTTCTATGAATGAACCCCCCCCCATTTTTCTATATTCTCACAACACAGCAACAATCAACATGCATGACTTCTGTGACC	347_47	47
4223	1	0	X	CTACACGACGCTCTTCCGATCTCCACACCTAGCCAATCTTTTGTTT	CAGACGTGTGCTCTTCCGATCTTGAAGGTACATCCTCAGAAGGCA	53329086	53329109	53329291	53329313	53329110	53329290	GTTTGTTTGTTTGTTTGAGACAGGGTTTTACTATGTTGCCCAGGCTGGTCTCAAACTCCTGAGCTCAAGCAATCCTCCCACCTCAGCCTCCCAAAGTTGGGGGGGGAATTACAGTCATGAACCACTGTGCCCGGACAGAAAAGACTTTCAACATTCCCATTCTCAGGTCCATACTTCATCC	347_47	47
4240	1	0	X	CTACACGACGCTCTTCCGATCTTCACGAGCTTACCAAAAGACTCAC	CAGACGTGTGCTCTTCCGATCTATAATGTGTGCGAGGTCCATTCC	39398086	39398109	39398276	39398298	39398110	39398275	ACAAAAAATGTTCAGCCCAGGGCTATTTGTAATGGTCCCCCCCCCAGATATCTGCAAATCACCCCAGTGCCCATCAACAGTGGAATGGGTAAATAAATCATGGTGTGTACATGCGAGAGAATCCTATACCGACATGAGACTGATCCAATTACAATGCTCAGCAACA	347_47	47
4300	1	0	X	CTACACGACGCTCTTCCGATCTCCATTACTGAACCAACCCCCTG	CAGACGTGTGCTCTTCCGATCTTTCTTTCTTAGTCGGCAGCCTTC	122319209	122319230	122319384	122319406	122319231	122319383	TATTGTCACGGGGGAGGGTGGCTATGGGGAACGGGTTGGGGTAGCAGGGGGAACAATATTGTTTTTCTTCCCAACCTTTCCCTTCACACAATGAAAAGATGACCAGCTGTGCGGATGGGCGGGGGGCGGAGGGGGGGGGCGACTAAAAAAAAA	347_47	47
4320	1	0	X	CTACACGACGCTCTTCCGATCTAACTGCAGTAGCAAGTATCAGC	CAGACGTGTGCTCTTCCGATCTTCGACCATTCCAGTATCTCCTACT	28246745	28246766	28246951	28246974	28246767	28246950	TCTTCCCTAAATGTCTAGCTTCCTGGCTCGCTCTCTTGCTCCCTCTCTCTTTCCATAGACACACACACACACACACACACACACACACGCACAAACACACACACACACACACACACACACACACACACACACACACACACCCTATTGGTTCTGTTTCTCTGGAAAACCCTGACTAAACTAATGT	347_47	47
737	1	1	X	CTACACGACGCTCTTCCGATCTAGGTGTAAGGATCCCCTGTTCAA	CAGACGTGTGCTCTTCCGATCTCAGCCTCAAGTAAGTCTCCACAC	47188867	47188889	47189010	47189032	47188890	47189009	GACGAGCCTGGGCAACATAGCAAGACCCCATCTCTACAAAAAATTAAATAATAATAATAATAATAATAATAATAATAATAATAATAATGGTAATTAGCCTGGGCTGCAGTGAGCCATGAA	348_47	47
792	1	0	X	CTACACGACGCTCTTCCGATCTAACAGCAAAGTGGTGGAACAGAT	CAGACGTGTGCTCTTCCGATCTTCATGGTTGAATCATTGTGGTTGT	33279929	33279951	33280072	33280095	33279952	33280071	ATAATAAACACAATGACAATAAAAGCAAACCCTTTTACTCTAAATGCTCCAGAAATCTGTGAATAAATAAAGGCCTAAAAAAGGCAGAAAACCACCACCACCACCACCACCACCACCACC	348_47	47
818	1	0	X	CTACACGACGCTCTTCCGATCTTCTTGGGATACAGTAACGGTTCA	CAGACGTGTGCTCTTCCGATCTACAATTCTGGGAGAGCATCAACT	80487846	80487868	80488015	80488037	80487869	80488014	ATAAATAAATAAATAGTAGTGAATTAGTGATGATGATGATGATGATGATGATGATGATGATGATAAGGAAGATGATATCACCTGTCCTCTGGAAAAGAAATGTAGGCTAACTACTAGTTTTTCTGAATAGCAAGATTTTACTACTT	348_47	47
868	1	0	X	CTACACGACGCTCTTCCGATCTTGGTCCCCTATTTGTCTTGTCCT	CAGACGTGTGCTCTTCCGATCTTCTTTACCCATCTGTCCTCCTGG	22947686	22947708	22947776	22947798	22947709	22947775	TCATCGTGTGTGTGTGTGTGTGTGTGTGTGTGTGTGTGTGTGTGTGTGTGTGTGTGTGTGTTTGTAT	348_47	47
872	1	0	X	CTACACGACGCTCTTCCGATCTCCTACTCCTTTTCTCCCAACTGC	CAGACGTGTGCTCTTCCGATCTTTAGGGGTCACTACTCAACCCAG	22778012	22778034	22778153	22778175	22778035	22778152	TCCTAGGTTCTATACCACACACACACACACACACACACACACACACACACACACACACACACACACACATACATACACTCTTGGATAGTCTTCTGTATCACACATACTACTTTTTGTA	348_47	47
1015	1	0	X	CTACACGACGCTCTTCCGATCTACACCCCACGGTGATCAAAATAA	CAGACGTGTGCTCTTCCGATCTTTGAAGAGGATCCCACCTTCCTC	151296626	151296648	151296769	151296791	151296649	151296768	AAAGAACCTGTTGTAAAATGGGGTGTGTGTGTGTGTGTGTGTGTGTGTGTGTGTGTGTGTGTGTGTGTTCTAGGATGGTGGGGAGGGAGGAAGGAGGGGAGAGGTGGGAGTTTGGGAAGG	348_47	47
1021	1	0	X	CTACACGACGCTCTTCCGATCTAGAAGCGCTTTAAGAACCCTCAC	CAGACGTGTGCTCTTCCGATCTCTTGGTCCACATCCTCCAAGAAC	17313135	17313157	17313250	17313272	17313158	17313249	GAGTGTGTGTGTGTGTGTGTGTGTGTGTGTGTGTGTGTGTGTGTGTGTGAAATAATAATTTCTTCCCTCCTTGGTTGTAGGGCTCTTGACCC	348_47	47
1078	1	0	X	CTACACGACGCTCTTCCGATCTTGAATGTAAACAAACAAGGACCCA	CAGACGTGTGCTCTTCCGATCTCTCCGAACAAAATACCCCTCTCC	130460272	130460295	130460367	130460389	130460296	130460366	AAATATAAAATATGCTCTCTCTGTGTGTGTGTGTGTGTGTGTGTGTGTGTGTGTGTGTGTGTGTGTGTTTG	348_47	47
1102	1	0	X	CTACACGACGCTCTTCCGATCTAAGGTAGAGAGGAATGTCCATGA	CAGACGTGTGCTCTTCCGATCTCTCTACCAGGCAACTTTCCCAAG	140713372	140713394	140713455	140713477	140713395	140713454	ATTGTATGCAGTAACCACACACACACACACACACACACACACACACACACACACACACAC	348_47	47
1116	1	1	X	CTACACGACGCTCTTCCGATCTAGAGCTGAAAAATAAAGCACCACT	CAGACGTGTGCTCTTCCGATCTGGAGCAATTGGCTGACTTCTACA	141604404	141604427	141604573	141604595	141604428	141604572	ATTAGAGTTAAGTGGATGATGTAATTCCGATACTTCTCTCTCTCAAACACACACACACACACACACACACACACACACACACACACACACATGCACACACACATATATGTGCACCCAACAACAGCAATAATAAAAGACGTGGCTA	348_47	47
1200	1	0	X	CTACACGACGCTCTTCCGATCTACCTCATTTACTTTAGATCTGCCTGT	CAGACGTGTGCTCTTCCGATCTTGCATCAGAAAAGCATTGTGTGT	20338259	20338284	20338342	20338364	20338285	20338341	ATATCTTCTCTACACACACACACACACACACACACACACACACACACACACACAAAC	348_47	47
1209	1	0	X	CTACACGACGCTCTTCCGATCTAGCTGCAATATCTTTAAAGCCTCCA	CAGACGTGTGCTCTTCCGATCTGTGGAGCCATAGAAAAAGAAATGCTC	108223374	108223398	108223514	108223539	108223399	108223513	GAACAAATATATTATTTTCTTTTTCACACACACACACACACACACACACACACACACACACACACATTTCTCTTCATCCAAATCTTTTCTCAGGAAAGTATTTGAAAGAATTTGA	348_47	47
1256	1	1	X	CTACACGACGCTCTTCCGATCTGGAAGCTCTGGTTAAGTGGTTGT	CAGACGTGTGCTCTTCCGATCTACAGGTGCACTTCTTCCTGAATC	86688588	86688610	86688776	86688798	86688611	86688775	GATTTTTTTTCCAGAGCAGATTTTCAGTAAAATCATACACCTTTAACATTCTTAAAGGACTGTGTGTGTGTGTGTGTGTGTGTGTGTGTGTGTGTGTGTGTGCCTGCAAAGGGTGCTGGGGGAAATATATAGATGGGCATTCGATTGTCTTTCTTTCCCTGTTAG	348_47	47
1272	1	1	X	CTACACGACGCTCTTCCGATCTTAGAGGAGGCAAGGTGAGGTATG	CAGACGTGTGCTCTTCCGATCTAGCATTTACTGGTGCTCATGTCA	46060552	46060574	46060757	46060779	46060575	46060756	TAACTGAACTATTTGTAGTATTTTTGCAACTTCCCTGTAAGTCTAAGGTTATTTCAAAATAACATGTTAAAATAATCTCGTGTGTGTGTGTGTGTGTGTGTGTGTGTGTGTGTGTGTGTGTAGGCAGTAGAAAGAAAGAGATGTCACAAGAGTCACCAGAGATGTATGACAGTGATCAAATA	348_47	47
1413	1	0	X	CTACACGACGCTCTTCCGATCTGGCTCTGTTTAGTGTGTGTGTGT	CAGACGTGTGCTCTTCCGATCTGCAGATCGAATATGGCAAAAGAGAC	124111778	124111800	124111937	124111961	124111801	124111936	GTGTGTGTGTGTGTGTGAGAGAGAGAGAGAGAGAGAGAGAGAGAGAGAGAGAGAGAGAGAGAGAGAGAGAGATCTTTTTCCTCTCTGTTTTTCAGATTGGATAATATCTACAGATCAATCTTCAAGTCAGCTGATT	348_47	47
1449	1	0	X	CTACACGACGCTCTTCCGATCTAAAGCTACCCATCCTCCTACACA	CAGACGTGTGCTCTTCCGATCTTCCATAAAGCCCTCTTGGTCTGT	153365771	153365793	153365865	153365887	153365794	153365864	CAGACACAGACACGCAGACACACACAGACACACACGCACACAGAGAGAGAGAGAGAGAGAGAGAGAGAGAA	348_47	47
1455	1	1	X	CTACACGACGCTCTTCCGATCTAAAAAGGGAAATCTGCCCCATGA	CAGACGTGTGCTCTTCCGATCTTGTGTGAATCTTGTGATTGTGTG	63456760	63456782	63456995	63457017	63456783	63456994	TCCGATCACTTCCCACTAGGCCCCTCCTCCAACACTGGTGTATTAGTCAGGGTTATCTAGAGGGACAGAAGTAATTGAATATATATTCATAAATATATATATATATATATATATATAGAACATATATAGAGAGAACTATATATATAGAACATATATATATATACACACATATATATGGAGAGAGAGAGAGAGATTATTATTAAGTATTAACT	348_47	47
1588	1	0	X	CTACACGACGCTCTTCCGATCTAAGACTTTTCAGTGCTCTGGAGG	CAGACGTGTGCTCTTCCGATCTAGCATAAGCTCCTTTGCCTTTGT	115771502	115771524	115771579	115771601	115771525	115771578	CTGCTTAGGGACGTGTGTGTGTGTGTGTGTGTGTGTGTGTGTGTGTGTGTGCTT	348_47	47
1627	1	0	X	CTACACGACGCTCTTCCGATCTATGGTTCTCCAGAGAAACTGCAA	CAGACGTGTGCTCTTCCGATCTGACTTCTGCTCCAAAGGTTCCAA	141449478	141449500	141449643	141449665	141449501	141449642	TAGATAAACAGATGCACGCGCGCACACACACACACACACACACACACACACACACACACACCTTATGAGATTTATTGCAAGAAATTGGCTTATGCAATTGTATTGGCTGGTAAGTATGATATCCAAAGAGCCGGCCAGCAGG	348_47	47
1702	1	0	X	CTACACGACGCTCTTCCGATCTTATGCACAGACACACACAGTCTC	CAGACGTGTGCTCTTCCGATCTGAGGGGCTCAAGAGCAGATTTAC	51567929	51567951	51568066	51568088	51567952	51568065	AGAAACCTGTGTGTGTGTGTGTGTGTGTGTGTGTGTGTGTGTGTGTAAAATTTCTGTTCCTCAGACTGGATGATCTGAATTGGACTATCTTGCTGACTATTTTTTTCTATCAGT	348_47	47
1723	1	1	X	CTACACGACGCTCTTCCGATCTTGGTTCAAACGTTCCAAACACAT	CAGACGTGTGCTCTTCCGATCTAGAGCCATCTGGGATGTTAGGTT	119449236	119449258	119449390	119449412	119449259	119449389	ACTTTTAATTAAACTTTTTTTATCAACACACATGTAATAAAATGTACAGACCAATGTATTTTAACACACACACACACACACACACACACACACACACACACTTGTAAACCACCACCCAGATTAAGATATTG	348_47	47
1726	1	1	X	CTACACGACGCTCTTCCGATCTTTAGTGAACCTTCAGGGGCCAAT	CAGACGTGTGCTCTTCCGATCTCCTCCTCAAGGGTTTAGGATGGA	100309850	100309872	100309973	100309995	100309873	100309972	GACTTTGGCCCCCACAACACACACACACACACACACACACACACACACACACACAAACACACACGTGTATGTTTCTTGTTTTTTAAAGAGAGATTTCACT	348_47	47
1758	1	0	10	CTACACGACGCTCTTCCGATCTAGTAAGCAAAGAGGCTTCCCAAG	CAGACGTGTGCTCTTCCGATCTAAATGCCTCCTAAGGGTGTTCTG	117596954	117596976	117597039	117597061	117596977	117597038	CCACACACACACACACACACACACACACACACACACACACACACACACACACACACACACAC	348_47	47
1798	1	0	19	CTACACGACGCTCTTCCGATCTGCCTTCCATTTCTCCGTACAGTC	CAGACGTGTGCTCTTCCGATCTAATGGAATTTGCCACAGAGGAGG	1795730	1795752	1795882	1795904	1795753	1795881	TCCTCCCCTGCCTCCTCCTCCTCCTGTCCCTACACACACACACACACACACACACACACACACACACACACACACACACACACACACACACACATAAGCCAGCCTTCCTGAAGGGACTCACAGCCAAGG	348_47	47
1841	1	0	5	CTACACGACGCTCTTCCGATCTAGTCTCCCTTTCCCACAGCTAAT	CAGACGTGTGCTCTTCCGATCTCAAACATGTCAGGAATTTGGGCA	127835897	127835919	127836007	127836029	127835920	127836006	ATCAACAACAACAACAACAACAACAACAACAACAAAGGTCAAATGAAACTAACAACACTTTTACTGTCAGCAGCTAAAGAAGAAATA	348_47	47
1864	1	0	7	CTACACGACGCTCTTCCGATCTGGTTTTATGTTGAAACCCCCAGC	CAGACGTGTGCTCTTCCGATCTAAATCCAAAAGCCCCATCCTCTG	6532728	6532750	6532861	6532883	6532751	6532860	ATCTGTGGCCCTTAGAGTGCTGATACGTGTGTGTGTGTGTGTGTGTGTGTGTGTGTGTGTGTGTGTGTGTGTGTGTGTGTGTGTGTGTGTGTATGGCAGCTATTTTCACT	348_47	47
2047	1	0	7	CTACACGACGCTCTTCCGATCTTCTGCTCTGCAAATTTCCTGCAT	CAGACGTGTGCTCTTCCGATCTACAAGAAGACAGGGATACGGTGA	16843804	16843826	16843950	16843972	16843827	16843949	AAACCACCTCAAAACACAATTCCATGGAAAATATTGATAATTTGGAGACACACACAGACATAGGTACACACACACACACACACACACACACACACATTATGTGAAGCCAGCACTTTTTACTCA	348_47	47
2333	1	0	13	CTACACGACGCTCTTCCGATCTCATCTTCCCATCTGCATCGCTAA	CAGACGTGTGCTCTTCCGATCTAAACAGGAGGCTCTCTTTGTTCC	112024765	112024787	112024948	112024970	112024788	112024947	CCACAGTGTCCGCACGTGCTGTCTCGCTGTTTCTCTGACCCTGTGCCTCTATATCTGTCTCTCTCTCTGTCTGTTTCTGTTTTACACACACACACACACACACACACACACACACACACACTTCTTGAATCATTTGCAAGGACCCCCACCTGTGTCTCCA	348_47	47
2380	1	0	21	CTACACGACGCTCTTCCGATCTATTGGGAGGAGACACAGAACAGA	CAGACGTGTGCTCTTCCGATCTGACAAGGATTCAACCATTGCCG	36125622	36125644	36125818	36125839	36125645	36125817	GGGAGGTTAGGAAAAATAAAATTTTTGGCAACACACACACACACACACACACTCTCTCTCTCTCTCTCTCTCTCTCTCTCTCTCTCTCTCTCTCTCTCTCTCTCTCTCTCTCCTGGCACCTGGGAATTGCAGGGGCTGACACCTGGAGCTGAGAGGTGGGCTGCCGAACTCCC	348_47	47
2408	1	0	9	CTACACGACGCTCTTCCGATCTATAAGCATGGAAGAGGTCTTGGC	CAGACGTGTGCTCTTCCGATCTGGGTCACATCCTGCACTATACCA	107458351	107458373	107458477	107458499	107458374	107458476	AAAAAAAAAAAAAAAAAAGAAAGAAAGAAAGAAAGAAAGAAAGAAAGAAAGAAAGAAAGAAAGAAAGAAAGAAAGGATGTCTAATTCCTCTAGTCATAGTGAT	348_47	47
2484	1	0	7	CTACACGACGCTCTTCCGATCTACACAGGAACCATTCCATTTCCC	CAGACGTGTGCTCTTCCGATCTTCAGGAATGGGACCTCCTTCATT	17582514	17582536	17582661	17582683	17582537	17582660	CACATTTACCAGGCCTCAAATGTACACACACACACACACACACACACACACACACACACACACATATATATATTTCCAGAGAAATCTTTAGTTGGTAATAAGGCCATTTGAAGAAGCAGGCCCG	348_47	47
2627	1	0	X	CTACACGACGCTCTTCCGATCTTGACAATTGGATTAGGCTATGGCT	CAGACGTGTGCTCTTCCGATCTCTTGTGAAATTACCTGGCCCTCA	25410309	25410332	25410471	25410493	25410333	25410470	TTGTATGGTTTTCTTTTTGTTTATCTTCCTTTCAATTTGTATATATATGTGTGTGTGTGTGTGTGTGTGTGTGTGTGTGTATCAGAAATAGGAAGGAAGGAGTTGTTTAGCAAGTTTCTGTAGGGGAGGCTTGGAAGA	348_47	47
2705	1	0	X	CTACACGACGCTCTTCCGATCTGTGGTTGTCCCTTAAATGTAGGC	CAGACGTGTGCTCTTCCGATCTTACGTCACAACCAGAAAACTGGC	142792519	142792541	142792652	142792674	142792542	142792651	ATATGATAAAACTGAATATAACTAAACACACACACACACACACACACACACACACACACACAAATGAGCACATGTAAAATTGGTGATCTGAACAGATGGACTATACTAAT	348_47	47
2766	1	0	X	CTACACGACGCTCTTCCGATCTGCAAAAGCAAGAGAATGACATTGGT	CAGACGTGTGCTCTTCCGATCTTTTGTGCCTACGGTACAGTTCAG	50186629	50186653	50186795	50186817	50186654	50186794	ACAATCCATAGAGCTTATTTAGATTTCACAGTTATACATGCACTCATTTTGTGTGTGTGTGTGTGTGTGTGTGTGTGTGTGTAGCTCTATGCAATTTTATCACATGTGTAGCCTTGGGTAACTATCACCACAATCAAGATA	348_47	47
2879	1	0	X	CTACACGACGCTCTTCCGATCTCAAAATGTCATGCAAAGGCGAGT	CAGACGTGTGCTCTTCCGATCTAGGTCCCTCAAGGGAGAAATTGA	27994425	27994447	27994518	27994540	27994448	27994517	AAAAAATTCTTCATGCAAAAAACTAAAAGAATTGTGTGTGTGTGTGTGTGTGTGTGTGTGTGTATCAAGT	348_47	47
2907	1	0	X	CTACACGACGCTCTTCCGATCTATCAGCTAGCACAAGAGTTGCTC	CAGACGTGTGCTCTTCCGATCTAGCCAGTTGACACAAAAGTCTTC	110596002	110596024	110596134	110596156	110596025	110596133	CTCCTGTGACTGTCAGTGAAAGCTGAGGCAGACAGACAGACAGAGAGAGAGAGAGAGAGAGAGAGAGAGAGAGAGAGAGGAGGCAATGCCTTCTGGGTAACAAATTTCA	348_47	47
2910	1	0	X	CTACACGACGCTCTTCCGATCTATATCTACACCATCCTCCTGCCC	CAGACGTGTGCTCTTCCGATCTTAATGAGGCATCAGTGGAGGTCA	141284784	141284806	141284927	141284949	141284807	141284926	TGCCCCATGTGTGCACGCACGCGCGCGCGCGCACACACACACACACACACACACACACACACACACAGTCTCCTATTATTTACATTTTGTATTATTATGGCATGTTTGTTACAGTTGATT	348_47	47
3405	1	0	X	CTACACGACGCTCTTCCGATCTAAGCAGTACCAAAACAAGTGGCT	CAGACGTGTGCTCTTCCGATCTGCTGCCCAAGGTCAAGTTTAGAT	12819234	12819256	12819392	12819414	12819257	12819391	GGTGGCTGGTGGCTAGCTGGATTTGGCCTATAGGCTACAGTTTGCCAACCCCTGTATTAGACCATTGATAGATTGCGTGCGCACGTGTGTGTGTGTGTGTGTGTGTGTGTGTGTGTATGTGTGTGTGTGTTTATG	348_47	47
3408	1	0	X	CTACACGACGCTCTTCCGATCTAAGGGCAGGGACAGTAGAGTTTT	CAGACGTGTGCTCTTCCGATCTGCCAGATGTTTTTAGTGCACTCTC	53006151	53006173	53006339	53006362	53006174	53006338	CACGATGCCTGTGGCACTATACATATATATATATATACACACACACATATATATATACACACACATATATACATATACATATATACATATATATACACACACACACACACACATATATATATATATATATATATATCTTGATACGTATATATATAAATGAAGAGA	348_47	47
3722	1	0	X	CTACACGACGCTCTTCCGATCTGAAGTCAGGTAATACAGCGCCT	CAGACGTGTGCTCTTCCGATCTGCCCAAATAACCGAATGACTCCT	36095274	36095295	36095345	36095367	36095296	36095344	CCAGCTTTTTTTTTTTTTTTTTTTTTTTTTTTTTTTTTTTTTTTTGCTC	348_47	47
3972	1	0	X	CTACACGACGCTCTTCCGATCTGGAAAGGCAGATCTGGAGAGTAAC	CAGACGTGTGCTCTTCCGATCTCAACCCTCCCGACTTCTTCTAAC	133599836	133599859	133600100	133600122	133599860	133600099	CACGTTTTCATTCATTTACCACTTCTAGGCCCCTCCAGAGCTCTCAGATATTTTGGGGTTGAGCCCTTCCCCAAAGCCATACAGGACCTTTTTTTTGTGATCTGTTCTAGCCATTTTTATGTTGGGTGCTTGTTATGGACTGAGCATTTATGTCCTCCCACACCCCCCCCATACCTTTTTTGAAGTCCTAACCCCCAGTGTGATGGTATTTGGAGACAGGGCCTTTGGAAGGTAATTACA	348_47	47
4009	1	0	X	CTACACGACGCTCTTCCGATCTAAAGAGATGATAGAGAAGGAGCCACT	CAGACGTGTGCTCTTCCGATCTTGCATGTCATCACTTCCTTTCCT	135064507	135064532	135064601	135064623	135064533	135064600	GAAGATGGTGGAGGTGGAGGGCGGGGGTTGGGGGGGGCGGTGATTGTTGGAGTAGATCCTGGAAGAAG	348_47	47
4055	1	0	X	CTACACGACGCTCTTCCGATCTCTGCAGGCAGTGTAGATGCAG	CAGACGTGTGCTCTTCCGATCTTGTCCATTCTCTTGGGAGCACTA	141720614	141720634	141720695	141720717	141720635	141720694	GGGCAGGACACTGGCGGGGGTGGGGTGGGGGGGGGGTGGCCTCACAGGATCTGTGCCAGC	348_47	47
4057	1	0	X	CTACACGACGCTCTTCCGATCTTAGGATTAGGAGGTGTCGGGTGG	CAGACGTGTGCTCTTCCGATCTTGCAACATGGTGACATACTCAGG	138285646	138285668	138285805	138285827	138285669	138285804	CGGGGGGGGGGAAGGAGGTGGTGGGAAAGGAGGGGGGAGGGGTTCTGCGTCTCGACCAGGCTCTTTGTTTGCATTGGGGGCGGGGAGAGGGGGCTGAAGGTGGGTTCAAGCTTGGGTTCTGACAGCAGGGCAGATT	348_47	47
4221	1	0	X	CTACACGACGCTCTTCCGATCTCAAGTTGCAAAGTTGTGTGGTC	CAGACGTGTGCTCTTCCGATCTGGAATTCCTTTGTGCAGGCTTTC	69642788	69642809	69642932	69642954	69642810	69642931	ACCTCCCCCCCCCACACACACCAGCTTCCCGCCAGCCTGTGCCCTCAGCCCTCGCCTCCCTGAGCCAGGACAAAGCCCCGGCAGTGACTGGGAGGGGAACAGGAGGAGGGACAGAGGGATGG	348_47	47
4236	1	0	X	CTACACGACGCTCTTCCGATCTATAAGGTGGAGAACGTTGGAAGAA	CAGACGTGTGCTCTTCCGATCTAAAAGCTAGACTCCTGGGAGAGG	129116080	129116103	129116226	129116248	129116104	129116225	AGAGAGAGAACCCTTTGGCCGCGGCTCACTGACCCTCTCCCTTCCTCAACCTCCCCCTTCGAGGGGCGTCGAGGTGGGGGGGGACGTGGGGCTCCTGCAGCCCCGCAGATTGAGCGCCTCCG	348_47	47
4324	1	0	X	CTACACGACGCTCTTCCGATCTCTCTCTTCCAGACTTTGATGCCT	CAGACGTGTGCTCTTCCGATCTGTGGACTAAGGCAAAAGGTCACT	38003363	38003385	38003457	38003479	38003386	38003456	CTGGACTATTGCCGTACACACACACACACACACACACACACACACACACACACACACACATTTCATAGTAA	348_47	47
710	1	1	X	CTACACGACGCTCTTCCGATCTAAAAATCTTGGCTAGGGGTGGGA	CAGACGTGTGCTCTTCCGATCTGGACAGCTCACCTGATTGTTCTA	26882350	26882372	26882511	26882533	26882373	26882510	GATGACATCATCATTGTCTTCTTCTTCTTCTTCTTCTTCTTCTTCTTCTTCTTATTATTATTATCATCATCATCATCATCATCATCAGGACTATTGTGATTATTGTTGTTTTAGAATCTGTTAATCTCAGAGCACTTG	349_48	48
761	1	1	X	CTACACGACGCTCTTCCGATCTTGCTTGGTCACCTCAACATCAAA	CAGACGTGTGCTCTTCCGATCTCAGATGGTTATGTTCCTCCCTGG	23244465	23244487	23244671	23244693	23244488	23244670	ACAGAAATGCATCCATCCCCTAAACCTCTCATGAATCCCATGTTACATAAACAAGGAGTTATGTTTTTAACTTAAAATAATAATAATAATAATAATAATAATAATAATGTAATTGTAAAGAAAGCCATGTCAAACACTGAAGAGATTTTTCTCCCAGTCACCTAGGAGCTGAAAACCTCCTCT	349_48	48
799	1	0	X	CTACACGACGCTCTTCCGATCTATTGCTGCAAGAACTGGAGAGAG	CAGACGTGTGCTCTTCCGATCTGGAGGAGGAGGAACAGAACAAAC	65220004	65220026	65220096	65220118	65220027	65220095	ATCAAATCCATTTTCATTTGTTTCCAATAGCCCTTTTTTGCTGCTGCTGCTGCTGCTGCTGCTGCTGCT	349_48	48
800	1	0	X	CTACACGACGCTCTTCCGATCTCCCTTCAGTTACACTAGGCCTCT	CAGACGTGTGCTCTTCCGATCTAGCAACAGCGTGATCTAAGGAAA	18698285	18698307	18698369	18698391	18698308	18698368	CCTGCCTCGGGGCCTTTGCTGCTGCTGCTGCTGCTGCTGCTGCTCTCAGCCTCGAATAGTT	349_48	48
1856	1	0	6	CTACACGACGCTCTTCCGATCTCACCGGGATACTCATTTGCTGAA	CAGACGTGTGCTCTTCCGATCTACTCACAGGTCTTACTGGTCCAA	51245665	51245687	51245814	51245836	51245688	51245813	AGTCTCAGTACTCGGGCTTCTGATCCCCTTCTTCTTCTTCCTTTTTTGTTGTTGTTGTTGTTGTTGTTGTTGTTGAGACAGCTTAGTTTGGGGAACAGACCCATGTTACATTTTCTGCTTTGGATC	349_48	48
1870	1	1	8	CTACACGACGCTCTTCCGATCTTGGCATTGCAAACGGAACAAAAT	CAGACGTGTGCTCTTCCGATCTCCTGTAGTAAGAACCTAGCGCCT	106416141	106416163	106416292	106416314	106416164	106416291	TGCCATATACTTGGAGGGCTAGTGATGCTAAGGGACTTTGATGGTTATTGGTGTTAAAACAACAACAACAACAACAACAACAACAACAACAACAACAACAACAACAACAGCAGCATAGATTTGGCCCT	349_48	48
1918	1	1	2	CTACACGACGCTCTTCCGATCTTCATGCCTACCTGATTCAGCTCT	CAGACGTGTGCTCTTCCGATCTTTACAGTTCCGGCCTCTCAGTAT	69691233	69691255	69691439	69691461	69691256	69691438	TTTCCATTCTCCCAAACACTTATTTCCATGTCTCAGATTTACATTTCCTCAAAAGGCAGTAGAGATTTGGAAACAACAACAACAACAACAACAACAACAACAAAACCACCCCAAAACAAGCAAGCCTAGTTTGTAGCCTAGTCTCATGATTAATGAATTCCCTAATGCTGGCATTTAGCCCAC	349_48	48
1921	1	1	3	CTACACGACGCTCTTCCGATCTCCTGGCAGACAGATGCAATAACT	CAGACGTGTGCTCTTCCGATCTAACATCGTGCCATTTTCCAATGC	85413922	85413944	85414101	85414123	85413945	85414100	TCGGTCAGGAAACGACGCCAAGGAACATACCCTTGTGGTTCTGATGCTTGTTCTGGATCATATGCTTGTTCCTACAACAACAACAACAACAACAACAACAACAACAACAACAATAAACTAGAAGAAATGAATGAGAAATAAGTTTAAGATTCTATA	349_48	48
1934	1	1	8	CTACACGACGCTCTTCCGATCTGCCTTCTGCATTCCAGGGTTTAT	CAGACGTGTGCTCTTCCGATCTAGAGAAGGTTTCCTTGCATTTACA	141062217	141062239	141062377	141062400	141062240	141062376	AATGCTAATTCAAAATTACCACAGCAAATAAAGAACATCCAGAGGTATCTCATCACACGGTATTCTCCAAAACAACAACAACAACAACAACAACAACAACAACAACACAGAAACTGCAGTCCTTTCTCTTAATTGGA	349_48	48
1950	1	0	4	CTACACGACGCTCTTCCGATCTTTTCGTAAGCGTGCACTATACCC	CAGACGTGTGCTCTTCCGATCTCCTGAGGATTCATCCACCTGAGA	47034119	47034141	47034192	47034214	47034142	47034191	TGGGCACACACACACACACACACACACACACACACACCCCGGGTCCCCAG	349_48	48
2065	1	0	7	CTACACGACGCTCTTCCGATCTTCCACTCTAGGTGCACAAATCAC	CAGACGTGTGCTCTTCCGATCTCCTTTCCATAGCCGAGAAAGCAT	39542104	39542126	39542188	39542210	39542127	39542187	TATATACACACACACACACACGCTCTCTCTCTCTCTCTCTCTCTCTCTCTCTCCTTCTGAG	349_48	48
2089	1	0	15	CTACACGACGCTCTTCCGATCTTAAGTGGTATGCTGCTGGTTGTC	CAGACGTGTGCTCTTCCGATCTGACAGAGTGGCTTGAACACTAGG	70473721	70473743	70473856	70473878	70473744	70473855	CAGGGTCCACAGTGAAAACCACCGTGCTGCGCACACACACACACACACACACACACACACACACACACACACACACACACACAACCTGCCAAATAAAGTCCAAATGTCTCCG	349_48	48
2180	1	0	11	CTACACGACGCTCTTCCGATCTGCCTTGGCTCACAATTTCTTTCC	CAGACGTGTGCTCTTCCGATCTGGTTGGGGGTGACTCAAAATGAT	31271874	31271896	31272028	31272050	31271897	31272027	TGAAGAAAGTTATGAAAGGAATCAGAGTGAATGAATACACACACACACACACACACACACACACACATATACATATATATGTATATATATATATATCCCTGCCTGGGGCTTGACTTTAGGCTACAGTTTAT	349_48	48
2211	1	0	X	CTACACGACGCTCTTCCGATCTGACTGGTGTGACATCTTGGTCTG	CAGACGTGTGCTCTTCCGATCTCGAAACCATCCATCTTCCTCCTC	69116163	69116185	69116315	69116337	69116186	69116314	CCAGTTGGCTTCTTTTTCAATGGCTGTATACTGGGATAGAAAGATGATAAGGGTATGTGCATCAGTGTGTGTGTGTGTGTGTGTGTGTGTGTGTGTAGGTTGAGAAAGGCTGCAAAGAAGGGATGGGGT	349_48	48
2322	1	0	X	CTACACGACGCTCTTCCGATCTCCACTCACTGGCCTGGAGATTAT	CAGACGTGTGCTCTTCCGATCTAACGTACAAGGGCTCCAATGTTT	101270258	101270280	101270457	101270479	101270281	101270456	ATATATGTGTGTATATATATATATATACACACATATATATATACACACACACATATATATATATACACATATATATATACACACACACACACACACACACACACACACACAGAGCCCCAAAAAACAGAAACAAACAAACAAAAACTGGAAAAGGGCAAGGGTTGGCAAGATTGTTG	349_48	48
2363	1	0	7	CTACACGACGCTCTTCCGATCTCACGCCTCTGCTTCTCTATCATC	CAGACGTGTGCTCTTCCGATCTTACCCTCACAACATGGCAGTAGA	95758185	95758207	95758313	95758335	95758208	95758312	TTGAGGTGAAGTCATAGAAGACACTGCAGCTTCTGCCTTGCTTGCTCTCTCTCTCTCTCTCTCTCTCTCTCTCTCTCTCTCTCTCTCAGACTTTGCTCTGGGGAA	349_48	48
2370	1	0	8	CTACACGACGCTCTTCCGATCTCACAGTAGGAGAAACCTCACAGC	CAGACGTGTGCTCTTCCGATCTGGGTCATGAAGGAGAAATGTGCT	3578095	3578117	3578180	3578202	3578118	3578179	ATTGGTGGTCAAAGTCTTTATTCTTACACACACACACACACACACACACACACACACACACC	349_48	48
2423	1	0	8	CTACACGACGCTCTTCCGATCTAGGCTGCTGCTTATTGTTGACTT	CAGACGTGTGCTCTTCCGATCTAGGCCTGAAGTATTGCTGACCTA	25791709	25791731	25791827	25791849	25791732	25791826	CATGTGCATACACACACACACACACACACACACACACACACACACACACACACACACACACCAATCTTGTTTTTGATATCTGTTCTCTGAAAACA	349_48	48
2438	1	1	2	CTACACGACGCTCTTCCGATCTAGCAGTTAAGTGTTTCTTGTCCTCT	CAGACGTGTGCTCTTCCGATCTCCATTGCTCTCCTCTCTCTCTCT	140631282	140631306	140631457	140631479	140631307	140631456	AGTCAGATTTAGTAGTCAATTAAAAATATATGACCTTACAAAACAGAACTATCTCTCCTTAAAAAACAACAACAACAACAAAATATATATATATATATATATATATATAGAGAGAGAGAGAGAGAGAGAGAGAGAGAGAGAGAGAGAGAG	349_48	48
2459	1	0	11	CTACACGACGCTCTTCCGATCTACTCTCTTGGTGATCCCTTCTCC	CAGACGTGTGCTCTTCCGATCTTAGTGACTTCTTCAGGGGTAGGC	15524275	15524297	15524488	15524510	15524298	15524487	TGGTGACAAGATGGCTGCCCTCATGTTTATATCCTTTCTATTCCAAATTCAGCAGCGTGCGCGCGCGCGCGCACACACACACACACACACACACACACACACACACACACACACACACAGAGAGACACACAGAATGTATTTTTGAGCAATATTCCTGGATCTGGCTCTCCTTGGCCCAAGTCATGTCAGT	349_48	48
2644	1	1	X	CTACACGACGCTCTTCCGATCTTCTAAGAGATGCACCAGAGCCAT	CAGACGTGTGCTCTTCCGATCTAGTTGAGCTACGGAGACAGACTT	48836549	48836571	48836757	48836779	48836572	48836756	CACTGCATTTTACTTACTTAAATGTATTTATAGGCCATCCCCGTCTTAAAAAAGGCTGAAGCAACTAAAGTTGTGTGTGTGTGTGTGTGTGTGTGTGTGTGTGTGTGTCTTCTGCTTGAAGTGGCAGAAATAACAGATTGGATTAGCTGTATAATGAAAACACCACAGCGTTGCTGACTATGTAT	349_48	48
2692	1	0	X	CTACACGACGCTCTTCCGATCTTAAATCAGCTGCTATGTGCCAGG	CAGACGTGTGCTCTTCCGATCTCTTCTTCGCACTAGACAATGAGC	146811855	146811877	146811943	146811965	146811878	146811942	AATTGTTCTAGGGGATACAATAGTGAACTAAAACACACACACACACACACACACACACACACAGA	349_48	48
3019	1	0	X	CTACACGACGCTCTTCCGATCTAAGACTTACCTCTCCAGCAGTGT	CAGACGTGTGCTCTTCCGATCTTGGTACCAGCATCTGGATCATCT	149494445	149494467	149494582	149494604	149494468	149494581	ACAGTTGTACAGTTCTCTCTCTCTCTCTCTCTCTCTCTCTCTCTCTATCTGTGTGTGTCTCTGTCTCTGTCTCTGTCTGTTTCTCTCCACCATGTGTGTGTCTCAGTGCTCTGG	349_48	48
3426	1	0	X	CTACACGACGCTCTTCCGATCTACTCTATGTACTTGTACTCCCACA	CAGACGTGTGCTCTTCCGATCTTTCCAGCAGGTGAAGGAAAGTAT	138696589	138696612	138696729	138696751	138696613	138696728	TTTATACAAATAAAAAGGAACCAAATCATTGCTTATCTAGAGTAGCAGTAAATATGTGTGTGTGTGTGTGTGTGTGTGTGTGTGTGTGCATGCACACATGTGTATACTAGCTTCAT	349_48	48
3591	1	1	X	CTACACGACGCTCTTCCGATCTTCTCTGTGGGTTGCTAGGTAAGT	CAGACGTGTGCTCTTCCGATCTCTGGCTTTGTGCTAGGGGAGATA	11194249	11194271	11194468	11194490	11194272	11194467	TACTTAGCTCCCCTGGCCCTAAGTTTTCACTTCTGAAACATGGAGACAGTGATATCTCTTTTGCCTGTTAAGAGGATTTGCATATATATATATATATATATATATATATATATTTGCATATATTTATATATTTATATGTATTTGCATGCATATATATATATATATATATATATATATATATATATATATATATATA	349_48	48
3596	1	0	X	CTACACGACGCTCTTCCGATCTTCTTTGGATCCCTCATCACCCAA	CAGACGTGTGCTCTTCCGATCTGGAGGGGAAAGAAGAGACAGAGA	102764183	102764205	102764260	102764282	102764206	102764259	TCAGCCACAGGATCTCTCTCTCTCTCTCTCTCTCTCTCTCTCTGTCTCTCTGTC	349_48	48
3609	1	0	X	CTACACGACGCTCTTCCGATCTTGGTGAAACACATTGTATGCTGGA	CAGACGTGTGCTCTTCCGATCTTCCCTTACTCCCTTTGGGTCTTT	54054312	54054335	54054537	54054559	54054336	54054536	TAGTGAGAAGACCTAGGTAGAAAAAAAAACAGGAAGGGGGATATAGAGGAATATGTATGTGTGAATATATAACTATACACACCACACACACACACACACACACACACACACACACACAATGGGGGGGCCAGGAAGAATGGTAGTGAGGGTGAAATATTAGATAGGGAAGACAGGGAAAGACTGACAAAATGGCTTTTGAAT	349_48	48
3798	1	0	X	CTACACGACGCTCTTCCGATCTGGGATCACATGAGCCTGGGTAGT	CAGACGTGTGCTCTTCCGATCTCAGGGAGTGTTGATTTCTTGCCT	132656740	132656762	132656902	132656924	132656763	132656901	CAGGGCTGCAGTGAGCCATGATTGTGCTGCTGCACTGCAGCCTGGGCGACAGAGTGAGACTCTGTCTCAAAAAAAAAAAAAAAAAAAAAAAAAAAAAAAGAAAAGAAAAAAAGAAAGAAAGAAAAACTGTGGAGGTTTT	349_48	48
4004	1	0	X	CTACACGACGCTCTTCCGATCTGCATGAGTACAGGAGTTCAGGGC	CAGACGTGTGCTCTTCCGATCTAAGTAGCTGAGACTACATTGCGG	145146235	145146257	145146339	145146361	145146258	145146338	CAGCCTGGGCAACAGAGTGAGACCTTCTCTCTACAAAAAAATAAAATTAGCTGGTTGTGGAAACCACCCCCCCCCCACCCC	349_48	48
4013	1	0	X	CTACACGACGCTCTTCCGATCTAAAGAAAAGGATGCAGGGGGAT	CAGACGTGTGCTCTTCCGATCTCATGACACAGTGGCTATGAGGAG	40153186	40153207	40153291	40153313	40153208	40153290	GGGGGGGGTGCTGCACCTCAGACTCCCAGGGGAGGGAGGACTGAGTTGCAGAATGGGGACAAGCCCAAGGAGCAAGTCAGGTC	349_48	48
4018	1	0	X	CTACACGACGCTCTTCCGATCTGAGGAGGTGGAATGAAAAGAGCA	CAGACGTGTGCTCTTCCGATCTGAGAGAGACCCCGTCTAAAGAGA	128833100	128833122	128833242	128833264	128833123	128833241	CTGGGCTGGGAGTCAGGAGACCTGGCCTCTAGACCAGTTCCTTGCCTAATTCTCTGTGTCATCTGATGTGTTCACTTCTCTCTCTCTCTCTCTCTCTCTCTCTCTCTCTCTCCCCCCCC	349_48	48
4026	1	0	X	CTACACGACGCTCTTCCGATCTATCATCAGCTGGTTTCTCTCAATTT	CAGACGTGTGCTCTTCCGATCTAGTGAGCCAATGTAGTGCAACTG	38753574	38753598	38753716	38753738	38753599	38753715	GCTAGAATTTTCTAGAAAAGAAGTTTTAGTCTCCATTTGATGTTTCTCTCAAAATCACAAATGATTTTTTTTGCGGGGGGGGGGACAGGGTCTCACTCTGTCATCCAGGCTGGAGTG	349_48	48
4036	1	0	X	CTACACGACGCTCTTCCGATCTGATTTCAAGGGCTAGCCAGAGGT	CAGACGTGTGCTCTTCCGATCTAGGAGAATTGCTGCTTGAACTCG	13939548	13939570	13939787	13939809	13939571	13939786	AGAGGAAAAAACAGCTTTATTGAAGAGGAGATGTTACAGCTCTGTGACTGCTCCTGTAGAGCAAGGCTACCCCATGGCCAGAGAGTAGCAGCTCAGAGCAGTTTTGCAACCACATTTATAACCCCCCCCCTTTTTTTTTTTTTAGACAGAGTCTTACTCTGTCACCCAGGCTGGAGTGCCGTGGCGCAATCTCAGCTCACTGCAACCTCCGCCTCG	349_48	48
4075	1	0	X	CTACACGACGCTCTTCCGATCTCATGTTCTCAAGAGTGGGGGTTGA	CAGACGTGTGCTCTTCCGATCTCTATCCCTCCACTAGCCTCCTC	11141522	11141545	11141635	11141656	11141546	11141634	ACAATGAGAATACATGGACACAGGGAAGGGAACATCACTGGGGCCCGTCTCGGGGCCGGGGGGGGGTGGGGGGGGTTGGGGGGGGTGGG	349_48	48
4087	1	0	X	CTACACGACGCTCTTCCGATCTATGAGAGCCTGGTATCACTGTAAGA	CAGACGTGTGCTCTTCCGATCTGAAGGTGGGTAGCAGAAGGAATG	92925429	92925453	92925605	92925627	92925454	92925604	AAAAATGAGTCAAGGTAGTGTGACCTCCTTCCAAGTCAAGGTGAAGGGTGGGTCCATAGCTTGTCTTCTACATAACTGGTGTTGTGAGTGAGGCACTCCTGCTCTCCTTCCCCTCTTCTCTCCAGTTCCCTTTGCCACCGCCCCCCCCCCA	349_48	48
4089	1	0	X	CTACACGACGCTCTTCCGATCTGTCTAAGATGGAAGTTTACTGGCCT	CAGACGTGTGCTCTTCCGATCTATCTCCTAGTGTGCAGGTCTCTC	76288546	76288570	76288806	76288828	76288571	76288805	GCAAAATAGTTCATTTTTTCTGTCCTTATCAGCCTGCCCAGCTACTTAGGTCACAAGTCAAATACTTGAAGAGCCCCTGAGCTAGCTAGGATTGCAATGCATTGTGGGCTGCAACAAAATGCAGCTAGACAACACCCCCCCCAAAAAAAAACACCTGAAGCCCCTACCCAACAATCAATAGACGACATCTGGGAAGATTGTGACCCCATAGTACTCAGCCTATGAGGAACCGGGA	349_48	48
4099	1	0	X	CTACACGACGCTCTTCCGATCTGGAATTTTATCCTGCATCTCTCAC	CAGACGTGTGCTCTTCCGATCTACAAGATGAGAACTGTGATTGCAC	102789674	102789697	102789835	102789858	102789698	102789834	AGACCTGACTCCTGCCCCCTGACCCCAAAAGGTCTGCTGTCCCTAGGATGGCACATACTCTCCAGACGTGTCCCTGTGAGATGCACATAAACGCGTTCACCACCCCCCCCCACACACACACATTGTCTTCTCCAAAA	349_48	48
4109	1	0	X	CTACACGACGCTCTTCCGATCTGTGAGGACACAAAAGCATACGG	CAGACGTGTGCTCTTCCGATCTGTGTGGTCTTTTGTCCCTCATCA	84422199	84422220	84422269	84422291	84422221	84422268	ATGATTGATATAATGAACTCTGGGGAATCAGAGAGATGGGGGGGGGGT	349_48	48
4145	1	0	X	CTACACGACGCTCTTCCGATCTCAGGCAGAATAGCACGTTTACCT	CAGACGTGTGCTCTTCCGATCTCAGGACCCTTTTGAGAGTGAAGG	106899078	106899100	106899295	106899317	106899101	106899294	GGACACCCCAAAGGAAGTGGCGTGTGTGTGTGTGTGGGTGTGTGTGTGTGTGGGGGGGGGGTGTGTGTGTGTGTATTTTCGGGTAGGATGAAGAGCTGTGATGAGGGGTGGGCTGGTGAGACTAGATCATAAGGGACTGTATAAGGAGAGTGTACATATGTCTATTGTCCCTGCATACTTATTACCAGCAACCC	349_48	48
4164	1	0	X	CTACACGACGCTCTTCCGATCTCTCAACCAGGGCAGTTGTGTTC	CAGACGTGTGCTCTTCCGATCTCGCTATGAACATCTGGGGCTAAA	9518851	9518872	9519023	9519045	9518873	9519022	CTTGGGGGACATTTGGCAGCGTCTGGAGACATTTTTGGTTGTCACGTTTTGGGGAAATGGGTGGTGCTCCTGGCATCTAATGGGTAGAGGCCCAGGATGCTGCCAAACATCCTACAGTGTGCAGGACAGCCCCCCCCCAACCAAGAATGA	349_48	48
4230	1	0	X	CTACACGACGCTCTTCCGATCTACAGAGCCGAAGTCTGAAACACT	CAGACGTGTGCTCTTCCGATCTATGGTCTTCAGTTGCCTATGCTG	116042200	116042222	116042459	116042481	116042223	116042458	AGAAAATGAGAAGTTCTTTGGAGCCAGTGTTTGAAGTGTGGGCATATGCACAGCGGTCACAACTTCAGAGTCAAGAGTGTGTGCAAGGTTGGAAGAGGTGATGGCTCCAGCCTTGAAACAGTGCACAGCTGCTTCTTCTTGGGGGGGGCGGGGGCACACCCACGTCTCCATCTCAGCGGTTTTTGGAGGGGATTGCTGTTGATTACCTCACTGGTAAAAGATGCTAGTGTTCTTTC	349_48	48
4237	1	0	X	CTACACGACGCTCTTCCGATCTTTGTCCTCCATCAAACAGCCC	CAGACGTGTGCTCTTCCGATCTTGTTCAACTGTGATCTTGGAGCC	131220134	131220154	131220318	131220340	131220155	131220317	CTTCTTTGTAGCCAATGCAGTCCAAAGCCTCCAACCCCACGCTTTATGTATATTTATGTTTCTATAGGGGTGTGTGTGTTTGGGGGGGGCAATTGGCTCTTTTTCAATTTGGAAGCATTTCAGCCTTAGTATAGAAAGTCACAGACCAAATATAGATCTTAGG	349_48	48
4291	1	0	X	CTACACGACGCTCTTCCGATCTGCTACCAGGCCTTGCCGATAATA	CAGACGTGTGCTCTTCCGATCTCAGAAAGGTGGGAAGACTTGAGG	9454558	9454580	9454652	9454674	9454581	9454651	ACTCTTTCAACCAGTTGCCAATCAGAAGAATTTTATCCCAGAACACACACCCCCCCCCCACGCCCCCGCCG	349_48	48
4298	1	0	X	CTACACGACGCTCTTCCGATCTGACAGAGTGTCAGGGATGGCTT	CAGACGTGTGCTCTTCCGATCTTCCAACATCTTGTTGCCATTGGA	50137829	50137850	50138071	50138093	50137851	50138070	CTTTCAGGAGGTGACATTTGAGATGAAACTTGAATGAATGCAGGAGTGAGCAATGCAGGGAAGAGTGTTTTGGGGGTAGGAAGAAGAATAAGTGCCAGGACCCTGAAAAGGGAGACTGTCTGGGCTGTCTGAGGACCAGTGAAGAGAATAGTATGGTTATTGTGGAGTGAGTGGGGGGGGAGTGGCAGAAGATGAGGTCAGAGAGGTGACATGGGACAGA	349_48	48
4381	1	0	X	CTACACGACGCTCTTCCGATCTCACAGTGTAATACGAGTGGTGGTG	CAGACGTGTGCTCTTCCGATCTGCAGACTTGTAGATACCACCTTGG	131053784	131053807	131053981	131054004	131053808	131053980	GCCACAGAAGTGCTTGTGTCACTCTACCCCAGCTCCAGGAGGATCAGAACAGAGAGAGAGAGAGAGAGAGAGAGAGAGAAAGAGAGACTCTGTTTGTTTGGGAGAAAGTAAGGGAAGAGAAAGAGTCTCTGCCTGGCAATCCAGAGCATTCTTCCAGATCTAATCCAAGACCA	349_48	48
4383	1	0	X	CTACACGACGCTCTTCCGATCTTTTACATTAGCATTTCCCCCAAAGG	CAGACGTGTGCTCTTCCGATCTGTAGTTTTCCGAACACACACACAC	98634764	98634788	98634935	98634958	98634789	98634934	AAATATTTATGAATAAATCCATCTATCTATCTATCTAGACTTGGAGATAGATATATATATATAGATATATATATATATATATATATATATATAAACATAAACATATATATACACACACGTGTGTGTACATGTGTCTGTGTGTGTGT	349_48	48
4398	1	0	X	CTACACGACGCTCTTCCGATCTCCTGGGATAGGAGTATCGCTTG	CAGACGTGTGCTCTTCCGATCTTGTTGAAGAGCCTTCGTTGAGAG	122764362	122764383	122764582	122764604	122764384	122764581	AACCCGGGAGGTGGAAGTTGCAGTGAGCTGAGATTGCGCCACTGCACTCCAGCCTGGAAGACAGAGCGAGACTCCATCTCAAAAAAAAAAAAAAAAAAAAAAAAAAAATCTGGGCAGCGTTTGGCTGAATTATCCTCAAGAGAGCCTGCTGATAGTTTATAGAGGGGACATAGCAATCACCTAATATACATTTTCACT	349_48	48
4403	1	0	X	CTACACGACGCTCTTCCGATCTAATAAGGTTTCCCCTCCTTTCTT	CAGACGTGTGCTCTTCCGATCTGGAGGCTTGACACTAGGAGTTTG	134845862	134845884	134845975	134845997	134845885	134845974	TTTTTCTTTCTTTTTTTTTTTTTTTTTTTTTTTTTTTTAGACAGTCTCACTTTGTCACCCAGGCTATGCGATCAAAGCTCAATGCAGCCT	349_48	48
738	1	1	X	CTACACGACGCTCTTCCGATCTAGTTGGCTATCCTCAAACTCAAA	CAGACGTGTGCTCTTCCGATCTGAATCACTAGAGCCCACAAGGTC	85495345	85495367	85495557	85495579	85495368	85495556	TTATTTGAGTTAAAGTTATTTTGCAATTGAATGCAAGAAGAAAGTATATTCATCACCATGGTGGTTGTATCAGATTATTATTATTATTATTATTATTATTATTATTATTATTATTACTTTTTGAGACATAGTCTTGCTCTGTCACCCAGTCTGGAGTGCAGTGGTGCAATCATGGCTCATTGCAGCCCT	350_52	52
753	1	1	X	CTACACGACGCTCTTCCGATCTGTTCTGTGACCTTGGGTAAAATCC	CAGACGTGTGCTCTTCCGATCTACATGCTAAGCTTTGTGATCATT	142093634	142093657	142093754	142093776	142093658	142093753	TTAACCTCTTTGAAACTGAGTTTCTTCACTAATAATAATAATAATAATAATAATAATAATAATAATATTTTTATGAAATTGTAAAGGTTAAACAAA	350_52	52
764	1	1	X	CTACACGACGCTCTTCCGATCTAACCTGATTGCTTGAGCACAGAA	CAGACGTGTGCTCTTCCGATCTCCTCAAGATACCTTCCCACCTCA	76459158	76459180	76459318	76459340	76459181	76459317	GTGCAAGACCAACCTGTACAACATGGCAAAACTCTGTCTCTACCAAAAATACAAAATAATAATAATAATAATAATAATAAGATAAAACTTAGCTGGGCATGGTGGTGTGTACCTGTGCTCTTAAATACTCAGGAGGC	350_52	52
788	1	0	X	CTACACGACGCTCTTCCGATCTAAGACCACTGGGAAAGACCTCAT	CAGACGTGTGCTCTTCCGATCTTTGCATTCATAGCTGGGCAGTAG	66452432	66452454	66452544	66452566	66452455	66452543	AGTGTTCTCTCTCTCTCTTTCTCTCTGTTCCTTTTTCTCTCTCTCCCTCCATCCTCCTCCTTCTCCTCTTCCTCCTCCTCCTCCTCCCA	350_52	52
790	1	0	X	CTACACGACGCTCTTCCGATCTCGATCATAATGTTGGGGCATCCA	CAGACGTGTGCTCTTCCGATCTTCTGCAAAGATAAGCAGCTCTGG	64903191	64903213	64903321	64903343	64903214	64903320	GTGGATATCCACTCTTGCTATTGCTACTGTTGCCGCCGCCGCCACCACCACCACCACCACCACCACCACCACCACCACCACCACCACCACCCAGGCTGCTTTAGGGC	350_52	52
801	1	0	X	CTACACGACGCTCTTCCGATCTAGCTCTCAAGGTCAAAGAGGACA	CAGACGTGTGCTCTTCCGATCTTCAACATCACACGGATAAGGGTC	150817088	150817110	150817209	150817231	150817111	150817208	CACTAGCATGAAAGCCGTGTACGTTGAACCCGCTGCTGCTGCTGCTGCTGCTGCTATCTCAGACGTATGTACATTGAGGACCATAGACTACAATCTTA	350_52	52
828	1	0	X	CTACACGACGCTCTTCCGATCTCCCGGATGTCATCTTATCCTCCT	CAGACGTGTGCTCTTCCGATCTTAGCTGTGCTTTCAGTTGAGGTC	122898986	122899008	122899188	122899210	122899009	122899187	TTGTCTCCGCCTCCCCCCTCTCCTCCTCCCGCGCTGGGCTCGCGGTGCCTGGTTCCTCTTGGAGCCGCTTCTTCCGCCGCCGCCGCCGCCGCCGCCGCCGCCGCCGCCACTCGGTTCATCCTCCTGCACCAGATGGCCAATCGAGTGATCAGGCTGTACACAGTGGTAGTCAGTCTCAG	350_52	52
1772	1	0	12	CTACACGACGCTCTTCCGATCTGTGCTCTTCATGGAGGTAGAGTG	CAGACGTGTGCTCTTCCGATCTATGGGAAAGACTGGTGTCTGGTA	47026186	47026208	47026257	47026279	47026209	47026256	AGTAAGAAACAACAACAACAACAACAACAACAACAAAAGATGGGGCAC	350_52	52
1884	1	0	1	CTACACGACGCTCTTCCGATCTGCACGTCAGCAAAGAAATAGCTC	CAGACGTGTGCTCTTCCGATCTGCCAGAGCCCCATCTAAAAATCA	94059246	94059268	94059407	94059429	94059269	94059406	CAAATCCTTTTCCACCAAACAACAACAACAACAACAACAACAACAAAGCCCTGGAATTTTAGGGCTAGATTCTCATCCTCTAGTGCTTCTTTGCACATTGGCCCATAAGGAGCGCTAGCTGAAGAGTAACTCAGGGGC	350_52	52
1890	1	1	10	CTACACGACGCTCTTCCGATCTCATGGATGTTGGAAATCTGTGGC	CAGACGTGTGCTCTTCCGATCTAGAAGTGGCTTCCAAACTGTGTT	93440742	93440764	93440922	93440944	93440765	93440921	GCCACCTCCAAGTACCTGAAGAAAGAGTTGGTGCAGCCTCTATGACCATCAGGGAGGGCTTCCTGTTGTTGTTGTTGTTGTTGTTGTTGTTGTTGTTGTTGTTGTACATTATGCAGCATAAGATTTCACATTTTCTAAAAAATCCCTCCAATTTAAA	350_52	52
2013	1	0	9	CTACACGACGCTCTTCCGATCTTGCGTGTTCTCTTTGTCATCACT	CAGACGTGTGCTCTTCCGATCTAACTCACTCAAAGTAACACCGCC	129171541	129171563	129171654	129171676	129171564	129171653	TTTGGTGAGTAACTCTGTGTGTGTGTGTGTGTGTGTGTGTGTGTGTGTGTGTGTGTGTGTGTCCCTTGGGCCTTCTTTACACCACTCACA	350_52	52
2184	1	0	2	CTACACGACGCTCTTCCGATCTGCCAGACAGCTTTTAGCCATTTG	CAGACGTGTGCTCTTCCGATCTCCTTTCGGGATAGTCGCAAGAAA	203556323	203556345	203556459	203556481	203556346	203556458	ATATAATGCATATATACCAGTTTACATTGTGTGTGTGTGTGTGTGTGTGTGTGTGTGTGTGTGTGTGTGTGTGTGTGCGCGCGCGCCTCCCCACCCTGCCAGCTGAGACTAGT	350_52	52
2257	1	0	12	CTACACGACGCTCTTCCGATCTCTGCAGCCCCTTTGCTATTCTAA	CAGACGTGTGCTCTTCCGATCTCACCCAATACTGAGGAGGCTTTC	77059812	77059834	77059931	77059953	77059835	77059930	CCCCAGGAAAGTGTGTGTGTGTGTGTGTGTGTGTGTGTGTGTGTGTGTGTGTGTGTGTGTTTAGTGACAGCTCCTGTCAGATAAGAAGGGGAAATA	350_52	52
2286	1	0	13	CTACACGACGCTCTTCCGATCTCCTGTAATTTCCAAAGGCAGGGT	CAGACGTGTGCTCTTCCGATCTCTAACACAACCCTTTCCCAGGAC	36533904	36533926	36534094	36534116	36533927	36534093	AGGGCACAATCAAGACCCACCACTCCTAGAAATTAGAGCTCATGAAAAAACCAATACAGCAAGTCGTGTGTGTGTGTGTGTGTGTGTGTGTGTGTGTGTGTGTGCACCTGTGTGTGCATGTTTATGTGCACATGTACATGAGTGCATCTACATGTGCTTACATTCCT	350_52	52
2291	1	0	Y	CTACACGACGCTCTTCCGATCTCCTGCACCATGTACATCTTACATCT	CAGACGTGTGCTCTTCCGATCTGCGTAAATCCACGATACCACCAT	2708347	2708371	2708522	2708544	2708372	2708521	TGCCTTCCTAAAATGTATGAAACCAACCTGTGCACTGGCCGAGAGAGAGAGAGAGAGAGAGAGAGAGAGAGAGAGAGAGAGAGAGAATAACCAGAAAGGAACACAAGGAAACTTTTGGAGGTGATGGAGATGTTCATTACCTCGATTGTG	350_52	52
2335	1	0	3	CTACACGACGCTCTTCCGATCTCATCCTCCTGGCCCTAATCACTA	CAGACGTGTGCTCTTCCGATCTGCTGGTGGAGGTAGCATAGATTT	54183253	54183275	54183352	54183374	54183276	54183351	CAGCAAGGGGTCCCATGTGCACACACACACACACACACACACACACACACATATGTGTGGAGCCCTCAGCTTGCAT	350_52	52
2424	1	0	20	CTACACGACGCTCTTCCGATCTAGGAGGGTGTACAGCCACTATTT	CAGACGTGTGCTCTTCCGATCTGTGGTCCTCAAATCCCTGCATAG	329044	329066	329250	329272	329067	329249	ATGGACAGGCTTTCTTGACAGCAATCTTGTGTGCCGTGTGACTCCAAGCAGAACCTCCAACCGTGTGTGTGTGTGTGTGTGTGTGTGTGTGTGTGTGTGTGTGTGTCGTACCTATCTGGGTATGTCTCTGTATGCTTTGTGAGTATGTCTGTGTGTTTCTCTGTGCTGTTTCGGTGAGTTTCT	350_52	52
2980	1	0	X	CTACACGACGCTCTTCCGATCTACGATGTGTATGTGTGAGTCTGC	CAGACGTGTGCTCTTCCGATCTCTGACCCTCATCCATCTCAGTCT	43758704	43758726	43758852	43758874	43758727	43758851	ATGAGAGAAAAAGCTAGACACACACACACACACACACACACACACGAGAGACAGAGAGAAAAACACGGAAGGCCACTGCAGAAGGCGGGAGTTTTGGAGAGGCATTCCGAGAACGAGGAAGGAAG	350_52	52
3427	1	0	X	CTACACGACGCTCTTCCGATCTACTCTTGCACAGGAACCAAATGT	CAGACGTGTGCTCTTCCGATCTAATTTGTGAGCACTAAGATTGAGAC	29461254	29461276	29461377	29461401	29461277	29461376	GTAATGTGTCTCATTCAGAGTGGAAGTGGGACCAAGAAATTTATTAGGAACTGAAGTGTGTGCTCTCGCTTGCTCTCTCTCTCTCTCTCTCTCTCTCTCT	350_52	52
3480	1	0	X	CTACACGACGCTCTTCCGATCTCATTTTTGTGGAGCACCTACTGC	CAGACGTGTGCTCTTCCGATCTCTTTGCTTACCACCGTCTCTCTC	149714906	149714928	149714990	149715012	149714929	149714989	ACACCAGGCTGTCTGCTTGGTGTGAGAGAGAGAGAGAGAGAGAGAGAGAGAGGGAGAGAGA	350_52	52
3490	1	0	X	CTACACGACGCTCTTCCGATCTCCTCGGATAAAGGGGACTACTGT	CAGACGTGTGCTCTTCCGATCTGGTTCCAAGTCACTGCAGAAGAA	70703528	70703550	70703679	70703701	70703551	70703678	ATTTTCCAACTTGCTTTTTACACATAATATATTGTGAACATCTCTCTCTCTCTCTCTCTCTCTCTCTCTCTCTCTCTCTCTATATATATATATATATATATATACACACACATCCCTCATTATTTTTT	350_52	52
3493	1	0	X	CTACACGACGCTCTTCCGATCTCCTGTCAGCTCTAAAATTCTATGTTCC	CAGACGTGTGCTCTTCCGATCTACATATACACATATGGCCTTCTAATCA	96825004	96825030	96825179	96825205	96825031	96825178	ATTGATTATCCTCAAACTATTATACAAGTTCATAAGGCCTTCTAATATATATATATATATATATATATATATATATATATATATATATATATTAGAAGATAGATAGATAGATAGATAGATAGATAGATAGATATACTAGAAGGCCTTA	350_52	52
3501	1	0	X	CTACACGACGCTCTTCCGATCTCTCACAGTCTAAGCCAGAGTTGC	CAGACGTGTGCTCTTCCGATCTACCATGAGCAAGAATCAGTGTCT	24189948	24189970	24190074	24190096	24189971	24190073	AAAATGACTTTTCTCAGCTCTTATGTTCCAGCCACCAGGACAGAGAGAGAAGGAGAGAGAGAGAGAGAGAGAGAGAGAGAGAGAGAGAGGCAGACAGACAGAC	350_52	52
3552	1	0	X	CTACACGACGCTCTTCCGATCTGTGCTGAGTACTCCTTCAAGGTC	CAGACGTGTGCTCTTCCGATCTAGTACTGTCTGTTTCGTTTCACTGT	143077521	143077543	143077643	143077667	143077544	143077642	TATGTATGAGTCACTTTTTTAGTGGAGTGAGAGAGAAAGAGAGAGAGAGAGAGAGAGAGAGAGAGAATGAGAATTCCATATTGCCAAGAAGCTTATATT	350_52	52
3585	1	0	X	CTACACGACGCTCTTCCGATCTTCCTTCATCACCAAACACACACG	CAGACGTGTGCTCTTCCGATCTACTGTGTCTATATGCCTGGAAATG	22792701	22792723	22792767	22792790	22792724	22792766	TGCACACACATACACACACACACACACACACACACACACACAC	350_52	52
3602	1	0	X	CTACACGACGCTCTTCCGATCTTGCCTACCTCACAGACCAAGTAA	CAGACGTGTGCTCTTCCGATCTGTCCCCACCAATACCACCAGATA	111662187	111662209	111662294	111662316	111662210	111662293	GAAAGAAAGCATGGGAGATACTTGGAATGGCAAAAAAAATTTCACATAAGATATATATATATATATATATATATCTTATATATA	350_52	52
3614	1	0	X	CTACACGACGCTCTTCCGATCTTGTCCAGTTTCTTGGAGGAGTTT	CAGACGTGTGCTCTTCCGATCTGCTGTGGTCTTCTGCTCCTAAAA	141311636	141311658	141311832	141311854	141311659	141311831	CTCATGCTTTATTGTTTTGATTTTGCTGTACATATACACACACACATGCACACACGTGTGTGTGTATATATATAGATATGTATACATACACACATGCATATATATATATATATATATATATGTATATATACACACATAATAAATTTCTCCCTTCTACAGTTCTCCAGGGTTGA	350_52	52
3810	1	0	X	CTACACGACGCTCTTCCGATCTTAGCTTGCTAATTTCTGTCCTGGAG	CAGACGTGTGCTCTTCCGATCTGAGACTGGCTTTCTGCTTCTCTC	28234041	28234065	28234223	28234245	28234066	28234222	AATTTTCCTTCCCTCCCTCCCTTCTTCCCTTCCCTTCCCTTCCTTCCTTCCTTCCTCCCTCTTTCCCTCCCTCCTTCCCCCCTCCCTCCTTCCCCCCCCCCCGCCGTCCCTTCCTTCCTTCCTTTTTTTTCCTTGTATGGCAATGTATTTTTCCACT	350_52	52
3900	1	0	X	CTACACGACGCTCTTCCGATCTGCAACCATGAACTCCTAGGCTGA	CAGACGTGTGCTCTTCCGATCTCATGTCAGCTCATGCCTGTAAGT	109287745	109287767	109287949	109287971	109287768	109287948	AGCAATCCTCCCACCACAGCCTCCTGAGTAGCGGGGACTGCCACCATTCCTTGCTTTTTTTTTTTTTTTTTTTTTTTTTTTTTACTTTTTTTCTACAGATGGGGTCTCACTATATTGCCCAGGCTATTTTGGAACTCCTGGGCTCACATGATCGTCCTGCCTTGGCCTCCCAAAGTGCTGG	350_52	52
3915	1	0	X	CTACACGACGCTCTTCCGATCTGTGTCACTAATACCTGCTGCCTAT	CAGACGTGTGCTCTTCCGATCTAAAAATAGCCGTGTGTGGCTGT	129133203	129133226	129133434	129133455	129133227	129133433	AGATATTTAGTAGCAACTAAAACTTGTACTTTGTGTTGAAACACATCTTTTTTTTTTTTTTTTTTTTTTTTTTTTTGAGATAGGGTCTCCCTCTGTTGCCCAGGCTGGAGTGCAGTGGCGCCATCTCGGCTCACTGCAACCTCTGCCTCCCGGGCTCAAGCAGTTCTCCCACCTCAGCTTCCCAAGTAGCAGGGACCACAGGTTTGC	350_52	52
3926	1	0	X	CTACACGACGCTCTTCCGATCTGGAATTAGTGGGGTTGGGGAAAA	CAGACGTGTGCTCTTCCGATCTTGCATAGGCTTTGTATGGTAGGC	32943120	32943142	32943331	32943353	32943143	32943330	AGTAGAAGACAGCTCTGTGGCCGATGGTTTTGGTAATAATGTTTAGGGATTCCAGGAATATGATTTTCAATGTCATAGTATTTTTCCAAATGACTAAGTAGGTTTTTCAAAAACTCTGGGTTTTTTTTTTTTTTTTTTTTTTTTTTTTTAGAAAAATAATTGATGGACTCAATCTGAAAGTTATTTTG	350_52	52
3929	1	0	X	CTACACGACGCTCTTCCGATCTTAGAACATATCACCCCAAAAAGAAGC	CAGACGTGTGCTCTTCCGATCTGGCCAGAAGAGGCAACTTTATGA	69681837	69681862	69681944	69681966	69681863	69681943	CCTGACCCCATTAGCAATCACTCCTCATCCCCCCCCCACCGCCCCCCCAGCCCTAGGCAACTACCAGTCTACTTTCTGTTT	350_52	52
3963	1	0	X	CTACACGACGCTCTTCCGATCTGACCTAGGGGGAGCACAGAC	CAGACGTGTGCTCTTCCGATCTTTCTTCTTCCTCTTGATGCTGGC	148794663	148794682	148794862	148794884	148794683	148794861	AGGGCTCAGTCCCTGCTGGGAGGTGAGCAAGGCCTGAGGGACAACTGAAGGGACCCAGCACCCCAGAACAGCCCCCCCCCATAGTCCCGCCGTCTCAAACTGAGGTGCCTTTTCATTCAGCCTTGGGAATCTGAGGGATGGAGACTCAGTTCCGCAGAGGGGGTCTGGGGTGCAGCCCT	350_52	52
4023	1	0	X	CTACACGACGCTCTTCCGATCTCGACGGGGACAATGGCTGGG	CAGACGTGTGCTCTTCCGATCTGAGACCCGGAATGCGCAGGG	3631455	3631474	3631607	3631626	3631475	3631606	CGGCGCTCACGGCACAAGCAGCAACGGCCCCGAGTGGGAGCAGCCGCCGGCCTCGGGGGGCGGGCACCGAGTGCGGGACGACTGCGGGGAAGGCGGGGGCCGCGGCCCGGGCTGGGGGGGGCGAGGCGGGGG	350_52	52
4062	1	0	X	CTACACGACGCTCTTCCGATCTTAGCCCAGGCCCAGCCTAGTT	CAGACGTGTGCTCTTCCGATCTCAGGAGGGGCACTGTAGCTG	152907554	152907574	152907792	152907811	152907575	152907791	CAGGGCCCCCAACCCCACTCCCGCGCCCCAAGCGCCGGAGCCCCCACTCATTGGCGCCACTGGGGACCGGGGAGCGCAGGGCGCGTCGGGCAGGACTGGCCTAGAGAACAGAGGCTTGCAGGTGGGAGGAAGGCGGCGGGGGGTGGGGGGGGCGTGGGAGGTGGAGGGAGACGCCGGGCAGGCCGCGGCCCCTCCCCGCTCCCTCCCCGCGAGCCGC	350_52	52
4077	1	0	X	CTACACGACGCTCTTCCGATCTATTTCCATCTTCTCTCCAATGTCAGA	CAGACGTGTGCTCTTCCGATCTAGCTTGTAGTGAGCTGATATCTCG	8007684	8007709	8007780	8007803	8007710	8007779	TCTTTCCTTTTTTTTTTTTTTGTGGGGGGGGACAGGGTCTCACTCTGTCACCCAGGCTGGAGTGCAGTGG	350_52	52
4121	1	0	X	CTACACGACGCTCTTCCGATCTGGGGAGGTCCGTACTCAATATATCC	CAGACGTGTGCTCTTCCGATCTCACCTTACTGATGGGCTATCACC	19431654	19431678	19431836	19431858	19431679	19431835	TCACTGAGGGCCAGGCACAGTGGCTCACGCCTGTAATCCCAGCACTTTGGGAGGTTGAGGTCGGAGGATCACTTGAGCCCAGGAGTTCAAGGACAACATATTGAGATGCCATCTCTTGGGGGGGGGGGTGGGGAAGATGAAAGGAGATAAAAAAAGA	350_52	52
4144	1	0	X	CTACACGACGCTCTTCCGATCTGCTCCCTGAAATTAGAAACACTGC	CAGACGTGTGCTCTTCCGATCTCGCGAGACGGAGGTTGCAATA	118356071	118356094	118356178	118356198	118356095	118356177	ATTATAATAAACCCCCCCCCTTTTTTTTGAGATGGAATCTCCCTCTGTCGCCCAGGCTGGAGTGCAGTGGTGCAATTTCGGCT	350_52	52
4155	1	0	X	CTACACGACGCTCTTCCGATCTGAGCTGCTTAGCTGTGAATAGATGC	CAGACGTGTGCTCTTCCGATCTAAAGGTTATGAATGCCAGGGGAC	38045104	38045128	38045257	38045279	38045129	38045256	TATTTTTCTAAAAAAAAAAAAAAGGGGGGGGGGAGTGAGTATATTTTGCATGTTGGTGGGAAATAATCACTGGGTGCCAGAGGGTAGACTCTGATATGCAGCTTCTAAGATGGCCCCCAATTATCCCT	350_52	52
4156	1	0	X	CTACACGACGCTCTTCCGATCTAGGGGCCCAGTATAAGGGAGG	CAGACGTGTGCTCTTCCGATCTAAATCTCGAGACCCCAGATCTCC	129115766	129115786	129116012	129116034	129115787	129116011	GGGCTGGGTAGTCGTCCCCAGAAGGACTCCGTGTCTTGGCGGGGAGAGAGAGAGGCGAGCCCCGGCTTCAGGGGAGGGGTTCCGGGGAGGGAGATGGGGGGGTGGCGACGACGGTGGGGGGGGGAGCGGGAAGAAGGGGGAGTCACGCCCTGCCTGCAAGGGGAGCCTCCCTCAGGCCCCTGGGAGAAGGGGACTGAATGCGTCTGTTCTCCGCTGCCCGGCAGA	350_52	52
4226	1	0	X	CTACACGACGCTCTTCCGATCTAGCTCACAGAATTGGCTAATGGATA	CAGACGTGTGCTCTTCCGATCTAGTATTTTGGCATGCTGAGGGAG	52589212	52589236	52589433	52589455	52589237	52589432	ACACATACTCTATAAATGTGAGGTATTATTATTCCTGTTTTTCTTAGAGAACCCATTTTATAAGCCTCCAGAGTAGCTGGGACTACAGTGACATACAGACATGAGTACATTCATACAATCATTCATTTATTTTTGCAGGGGGGGGTCTCGCTGTGTTGCTCAATCTGGTGTCAGTCTCTGAGCTCAAGCAGTCCAC	350_52	52
4258	1	0	X	CTACACGACGCTCTTCCGATCTGTTCACAATGCAGAAATCACCTGTC	CAGACGTGTGCTCTTCCGATCTAGCAAAAATGAACAAACTGGGGC	64279011	64279035	64279110	64279132	64279036	64279109	TTCTGCGTCGCTCACGCTGGGAGCTGTAGACTGGAGCTGTTCCTATTTGGCCATCTTGGAACCACCCCCCCCCC	350_52	52
4271	1	0	X	CTACACGACGCTCTTCCGATCTATGATCCCATCACCTTGCACCG	CAGACGTGTGCTCTTCCGATCTTGCATTTTGGAGTGGTCGTATGT	21100768	21100789	21100890	21100912	21100790	21100889	GGTCCTTCACTCGACCCGTGGGGATTACAATTTGAGTTGAAATTTGTGTGTGTGGGGGGGGGAAACTGAAGCAAACCATATCACATACACATACACATAT	350_52	52
4273	1	0	X	CTACACGACGCTCTTCCGATCTCAACTCGGGGATTGAGAAACAGAT	CAGACGTGTGCTCTTCCGATCTCGAATGTAAGAGAACAGGGTCCG	14030877	14030900	14031003	14031025	14030901	14031002	GCTCAAATCTCACTAGGTGCTGGGCAGAACTCCCTTCCCTGTGGGTTCCTCAGAGCCTCCCAGGCAGAGGGGCTATGGGGGGGGGCACCAATGAGTTGGGGT	350_52	52
4279	1	0	X	CTACACGACGCTCTTCCGATCTCATAGCTATTGGTCTGTCAGTGGC	CAGACGTGTGCTCTTCCGATCTCATTTCTCTGAGACCGGGAACAC	47415604	47415627	47415793	47415815	47415628	47415792	TCCGTGGTGAAGTAGAGCCTATCAATGCCCAGGGTATCCCAAGGCCCGCCTTCTACTGCACTGCTATTGGCAGATCTCGCTGCCTGTTGGGGGGGGCCTGTTGCGGAGAGAGGCTCCCTGGGTTGGCAGAGAGGAGCTGGTGGTTGAGGGGCCTGAGTCAAACCT	350_52	52
4296	1	0	X	CTACACGACGCTCTTCCGATCTAGGTGTGTGTGGGTGATATCTGT	CAGACGTGTGCTCTTCCGATCTTTCCTCTCTCGAGCCAGTCTATG	53262532	53262554	53262765	53262787	53262555	53262764	AAAGTGCATTGTCTTCAGTTGTAGGTGGGGTAGGTGTAAGGGAATGGCGGGGGGGCATGCAATATGGGTGAGGGAGGGCAGTGCCCTTCTCATCCCAGACCTGAGCCCCCCCCAAAACCTGTCTGGACTTTGATCAGGATAAGAACGTTGCAGGGCGAGGCAAGTTCCTGAAGCCGAAGAGGTCTGGGCTGGGGCCTACTGGAGAAAGGG	350_52	52
4329	1	0	X	CTACACGACGCTCTTCCGATCTTCAAAACGTAAAATGAGGCCAGG	CAGACGTGTGCTCTTCCGATCTAAGGTGTGTGCCTTTTACTGTGT	70274141	70274163	70274339	70274361	70274164	70274338	CGCAGTGGCTCATGCCTGTAATCCCAACACTTTGGGAGGCTGAGGCAGGAGAATCGTTTGAAGCCAGGAGTTCGAGACCAACTTGGGCAACAAAGTGAGACCACCCCCCTCCCCCATCTCTACACACACACACACACACACACACACACACACACACACACAGTAAAAGACACAC	350_52	52
4332	1	0	X	CTACACGACGCTCTTCCGATCTCTGCAGAGATGTGTATGCCAA	CAGACGTGTGCTCTTCCGATCTAGCAGCAACTCTGTGTTATCTTCA	122762934	122762954	122763105	122763128	122762955	122763104	ATATATTATACATATATATACACACACAAAAATATATATATTTTTTCTATATATTCTATATATATGAAGATAACATATATATGAACATATATATTATACATGAACACACACACACACACACACACACACACACACACACACACATATATA	350_52	52
4336	1	0	X	CTACACGACGCTCTTCCGATCTCTGAGTGGTGGAGGTTACAGC	CAGACGTGTGCTCTTCCGATCTTTTCGGTTCCATCTGTGCCTTAG	64672644	64672664	64672882	64672904	64672665	64672881	AAGCCAAGATAGTGCCATTGCATTCCAGCCTGGGCAACAGAGTGAGACTCCATCTAAACACACACACACACACACACACACACACACACACACACCATGTTCATGGATGGGTAAAATCAATATTGTAAAAATGAACATACTGCTAAAAGCAATCTACAAATTCAATGCAGTTCCCATCAAAATGCCACCATCATTCACAGAACTAGAAAAAACAATC	350_52	52
4373	1	0	X	CTACACGACGCTCTTCCGATCTATCATACAAGGGAGCTCCAAAAAG	CAGACGTGTGCTCTTCCGATCTAGTCTGTTGCCAAACTTTTCATGT	97788953	97788976	97789163	97789186	97788977	97789162	TTTGGCAACAGACTTTTCAGTGGAAGCCCCACAAGCCAGGAGAGAGTGATACTGTGTGTGTGTATATATATATATATATATATATATAGAGAGAGAGAGAGAGAGAGAGAGAGAGAGAGAGGGAAAGAGCTGAAGGAAAAAAACTTTTACCCTAGAATAGTATATCCAGCAAAAAATATTCATCAA	350_52	52
4377	1	0	X	CTACACGACGCTCTTCCGATCTTGTGACCTGCTTTGAGCCTCATT	CAGACGTGTGCTCTTCCGATCTACCTGGTAGGTGCTCCATAAAGA	149390645	149390667	149390891	149390913	149390668	149390890	TCCCGATGGACACATTCATTCACTTATTCAGAAAAAGGAGAAGGAAGGAAGGAAGAGAGAGAGAGAGAGAGAGAGAGAGAGAGAAAGAAGGGAAAGAAGAAAGAGAGAGAGAAGGAAAGAAGAAAGAAAGAAAAAGGAAGAAAGAAAGAAAAAGAAAAAGAAAGAAAGAAAGAAAAAGAAAAAGAAAGAAAGGAAAAGAAAAGAGAAAAGAAAAGAAAAAAGA	350_52	52
4378	1	0	X	CTACACGACGCTCTTCCGATCTTTTCAGAGAAACAGAACCAATCCAT	CAGACGTGTGCTCTTCCGATCTGTCTTGAGCCTGTCTCGAACTTG	102854334	102854358	102854537	102854559	102854359	102854536	AGCAAATATATATAGCACATATATATATATATATATACACACACACATATATATATATATACATATACGCACACACATATATATACACAGAGAGAGAGAGAGAGAGAGAGAGAGAGAGATTACAAGGAATTGGCTCATGTGATTATGGAGGCTAAGAAGTCCCAAGATCTATAGTCAG	350_52	52
734	1	0	X	CTACACGACGCTCTTCCGATCTAAGAAATGGAGGCAGAGAAAGGC	CAGACGTGTGCTCTTCCGATCTGCTAAAAGCATGGACACTGGAGA	63026070	63026092	63026226	63026248	63026093	63026225	TAAGTACCTTCCTCAATTGCACATAGTTATAAGAAGTAGAGCCCAGAGTCAAGTATTATAATAATAATAATAATAATAATAATAATAATAATAATAATAATAAAGAAGTAGAGCCCAGACTCTAACTCTGCTG	351_56	56
770	1	0	X	CTACACGACGCTCTTCCGATCTTGAGAGTGCTTAGAATGGAAAGAGG	CAGACGTGTGCTCTTCCGATCTACTGATTACCACTCTGTGCTTGG	67860616	67860640	67860737	67860759	67860641	67860736	AAACAAAAAATGCCCAATAAATCTTAGCAATTGTTATAAATCATCATCATCATCATCATCATCATCATCATCATCATCATCTCTGTATCCTCAGCG	351_56	56
795	1	1	X	CTACACGACGCTCTTCCGATCTAGCTCAGGGACAAAGTAGGTTCT	CAGACGTGTGCTCTTCCGATCTTGCAGACATTGGAAGGTCATCAT	127442296	127442318	127442479	127442501	127442319	127442478	TTAGGTGGAACATTAGATAAGCAAAAGCCTTATTCTGATCCTTAAGAAGCCTTTATGGTTGGAAAGACACCACCACCACCACCACCACACACACAAGCAAATCCTTCAAACTCAGTTACAAAAAATTTATTAACCAATTTATATACAAACATGAGTAAAT	351_56	56
819	1	0	X	CTACACGACGCTCTTCCGATCTTGAAAACAGACAGGGGTTGGATG	CAGACGTGTGCTCTTCCGATCTTGTTATGACGATTACACGAGCCA	130047681	130047703	130047855	130047877	130047704	130047854	CTAACCTCAAAACCTGATTACTGCTGCTGCTGCTACTACTACTACTACTACTACTACTACTACTACTATTACTTGTACTACTATACTAACATTGAGTACAACTTGCCAACTTCTTGTTCTAGAGCTTAGAATCCAAGCTCTTTCAATATAT	351_56	56
984	1	0	X	CTACACGACGCTCTTCCGATCTGGGTTGAACATTTGTGTGCAAGT	CAGACGTGTGCTCTTCCGATCTAGGGAAATGGGGAAAGGGTATGA	69686061	69686083	69686156	69686178	69686084	69686155	GTTTCTTGGTCATTTGTGTGTGTGTGTGTGTGTGTGTGTGTGTGTGTGTGTGTGTGTGTGTGGATTGCCTGT	351_56	56
1036	1	0	X	CTACACGACGCTCTTCCGATCTCAGGGGAGCAGTTAAGCCTAAAG	CAGACGTGTGCTCTTCCGATCTATTCAAGGCTGACAACAGAAGGG	150123743	150123765	150123915	150123937	150123766	150123914	TTTGGGCAATAGACCCATTCCTGGGAGTTGACATTCAGTTAGAGGTTGCACGCATGCACAACACACACACACACACACACACACACACACACACACACACACACACGGTAGCACTTACTCTGTTTGCACAATAGTCCCTGACCCATCCA	351_56	56
1095	1	0	X	CTACACGACGCTCTTCCGATCTAAACACTTGGTTATCCTCCACCT	CAGACGTGTGCTCTTCCGATCTAAATGGGTCAGCACCTCCAAAAA	13406788	13406810	13406945	13406967	13406811	13406944	AGATTTGATCATTTTGACATTTTGCCAAATTTGCTAATTCTCTCTCTCTGCACACACACACACACACACACACACACACACACACACACACACAGAGAGAGACATAGATGCACAAAGCCTATAAAAGCATCGCC	351_56	56
1191	1	0	X	CTACACGACGCTCTTCCGATCTAACGTATTCAAGCCCAAACTGGT	CAGACGTGTGCTCTTCCGATCTAGATTTCTTGAAGATGACACACGC	11259603	11259625	11259696	11259719	11259626	11259695	CCCATCATTCAGGCAATGCTGGATACGTGTGTGTGTGTGTGTGTGTGTGTGTGTGTGTGTGTGTGTGTGC	351_56	56
1215	1	0	X	CTACACGACGCTCTTCCGATCTAGTATATTCCAGGAACTGCTGAAG	CAGACGTGTGCTCTTCCGATCTCTCCCTGTGCCTTAATTCCACTC	105144120	105144143	105144235	105144257	105144144	105144234	TACACACACACACACACACACACACACACACACACACACACACATATCAGTCCTATGTAAGTGTATGCTATTGTTATCACCATTTTACTTA	351_56	56
1217	1	0	X	CTACACGACGCTCTTCCGATCTAGTGACACTTGCTGGGTTGTAAG	CAGACGTGTGCTCTTCCGATCTAACTCACGTGTGCCAGAACTATC	110809840	110809862	110810037	110810059	110809863	110810036	CAGCCCTTCTGTGTTGGTACTAATGAGGTATTGTGACCAGAGCTGGGACTTGGAATTATAATTCACACACACACACACACACACACACACACACACACACACACACTGCAATTACCAAGGAAAAGTTCTGGGTTTGAATAATTAGGTAGTTGATATATAGGAAATAAAGTATGT	351_56	56
1249	1	0	X	CTACACGACGCTCTTCCGATCTGATTCCCTACAGCAAGTGCTACC	CAGACGTGTGCTCTTCCGATCTTCCTCAAAACTTAGGATACCCCAT	82779423	82779445	82779521	82779544	82779446	82779520	TCCACAAACAGGTATATCACCCCTCTGTGTGTGTGTGTGTGTGTGTGTGTGTGTGTGTGTGTGTGTGGTCACATA	351_56	56
1438	1	0	X	CTACACGACGCTCTTCCGATCTAAATCACAGATAACGGGGGTTGG	CAGACGTGTGCTCTTCCGATCTTATTTTGTCTTCGCCGCTTGTTG	5908063	5908085	5908179	5908201	5908086	5908178	TTGGGGGGATTACATATCTCTGTCTCTATTTTCCTCTCTCTCTCTCTCTCTCTCTCTCTCTCTCTCTCTCTGCTATATCTAAATCCACCCAAA	351_56	56
1492	1	1	X	CTACACGACGCTCTTCCGATCTCCCATACACTGCTCTGAACATCC	CAGACGTGTGCTCTTCCGATCTACACACTGGTAGTCTCTGTAGGG	113352495	113352517	113352696	113352718	113352518	113352695	TTAAGTAGATACATCATGGTCAGAACAAAAACCATCAACTGTCATGATATTAAGTATTTTAGAAAAGTTAGGTGTGTGTGTGTGTGTGTGTGTGTGTGTGTGTGTGTGTGTAGGGTGAGTGAATAGGAGAGAGTTATTCATGAAAGATCACTGAGCCAGGATTAAGAAAGCATGCTTT	351_56	56
1624	1	1	X	CTACACGACGCTCTTCCGATCTATAAGCAGCTCTTGTTCCTGCTC	CAGACGTGTGCTCTTCCGATCTAGTAGCTGCCCTTAGAAAGTTGC	136554330	136554352	136554467	136554489	136554353	136554466	AAAAGAGTCCTACAGTGGAGATTTTAAACACACACACACACACACACACACACACACACACACACTTTTTGCTAAGCTTATTTATCTCTGCTGATACTGCTTGCAGAGGCCTGT	351_56	56
1650	1	1	X	CTACACGACGCTCTTCCGATCTCTTCCCACAGCAGCAACAATGTA	CAGACGTGTGCTCTTCCGATCTGAAATCGCCTAACAACGCATTCC	46426323	46426345	46426480	46426502	46426346	46426479	CCGACTCATAAGACTTAAAGCTTACTCTATGGGATACACTGTTCTGGGATTATACACACACACACACACACACACACACACACACACACACCACACCCAGTTGTGCATTGTTTAATGATGGGGATGCATTCCAA	351_56	56
1749	1	0	1	CTACACGACGCTCTTCCGATCTGGTCCCAGGGTAACTTTCCTTTC	CAGACGTGTGCTCTTCCGATCTATCAGTCATTGCTTGGCTAGTGG	102290149	102290171	102290257	102290279	102290172	102290256	TCTAGTCTCCAAATTTCCCCACTAACCAAACAACAACAACAACAACAACAACAACAACAACAACAACAAAAAACAGTTTCTTTTT	351_56	56
1935	1	1	8	CTACACGACGCTCTTCCGATCTAGCCCACAGAACTAGAGGATCAC	CAGACGTGTGCTCTTCCGATCTATTGCCAGTCAGTGTCTGTCTTC	25730092	25730114	25730276	25730298	25730115	25730275	TACAGTCCTAACTCTAAATTCCAACTTTCTTCAAGAATAAGGAAAACCACTGAAAGGTTTTCTTTGCATTGTAAGAAAGCAAACAACAACAACAACAACAACAACAACAACAACAAACCCTTAAATCTATATAATGTGACTGCCATATAAACACAAGACCA	351_56	56
2172	1	0	17	CTACACGACGCTCTTCCGATCTGCTCAGTGTTATCCCTCCTTGTG	CAGACGTGTGCTCTTCCGATCTCAGACTGGGTGTGTAATCAAGGG	10112498	10112520	10112618	10112640	10112521	10112617	GCTCCTTTGCCCAGGGCCACACGGTCCCTTCATTCTTGAAACACACACACACACACACACACACACACACACACATGCAGGCACGCACGCAGAACTA	351_56	56
2220	1	0	3	CTACACGACGCTCTTCCGATCTGAATTCAGGCCCAACTCTGTCTT	CAGACGTGTGCTCTTCCGATCTGCACGAGTTTTGCTTTGTAGGTC	152060302	152060324	152060393	152060415	152060325	152060392	ACTGGGAAACTAAACAAAACACACACACACACACACACACACACACACACACTTTCCACAAACAACAG	351_56	56
2232	1	0	13	CTACACGACGCTCTTCCGATCTCTTTTGCAAAGTCAGCTCTTGCC	CAGACGTGTGCTCTTCCGATCTGCCTGCCTGTCTCCATATCATTC	96262269	96262291	96262412	96262434	96262292	96262411	CTGGTCTTGACTGGTTTAGTGTGTGTGTGTGTGTGTGTGTGTGTGTGTGTGTGTGTGTGTGTGTGTGTGTGTGTGAGAGAGAGACAGAGAGAGAGAGACAGAGACAGACAGAGAGTTCTT	351_56	56
2237	1	0	9	CTACACGACGCTCTTCCGATCTCTTCTTCCCTCTTTACTGCCCAC	CAGACGTGTGCTCTTCCGATCTTGCCACTGGTGGAAATTGTTTTG	119509923	119509945	119510085	119510107	119509946	119510084	CCTCATTTATACACAGGTGTGCATGAGCACACACACACACACACACACACACACACACACACACCACCTACCCCCATACATACACAGAGTCAGAGTGAAGCCTGGGTTACACAAAGCACATGTCTTCCCTCTCTAAATG	351_56	56
2289	1	1	17	CTACACGACGCTCTTCCGATCTCCTGCTCCTGGAGAAAGACAATC	CAGACGTGTGCTCTTCCGATCTTTGGCCTACTTTTAGAGGCTTGC	58831970	58831992	58832126	58832148	58831993	58832125	ATTTTGGCCTTGAATAATTTCTTAGAAATGCAGATGTAAAATTTAAAATACACACACACACACACACACACACACACACACACACACACACACACACACACACACACACAGAGTCTGTTCAGCCGAAACACTA	351_56	56
2310	1	0	2	CTACACGACGCTCTTCCGATCTCCCACACATGTGGAATCCTGAAG	CAGACGTGTGCTCTTCCGATCTCTTTGGTCTAAGGGTCACCATCC	34441197	34441219	34441266	34441288	34441220	34441265	TGTATATGTGTGTGTGTGTGTGTGTGTGTGTGTGTGTGTGTGTTGG	351_56	56
2440	1	0	3	CTACACGACGCTCTTCCGATCTAGCACGAAAGTTTGGGTCAAGAT	CAGACGTGTGCTCTTCCGATCTGCTATGTAATTTTAGGCAACACATGC	151398251	151398273	151398366	151398391	151398274	151398365	ATTGGCAGTCTAGCATCAATGGTTTGTTTTGTGTGTGTGTGTGTGTGTGTGTGTGTGTGTGTGTGTGTGTGTGTGTGTGTGTGTGTGTGTAT	351_56	56
2560	1	0	X	CTACACGACGCTCTTCCGATCTTTCTCAGGAAGGGGAGCACATAA	CAGACGTGTGCTCTTCCGATCTTTCTAGGGAAGGCATGAGCAATG	34685420	34685442	34685530	34685552	34685443	34685529	TGTGTGTGTGTGTGTGTGTGTGTGTATGCATGCCTTCAGTCTTCTTATTTTTTACAGCATTAGTTTCTCAGTGACTGAACTAATGTG	351_56	56
2675	1	0	X	CTACACGACGCTCTTCCGATCTTATAGTGTGCCCATTGATGACACG	CAGACGTGTGCTCTTCCGATCTACTCTCATGATGGTACATTTTCATGC	146743276	146743299	146743426	146743451	146743300	146743425	ATGAAATACATATGATACAAAGTTATGTGAAAAAGAGGATACTGTGTATGATTATCATCCCAAATGTGTGAAGAATTTATACACACACACACACACACACACACACACACACACAGATAAAAGAAT	351_56	56
2784	1	0	X	CTACACGACGCTCTTCCGATCTCTTCAACCAGAGTGACGGAGTG	CAGACGTGTGCTCTTCCGATCTATGCTGGCAACTTCTCTCCTTTC	54829653	54829674	54829754	54829776	54829675	54829753	AGACCCTGGGGGAGGTGGGGGGAAGACAGAGAGAGAGAGAGAGAGAGAGAGAGAGAGAGGATATAGAAGCCTGGAAATG	351_56	56
2934	1	0	X	CTACACGACGCTCTTCCGATCTAGGGATATTCAGTGCAGGGTTCT	CAGACGTGTGCTCTTCCGATCTTAGTATACTCCTGTCCAGGCTCG	150245688	150245710	150245827	150245849	150245711	150245826	TGTACACTATGAATTCAATTTTTGATATATCTATATCTCTTTACATATACATTCATATCTATCTACACACACACACACACACACACAGAGAGAGAGAGAGAGAGAGAGAGAGAGAG	351_56	56
2939	1	0	X	CTACACGACGCTCTTCCGATCTAGGCCTCTGTACATTGTCTTCCT	CAGACGTGTGCTCTTCCGATCTATTGAGTAGGAGTGAGCCAGGTT	127772542	127772564	127772648	127772670	127772565	127772647	GTTGTTTGAAACACCTTTCTCTCTGACACACACACACACACACACACACACACTCTCTCACTCTCACTCTCTCTCTGTCCCTC	351_56	56
3411	1	0	X	CTACACGACGCTCTTCCGATCTAATTAGCCCTACACATTTGGCCC	CAGACGTGTGCTCTTCCGATCTACTTATACCCTGATGAACTGGTAGT	78972107	78972129	78972255	78972279	78972130	78972254	CTAAAGTCATATATATATATATATATATATATATATATATATATATATATATATGCCCTTCTAGAAAGTGTATGATGCAAGAGATTATGTATTCATCAGTTCTTCTCTCTACTTTAGTGAGATAA	351_56	56
3429	1	0	X	CTACACGACGCTCTTCCGATCTACTTGACTAGTTTACATACCACAGT	CAGACGTGTGCTCTTCCGATCTACAGTGAGCAATAAGAAAACACCTG	79094897	79094921	79095074	79095098	79094922	79095073	TACAGTGTATATATATATATATATATATATATACAGTTACAGTGTATATATATATATATACAGTTACAGTGTATATATATATATATATATATATATATATATATTTCTTTTCTTGTGTATGTACTTACTATTGACAATGAGTTTTATACCTT	351_56	56
3440	1	0	X	CTACACGACGCTCTTCCGATCTAGCCAGGAAGTAGGGACAGAAAG	CAGACGTGTGCTCTTCCGATCTCTAAATAGGCTGTGAATGGGGGC	102963091	102963113	102963231	102963253	102963114	102963230	ATAAAGTTGAGAGAGAAAGAGAGCAAGAGAGAGCGAGAGAGAGAGAGAGAGAGAGAGAGAGAGAACCAAAACCTCTGAGTGTCAATAGAGAGAGCTTTACTTATATGAGGCCCTCAG	351_56	56
3486	1	0	X	CTACACGACGCTCTTCCGATCTCCGTAGGTTGTTTGCTCTCTCTC	CAGACGTGTGCTCTTCCGATCTTGTCTGCTGTGCAGAAGTTTTAT	141638725	141638747	141638797	141638819	141638748	141638796	TCTCTCTCTCTCTCTCTCTCTCTATATATATATATATGTATATATATAT	351_56	56
3533	1	0	X	CTACACGACGCTCTTCCGATCTGGAGGGCTACTCCCTCATGATTA	CAGACGTGTGCTCTTCCGATCTGGAAAGAGGAAGGGAGAGATAGAGAT	127488431	127488453	127488621	127488646	127488454	127488620	TATGCCATTATCATAGGAGTGGGTTTGTTATAAAAGGGCAAGTATGATTCTCTCTCTCTCTCTCTCTCTCTCTCTCTCTCTCTCTCTCTCTCTCTCTATATATATATATATATATATATATATATATATATATATATATATCTGTCTCTATCTCTATCTCTGCATTT	351_56	56
3546	1	0	X	CTACACGACGCTCTTCCGATCTGGTGATATTCCTTGCCACCTCAG	CAGACGTGTGCTCTTCCGATCTTAATGCAGCATCCTGTTTGGTGT	96890298	96890320	96890427	96890449	96890321	96890426	AGTCCCTGTGGTGAGTAAATAAATGAGACTCCCCCCACCCCAACCACCACCACCACCACCACACACACACACACACACACACACACACACACGCACACACGCACAC	351_56	56
3548	1	0	X	CTACACGACGCTCTTCCGATCTGTAGGTCAAGACCATCCTGGGTA	CAGACGTGTGCTCTTCCGATCTCTGTTAAGGAGCATCTGGGTTGT	77046344	77046366	77046519	77046541	77046367	77046518	ACACAGTAAGACACAGTCTCTATAAATATATACATATATATGTGTATATATATATATATATATATGAAACATAGTAAGACACTGTCTCTATAAATATATATATATATATATATATATATATATATATATATATATATATATATATATTAGAA	351_56	56
3571	1	0	X	CTACACGACGCTCTTCCGATCTTCAAAGACACACTGCTCTTCAGT	CAGACGTGTGCTCTTCCGATCTTTTGGTAGAGAGAAAGAGGGGCA	74109697	74109719	74109864	74109886	74109720	74109863	CTGCTTTAGTTTTCTTCTTTTTGTCTGATGTTTCAAGGTTCTTCCTAACCTAATCCTAACCTAATCTGTCTCTCTCTCTCTCTCTCTCTCTCTCTCATTCTCTCTCATTCTCTTTCTCTCTCTCCCTCTCTCTCTCTCTCTCTC	351_56	56
3573	1	0	X	CTACACGACGCTCTTCCGATCTTCAAGATCTGTATTGCAAGAGGTGT	CAGACGTGTGCTCTTCCGATCTGCTAACAATGCTGTTTGCGACAT	30995098	30995122	30995183	30995205	30995123	30995182	GAGAGAGAGAGAGAGAGAGAGAGAGAGAGAGAGAGAGAGAAAATGAGAATGATATAGCCA	351_56	56
3601	0	0	X	CTACACGACGCTCTTCCGATCTTGCATATACAGGTAGGGGTGTGT	CAGACGTGTGCTCTTCCGATCTTGCACACATATATAGGCATCTATCCA	142096550	142096572	142096618	142096643	142096573	142096617	GTGTGTGTGTGTGTGTGTGTGTGTGTAGGGAGAGAGAGAGACAGA	351_56	56
3832	1	0	X	CTACACGACGCTCTTCCGATCTTCTTCCTCCCTCCTGAGAATGTTAC	CAGACGTGTGCTCTTCCGATCTGGTGAGCTGAGATTTATTGTGCG	57510126	57510150	57510287	57510309	57510151	57510286	TGTGTAGTATTCTGGGTAGAGTCCTTGGCTCTGCTCCTATTTCCTGTGCACTGGGGGCAACTTTTTTTTTTTTTTTTTTTTTTTTTTTTTTTTGAGACGGAGTTTCGCTCTTATTTCCCAGGCCAGAATGCAATGG	351_56	56
3865	1	0	X	CTACACGACGCTCTTCCGATCTTTCTGCCTGTCTTCTGTGGTTTCC	CAGACGTGTGCTCTTCCGATCTTTCCCTCCCAGTACAAGACTCAG	153387578	153387601	153387783	153387805	153387602	153387782	TGGCTGTGCACACTACTGAGTCGTCACCGAAGGGGATCAGGGCTTGTTCCGTGCCTGTGTTCTCCAGGGAACAGGATCACAAGACAGCTGTCCCCGGGATAATGGACTCTTGGGAAGAATTTGGCTCCTGGGGGGGGTGGCTCGAGGGCACCCGAGACATCTCAATCATGGTCATGCGGGT	351_56	56
3943	1	0	X	CTACACGACGCTCTTCCGATCTGAGAAAGACACATCTTACATGCGG	CAGACGTGTGCTCTTCCGATCTTCTTACCCACAGCAGCCATAAAC	38440628	38440651	38440884	38440906	38440652	38440883	CAGGCAAGAGAGAGAGCATGTGTAGGAGAACTCCCTTTATAAAACCATCAGATCTTGTGAGACTTATTCACTATCACAAGAACAGCACGGGAAAGACCCCCCCCTCATGATTCAATTACCTCCCACTGGGTCCCTCCCACGACAAGTGGGAATTATAGGAGCTACAATTCAAGATTTGGGTGGGGACATGGCCAAACCATATCAAATCTATAAATATTTCTTCTCCCCTTTA	351_56	56
3944	1	0	X	CTACACGACGCTCTTCCGATCTAGGTTCTTGGTTGTCTGTCTAAA	CAGACGTGTGCTCTTCCGATCTTAACTTCTGCCTCCCCCATGTAA	25452220	25452242	25452374	25452396	25452243	25452373	TTTATAGTTGCTGGGCTAGATTGATCACAATTAGCTAGTTGAAGCATAGTTCCTACATCCAAGGAGATAATTTCTATTTTGGGGGGGGCAATGGATATATATTTTGATGATAGAGATCCTGAATCCAACAC	351_56	56
3954	1	0	X	CTACACGACGCTCTTCCGATCTTTCAGATGTCTACAACCACAGCC	CAGACGTGTGCTCTTCCGATCTACCATGCCCAGCCACTTATTATTTAT	106478864	106478886	106479062	106479087	106478887	106479061	AACATCTTGACTACAGTCTCATAATAGAGCCTAAGCCAGAACCATCTAGCTAAGCCATTCCCAAATTCCTCATACACGAAAACATGTGGCATAATAAATGTTTATTGTTGTTTTGAATTATAAATTGGGGGGGGGAGGTATAATTTGTTATGCAATAATAGATGACCAGTAAACA	351_56	56
3955	1	0	X	CTACACGACGCTCTTCCGATCTAAGAGTAAGCCAGACACAAAAGC	CAGACGTGTGCTCTTCCGATCTCAGTAGCTCCCCATTTACACACC	152930228	152930250	152930353	152930375	152930251	152930352	CCATGTATGGTATGATTCCATTTATTTGAAATATTGAAATAAGCAAATCCACAAAGATAGAAAGTCAATTAGTGGTTGCCAAGCACTGGTGGGGGGGGGTGC	351_56	56
3961	1	0	X	CTACACGACGCTCTTCCGATCTAACACATAGTTCAACCACCTTCC	CAGACGTGTGCTCTTCCGATCTGGGGGTGAGGGGATAAAGAAGAT	70837665	70837687	70837921	70837943	70837688	70837920	TCCCCAGCGCCTCTCCACAATCCCCTTTTCCAGTCACTAACCCTCCTCTTCCCTCCTTGGCCCTTGTCCGGGGACCCCAACTTCCTGCGCCCCCCCCCACCGTGTGGCCTCTCTACAAGTCACCACGCCCCCCAAATGCATGCAGTCTGCCCAGTCCTTCCCCCTCCCTACACTGAGGCTTGCACGGCCATTTAGCTGCCCACAAGGGGATCCCCCACTTAGCTTGAGAAGGA	351_56	56
4073	1	0	X	CTACACGACGCTCTTCCGATCTGCTACCTTGGTGAGGTGGAAGAA	CAGACGTGTGCTCTTCCGATCTGCAGTAGCAAGACCTTGTCTCAA	118063266	118063288	118063538	118063560	118063289	118063537	TCCTTTGAACCCCGGAGACGGAGGTTGCAGTGAGCCAAGATCACACCATTTCACTCCAGCCTGGGCAACAGAGCGAGACCCTAACTCAAAAAAAAAAAGAACCCCCCCCAAAAAAGAATTTATACGTTTTGATTCATTGATTGATTGAATCATACATCAATTTTTTTCTGACTTCTTTCACTCAGAAGAATTATTTTCAGATTCACCTATGTTAGTTTTTTTTGTTGTTGCTGGTTTTTTTTTTTTTTT	351_56	56
4152	1	0	X	CTACACGACGCTCTTCCGATCTTTCATATCTTTTTGGCAGGCTCC	CAGACGTGTGCTCTTCCGATCTCCAAAGTCAGCCCAGTGAGAAAA	146937330	146937352	146937403	146937425	146937353	146937402	GGGGGGGGGGGCCTCTGCCCTCAATGTTATTTTAGTATTTGCTTCATTTG	351_56	56
4239	1	0	X	CTACACGACGCTCTTCCGATCTCATGATGGCAGGAATTGTTGTATTC	CAGACGTGTGCTCTTCCGATCTGTTGACAGGCTGTAGTTTGCTGA	117028333	117028357	117028469	117028491	117028358	117028468	ATCTTTGTAGCCTTAGGACTTTTCATTGACTGATACGAAATAGGTTCACAATAAATTTGTGTTGAAAGAATAAATGAATGGTAATGAAATATGCTTTTGTAATGGGGGGGG	351_56	56
4256	1	0	X	CTACACGACGCTCTTCCGATCTCTGTTTCCCTGTGGATGTTCACC	CAGACGTGTGCTCTTCCGATCTTACCTGAGCACTCCTTCATTTGC	63682882	63682904	63683093	63683115	63682905	63683092	ACAGCGGCAGAGGCAAGGCAGCTTGGGTGGGGGGGGTGCAGGGGGTCCCCGTTGGACACTGTGTGCACTGTTGCACTTGAGGTGGTGTTGGCTTAGGACAGTGTGCTGGCCAGCACAGATCTGGGTACCTTCTCTGTGTCCTGTAAGCAGGAGTGATTGGTCATTTTCTGAGACCCTGGGAGAGGCCA	351_56	56
4260	1	0	X	CTACACGACGCTCTTCCGATCTCTGGTGGTGAGGAGAAGGTACAG	CAGACGTGTGCTCTTCCGATCTACTCTACCTCTTTGGTGGAGGTC	149705359	149705381	149705558	149705580	149705382	149705557	TTAGCCAAGGCTGGCCAGAAGCTGACTTCTGCCACAGGCCACGTTCTTGCTGTCCCCCCCCACCCCCACTCTGATGCCACCATATCTGACTGTGGTGTCACTGCAGGCGTCTTTGGAGGGGCAGTAGCAAGGACCTCCCTCACTGCCACAGGCCCGAGAAGCCAATTGGCAGGATG	351_56	56
4263	1	0	X	CTACACGACGCTCTTCCGATCTTCTTCAAGGCCAGCAATGAGAGT	CAGACGTGTGCTCTTCCGATCTTGTGGTGGCTAGAAACTAGGAGG	10403455	10403477	10403668	10403690	10403478	10403667	CTCTCTAGTGTGTGCTACCAAGGTGGAGTTTTATATAACTATATCATGATGTAATATCACAAGAGTAGCATCCCATACCCTTTGCCATATTCTACTAGTTAGAAGCAAGTTGCAGGGCCTGCCCACACTCGGGGTGGGGGGGGGGCGGTTATACAAGGGTGTGAACACCAGGAGGTAGGGATCATGGGGC	351_56	56
4294	1	0	X	CTACACGACGCTCTTCCGATCTCGAATCAGTGGAAGAAGAGGGC	CAGACGTGTGCTCTTCCGATCTTGTGTTCATGCCTTGATACCCTG	53115461	53115482	53115559	53115581	53115483	53115558	ATTGAGGAAGGTGAGCTAATCCCCCCCCACCCTTGTCTTCCCTCTTTTCTTTTCTCAGAGCAAGCCTGGCCAAGGA	351_56	56
4333	1	0	X	CTACACGACGCTCTTCCGATCTAGGAAGGGTCGGGAGTATTTGG	CAGACGTGTGCTCTTCCGATCTTCATATCAAGAGCCGTGTGTGTG	48799334	48799355	48799590	48799612	48799356	48799589	GGAGAACAGCTAGATACATATAGACACACACACACACACAAATACTGCTCTTGATACGAGTTACTACAACAAGCCAGGTCCTCACTAGCTAGCCCCAAGGGTCGGGGGTATTTGGGGAGAACAGCTAGCTAGATACACACACACATACACACACACACACACACACACACACACACACACACACACAGAGAACAGCTAGCTAGATACACACACACACACACACACACACACACA	351_56	56
4340	1	0	X	CTACACGACGCTCTTCCGATCTTTCCATCATAGTCTCTTCCCAGTCA	CAGACGTGTGCTCTTCCGATCTGCGACACCCTGTCCCTCTAATA	47545339	47545363	47545540	47545561	47545364	47545539	GTCCTCTTCACCAGTCCTAAAACTTCATGTAAATGGAATCCATACAATTGTACTATTTTCTTTCTGGTTTCTTTTATTCAATACACACACACACACACACACACACACACACACACACACCACACATATACATATACATATATATATATATATATATATACTGAATAAATTATATA	351_56	56
4396	1	0	X	CTACACGACGCTCTTCCGATCTATTTTGGACTAGGGATATCAAAATTCA	CAGACGTGTGCTCTTCCGATCTAGACCAATAGACCATTGAGTTGAT	25489472	25489498	25489693	25489716	25489499	25489692	GCCCCCCCCACATATATATATATATATATATATGTATATATATATATGTGTGTGTGTATATATATACATATATATACATACATACATATATATACATATATATACATATATACATATATATACATATATATACATATATATACATATATATATACACACACACACACACATATATATGTTACATATGCTATCAA	351_56	56
747	1	1	X	CTACACGACGCTCTTCCGATCTTGAGACCCTGTCTCCATTCCC	CAGACGTGTGCTCTTCCGATCTTCTTATCGTTTAAGTGTACTAACTTGC	107626164	107626184	107626303	107626329	107626185	107626302	CCGCCAAAAATAATAATAATAATAATAATAATAATAATAATAATAATAAACCCTTTTGATTAATTCCAAAAAGGCAAGAAAAAAGAACAAAGGAACAAAGAGAAATATAAAAGAAATA	352_60	60
752	1	1	X	CTACACGACGCTCTTCCGATCTGTTCTCTTCCCTTGGCTTCTAGC	CAGACGTGTGCTCTTCCGATCTCCACTCTGGGTAAGGGAAGGTAA	122129161	122129183	122129321	122129343	122129184	122129320	ATAAAATTTCCATGCTTTTCTGGTAAAATAATAATAATAATAATAATAATAATAATAATAATTAAAAAAAAGAGAGTTTCTTTGTTTGAAGCAGAGGTAGAAGTGGGGGTTGCTAAGTCCTGCCCTGAGTTTCCTAC	352_60	60
776	1	0	X	CTACACGACGCTCTTCCGATCTTAATGTGGTGACTGGGTCTCACT	CAGACGTGTGCTCTTCCGATCTCTGGCCTTGAACTTTTCTGGTTG	138317158	138317180	138317326	138317348	138317181	138317325	TTGAAAAGAAGGGTCCTGTGGAAAACTAAGTAATTCTCCGTATCGTTATAGTACTCCTCTTCATCATCATCATCATCATCATCATCATCATCACCATCATCGTTGTCATTATTGTCATCAACATCAAAGTATTACTGTAGTTGCC	352_60	60
793	1	1	X	CTACACGACGCTCTTCCGATCTAATTCTTGGGGCCTGTAATGTCC	CAGACGTGTGCTCTTCCGATCTACAACAGGAATGACAGCTAACTT	44906129	44906151	44906307	44906329	44906152	44906306	ATCCCATAAGTATAATGTTCTTGGCTCTTACTTTTGTAGCTCTATTCTGGCAGTCTCTTTTATTGGTGGTGATGATGGTGGTGGTGGTGGTGGTGGTGGTGGTTTGGAGTGTCTAGTTCATTTATACTTAATTTGATTATTGATATGGTTGGATA	352_60	60
821	1	0	X	CTACACGACGCTCTTCCGATCTCTTCATTGGCGGTAGTAGTGGTG	CAGACGTGTGCTCTTCCGATCTACATGCAAAGTGCTTAGGGTACT	139676203	139676225	139676292	139676314	139676226	139676291	GTGGTGATGGTAATGATGATGATGATGATGATGATGATGATGATAGCTAACACATACTAACACTTA	352_60	60
825	1	0	X	CTACACGACGCTCTTCCGATCTAAGCCCAAGATAATGGGGCTACT	CAGACGTGTGCTCTTCCGATCTTACTCGGCAAAGTCTCCTTTGTG	119387734	119387756	119387879	119387901	119387757	119387878	ATAATGCCTATTATAACAGAGTCTTTTTCATTATCTGCCGAAGATTATGAAATGAAAAAGATCATTGTTACCGATTCTGATGATGATGATGATGATGTCATTTTTTGCTCCGAGATTCTGCC	352_60	60
1000	1	0	X	CTACACGACGCTCTTCCGATCTTGTACCATCTGCTCTTTCATGGC	CAGACGTGTGCTCTTCCGATCTACCTGCTAAAAAGTTCTAGGAAGAAA	80245247	80245269	80245415	80245440	80245270	80245414	TTTGTTCCTTCAGGCCTCCCGAGATTCACTGGATACACCTGACAACACATACACACACACACACACACACACACACACACACACACACACACACACACCTGTTTTCCAAGGAAACATAATAAACTAAAAGTCATTTGGGCATTTT	352_60	60
1166	1	1	X	CTACACGACGCTCTTCCGATCTTCTGTTGTTTAGAAGCCATGCCC	CAGACGTGTGCTCTTCCGATCTTCAAAGACATGCAAAACTGAGCA	19508172	19508194	19508332	19508354	19508195	19508331	AGGCATTATGTTACAGCAGTCCAAACAGACTAAGACAATACGTACAGGCATGTATAGGCATTATACACACACACACACACACACACACACACACACACACACACACACATACATACAAAAATTCCTTAACAGTATAT	352_60	60
1180	1	0	X	CTACACGACGCTCTTCCGATCTTGTCTTCTCCTTCCCCCTAACTG	CAGACGTGTGCTCTTCCGATCTACTGTCTCTTAGGGTCTGTGTGT	136236854	136236876	136236958	136236980	136236877	136236957	ACACACACACACACACACACACACACACACACACACACACACACTATATATATGCAATTTAGAGTAGGTTTACCTACTGTA	352_60	60
1303	1	0	X	CTACACGACGCTCTTCCGATCTTGTATGCTTGCTGGGCACTAAAT	CAGACGTGTGCTCTTCCGATCTAAGACATGCCGGAGTGTTGTAAA	136507964	136507986	136508136	136508158	136507987	136508135	GGGACGCGGGAATCTAGGTTTTTGCAGCTCTGGCCCGCGCAGTTCTTCACCCAGTGCCCCCAGGAGTAGCTCGCCTCTGACACACACACACACACACACACACACACACACACACACACACGCAGTCCAGCCCAGCACACTTGCCCAGT	352_60	60
1466	1	0	X	CTACACGACGCTCTTCCGATCTAGTCAGCTATGAACACGACACTG	CAGACGTGTGCTCTTCCGATCTAATATCTGGCTTCGTGTGAGCTG	48726161	48726183	48726344	48726366	48726184	48726343	CACTCCAGCCTGGGTGACAGAGTGAAATTTTGTCTCAAAACACACACACACACACACACACACACACACACACACACACGATCATGAATCAGAAAAATGGATCATTGATTACCACAAAATCAGCAGCCAGAGCTATACCTTGCATCAATTCCTCATGCCC	352_60	60
1491	1	0	X	CTACACGACGCTCTTCCGATCTCCCAGTTAGTACCATCAGGAACC	CAGACGTGTGCTCTTCCGATCTTCTGCCAGAGAGAGATTGTGTGT	67013942	67013964	67014098	67014120	67013965	67014097	TAGAAAATGCCTCATGAGGGCAGTGATTGATTCTTCTCTCAAAAGGTTGCATCTCTCTCTCTTTCTCTCTCTCTCTCTCTCTGTCTCTCCCTGTCTAATACACACACACACACACACACACACACACACACAC	352_60	60
1506	1	0	X	CTACACGACGCTCTTCCGATCTCTGTCATAGCAGCATGCCAAGTA	CAGACGTGTGCTCTTCCGATCTAAGACCTGCCACATTAGGGAAGA	92974933	92974955	92975122	92975144	92974956	92975121	TATTATATGTTGCCTTCCAAATCCAAAGAGGTCCGCCAAGCATTATGTCTCGTGTGTGTGTGTGTGTGTGTGTGTGTGTGTGTGTGTGTGTGGTGGGTGGTAAAAGGTAAAACAACTTGTGTCTCATTTTGAATAAATTTTCCCAATATACCCTAGACCACTGGAC	352_60	60
1573	1	1	X	CTACACGACGCTCTTCCGATCTTGGCATTTTCTCGGCAACTCTTA	CAGACGTGTGCTCTTCCGATCTTTGTGAGTGTGTTGAGACTTCCA	31474867	31474889	31475035	31475057	31474890	31475034	GATTTAATTACTACTCACTTGAAAACACTTACTTTATATCCACTAGATACTGTGCCCACATATATGTGTGTGTGTGTGTGTGTGTGTGTGTGTGTGTGTGTGTGTATATATATATATATTATATACCTATCATCCACTGGAAAAA	352_60	60
1768	1	0	11	CTACACGACGCTCTTCCGATCTGCACCTTTAGGAGGATGGGAGAA	CAGACGTGTGCTCTTCCGATCTTGTGCCTCCTCCTTCTCATTTTC	70661255	70661277	70661343	70661365	70661278	70661342	GAAACACACACACACACACACACACACACACACACACACACACACACACACACACACACACACAC	352_60	60
1784	1	0	15	CTACACGACGCTCTTCCGATCTAGCTGTTACAGATTTGTGTGAGT	CAGACGTGTGCTCTTCCGATCTAGGAAAGCTTTTAGCCCTCATGT	72829404	72829426	72829468	72829490	72829427	72829467	TCTCATTTTTGTTGTTGTTGTTGTTGTTGTTGTTGTTTGTA	352_60	60
1795	1	0	17	CTACACGACGCTCTTCCGATCTGGGTCATCCACATGAAAACTGGT	CAGACGTGTGCTCTTCCGATCTTGTAAAGCATTTGGAGACCAGGG	49933680	49933702	49933757	49933779	49933703	49933756	GAGGGAGACATTTCAGTAAAACAACAACAACAACAACAACAACAACAACAACTC	352_60	60
1821	1	0	3	CTACACGACGCTCTTCCGATCTTCACTAAGTGGCCACACAGAAAC	CAGACGTGTGCTCTTCCGATCTGGAGTCACCCATACCAAGGAAGG	123043229	123043251	123043339	123043361	123043252	123043338	CACACACACACACACACACACACACACACACACACACACACACACACACACACACACACACACACAGTCCCTGTGCCATCCCTCGGC	352_60	60
1835	1	0	4	CTACACGACGCTCTTCCGATCTTGTCTCCATTAACATCCATAATTCACA	CAGACGTGTGCTCTTCCGATCTACCTCACCTTTTCCAACAGGAAC	1953111	1953137	1953254	1953276	1953138	1953253	TGTAGGATGAGATTTGTATACACATCATGTAATACACACACACACACACACACACACACACACACACACACACACACACACACACACACACACACACACACACACACACACACAAA	352_60	60
1917	1	1	2	CTACACGACGCTCTTCCGATCTACCAAACAACTTGAACCAACACA	CAGACGTGTGCTCTTCCGATCTCTGAGTTTCTGGATTGCAGGGTT	68559733	68559755	68559917	68559939	68559756	68559916	AAACCTAATTTTTATAATATTCTTGTATCACAGAAAATAGGAAACTTTCCAAAGGAAAACAACAACAACAACAACAACAACAACAACAACAGACACCCAGTGAGTCTTAAGTGCCTCTGAGAAGGTAGAGTTGAAGAGGGAGCAAACAAAATTAAGAGATC	352_60	60
1938	1	0	9	CTACACGACGCTCTTCCGATCTTCCCAGAGGGAGTTGTTTTTGTG	CAGACGTGTGCTCTTCCGATCTCCTGTTAGTTTCAGAGGCTGTCC	121917401	121917423	121917516	121917538	121917424	121917515	TGTGTGTGTTGTTGTTGCTGTTGTTTTCAGGACAGCCTCTGAAACGAAAAGGAAGGTGTGTTGTTGTTGTTGTTGTTGTTGTTGTTGTTTCA	352_60	60
2079	1	0	12	CTACACGACGCTCTTCCGATCTTAGTTCGACTAGAGCCCATCCTC	CAGACGTGTGCTCTTCCGATCTGGTAACTCACACTCATCCACCAC	5596006	5596028	5596124	5596146	5596029	5596123	ACCTCAGGTAGTTACGTGGTGTGTGTGTGTGTGTGTGTGTGTGTGTGTGTGTGTGTGTAGGCACACAAACCCATGCATGCACACATGTATGCACA	352_60	60
2092	1	0	4	CTACACGACGCTCTTCCGATCTTAACTGATGGGGGATTGGCTAGT	CAGACGTGTGCTCTTCCGATCTTGGAACTGCTCTTTGTCTTGTTCA	169737899	169737921	169738089	169738112	169737922	169738088	GAGCTACAGAGAAGGCTGAGTCAGAGTGACCTGTTGGAGCTAGCCCCGTGTGTGTGTGTGTGTGTGTGTGTGTGTGTGTGTGTGTGTGTGTGTGTGTGTGTGTAGAAAAGGGGGAGCCGTGGGCAAGGGGCGGGGGTGAAGGGAGGCTGCAAGCTTGGCAGAATGTT	352_60	60
2110	1	0	13	CTACACGACGCTCTTCCGATCTGTGGGGGATGAGGAAAGCTATTG	CAGACGTGTGCTCTTCCGATCTGCAGGGTCTTGTCACATCTTCAA	97518811	97518833	97518952	97518974	97518834	97518951	CAAAAATCCAGGAAATTACACACACACACACACACACACACACACACACACACACACACACTAAGGAGGAAAAGCAAAACCAGGCATTTGAAGCTTATGTTTTTGGGTTGTTGAAGGT	352_60	60
2132	1	0	13	CTACACGACGCTCTTCCGATCTGGTGGGAGGTTATCCCATATCAC	CAGACGTGTGCTCTTCCGATCTGGACTGTTCAGTTTATGTCCCCC	82824155	82824177	82824271	82824293	82824178	82824270	ATACTGAGTACTCTTTCCAGCTACACCGTGTGTGTGTGTGTGTGTGTGTGTGTGTGTGTGTGTGTGTGTGTGTGTGTGTGTGTGTCTTGGGGT	352_60	60
2383	1	0	14	CTACACGACGCTCTTCCGATCTATTCAAGTGGGAGGGGTGAGATT	CAGACGTGTGCTCTTCCGATCTTCAAAGTTTGGTGGGGAAAACCT	87698653	87698675	87698778	87698800	87698676	87698777	GTCTTGAATCTGCTATTTATGTGTGTGTGTGTGTGTGTGTGTGTGTGTGTGTGTGTGTGTGTGTGTGTGTGTGTTTCCAAGTCTGCCCTTTTATGTTGATGC	352_60	60
2406	1	0	9	CTACACGACGCTCTTCCGATCTATAGTCACCCCCATGTATCCTGC	CAGACGTGTGCTCTTCCGATCTGCGCAGAACCATCTATTTTGCTT	13203705	13203727	13203823	13203845	13203728	13203822	CACACACACACACACACACACACACACACACACACACACACACACAGAGAGAGAAAGAGAGAGAGAGAGGGATTTCTCATTAGCTACCTTCACCA	352_60	60
2434	1	0	Y	CTACACGACGCTCTTCCGATCTAGCCAAATTCCTGTAAGCAGACT	CAGACGTGTGCTCTTCCGATCTGGGACTTCTGCAAAACCATACCA	8634349	8634371	8634501	8634523	8634372	8634500	CCACTTACATACACACACACACACACACACACACACACACACACACACACACACAAAATGTTGAACACCCATGCAGCCATCCAACATTCACAACATTCCCACAGAAACACAGGCTGGCAGATCCTCAGG	352_60	60
2465	1	0	Y	CTACACGACGCTCTTCCGATCTACCTCACTGTTATTCATGGAGCA	CAGACGTGTGCTCTTCCGATCTCTGGCCAGAGAAGTTTTTGACCT	19479653	19479675	19479744	19479766	19479676	19479743	TCTATATTAGAAAGTGTGTGTGTGTGTGTGTGTGTGTGTGTGTGTGTGTGTGTGCGCGCGCGCACAAG	352_60	60
2498	1	0	6	CTACACGACGCTCTTCCGATCTAATAAGACTCCATCCATCTGCCG	CAGACGTGTGCTCTTCCGATCTATGTGTGTGTGTGTACATTTATTCT	20613152	20613174	20613294	20613318	20613175	20613293	TCTGCTTCAGCTAAGTATTTGTGAAGAAACTCATTGTTGCAATTTCTACACACACACACACACACACACACACACACACACACACACACACACACACACACAAAGGGTATGGATTTATA	352_60	60
2520	1	0	12	CTACACGACGCTCTTCCGATCTAAATCCTAAAGTCCTGCAGCCTC	CAGACGTGTGCTCTTCCGATCTCGCGTGCTGTAAGCTACCTAAAT	68494896	68494918	68495043	68495065	68494919	68495042	AGGGAGGGCAGGAAAATGGTGGGGGCTGGCTCAAATTCCTAAACACACACACACACACACACACACACACACACACACACACACACACACACACACACGCCCTCTAAGACAATACTTAGAACAC	352_60	60
2534	1	0	X	CTACACGACGCTCTTCCGATCTTTTTGTTATGCGTAGGCAGTCCT	CAGACGTGTGCTCTTCCGATCTAGGAATGCTGTATAAGTACTCTCAGTG	127489525	127489547	127489696	127489722	127489548	127489695	GGAACCAATCCCCTGAGAAAACTGAGTAAAGGGTCATACATACATGTATATGTGTATATCTGTGTGTGTGTGTGTGTGTGTGTGTGTGTGTTGTTTCTAATATAAATAGCTTTCTAGTTGATAATCTTTTCCTACAATAATACATACT	352_60	60
2561	1	0	X	CTACACGACGCTCTTCCGATCTTTCCCACTTTGTTTTCATCCCCC	CAGACGTGTGCTCTTCCGATCTAGGCAAAGTCCCTGAACTTCAAA	107416611	107416633	107416770	107416792	107416634	107416769	TAGAATGTAAGTAGTCAGGACTATCCAGTCTAGAACTATTTATTTTCAATTGCTTCAGGTGTGTGTGTGTGTGTGTGTGTGTGTGTGTGTGTGTGCACGCACACACCAAGTTCTCTCCATCAGATGGACTGACACT	352_60	60
2711	1	0	X	CTACACGACGCTCTTCCGATCTGTGAGTAGGGATGTGTGCATGTT	CAGACGTGTGCTCTTCCGATCTACTCACCTAGGAATATGGCTTCTGA	141441478	141441500	141441567	141441591	141441501	141441566	CGTGTGTGTGTGTGTGTGTGTGTGTGTGTGTGTGTGTAACAGAGAGAGAGAGAGAGATCTCAAATA	352_60	60
2912	1	0	X	CTACACGACGCTCTTCCGATCTATAAGGTGTGTGAGACCAACCAG	CAGACGTGTGCTCTTCCGATCTTCAGAGACTGCCATCTTGGTACT	53592966	53592988	53593136	53593158	53592989	53593135	GTGCCCACTAACACCAGAGCAGCTCTGCTTTTATCTGCTTTATGTGTGTATTTATGTGTGAGTCTATGTATGTATGTATGTATGTATGTATGTGTGTGTGTGTGTGTATATATATATATATATATATATATATATATGCTCACTAGT	352_60	60
2930	1	0	X	CTACACGACGCTCTTCCGATCTAGGTGAAGATAACGTGGCAAGAC	CAGACGTGTGCTCTTCCGATCTCCACAGGTGGCAAGAACTCTTAT	149693401	149693423	149693470	149693492	149693424	149693469	ACAAGCACACACACACACACACACACACACACAGAATGATATCTTT	352_60	60
3554	1	0	X	CTACACGACGCTCTTCCGATCTGTTCCAAGGAAACAGGAGCTGAA	CAGACGTGTGCTCTTCCGATCTTGCATCATCTGCATCACACACAT	45184876	45184898	45184967	45184989	45184899	45184966	GAGAACAACACACGACCCTTGCTGTACCCAGGGTGTGTGTGTGTGTGTGTGTGTGTGTGTGTGTGTGT	352_60	60
3560	1	0	X	CTACACGACGCTCTTCCGATCTTAAAAGGCATACACACACACACG	CAGACGTGTGCTCTTCCGATCTGCCTGGCCCATAGCTTTCTTTTT	4847643	4847665	4847740	4847762	4847666	4847739	TGCATATATATATATATATATATATATATATATATATATATATATATATATATATCAACATGACTCATATATTT	352_60	60
3581	1	0	X	CTACACGACGCTCTTCCGATCTTCCATTGTGTGTCTATCCTAGCTT	CAGACGTGTGCTCTTCCGATCTATACGCAATTTGTGTGTGTGTA	32245346	32245369	32245431	32245452	32245370	32245430	CTAAGTCTAAGCATATATATATATATATATATATATATATATATATATATATATATATATG	352_60	60
3620	1	0	X	CTACACGACGCTCTTCCGATCTTTCACCTTCTTCATGTGGCTTCC	CAGACGTGTGCTCTTCCGATCTTAAGGTAAGGCTGTCCTTCTCCC	20543399	20543421	20543502	20543524	20543422	20543501	ACCTATATATATATATATATATATATATATATATATATATATATATATATATATAAAATGCAACACCCAACCCTCCAACA	352_60	60
3731	1	0	X	CTACACGACGCTCTTCCGATCTAACCAACTACTTAGCCAAGGGCG	CAGACGTGTGCTCTTCCGATCTTCATGCAAATGAATCCCCTGGAG	136646183	136646205	136646330	136646352	136646206	136646329	GTTGGGGTTGGTGGGAGGTGAAGAGAGGTAGAGGGAAGAGAGGAAATAAAGGAGAAAGTGAAAAGAAAGGTGGGGCGGGGGGGGGGGGGGGAAGAAAGGCAATCCTCCTTTTTTGTAAACCTGA	352_60	60
3812	1	0	X	CTACACGACGCTCTTCCGATCTCAGGAAGATGAACAAATGCCTTC	CAGACGTGTGCTCTTCCGATCTGAGTCCAGTGATGAGTGGGGATA	24915437	24915459	24915525	24915547	24915460	24915524	CTCTTCTCTTCACTGCCCCCCCCCCCACCAACCCCCACCTCAGCAGAGGGAAGGGATGCATCTGC	352_60	60
3919	1	0	X	CTACACGACGCTCTTCCGATCTCATCTGTAATTCCAGCTAGGGAGG	CAGACGTGTGCTCTTCCGATCTTGAAATGAAGAAGTGTAGGAGTGACA	2930457	2930480	2930690	2930715	2930481	2930689	CGGAGGCACGAGAATTGCTTGAACCTGGGAGGCGGAGGTTGCAGTGAGCCGAGATGTTGACACTGCACTCCAGCCTGGGTGACAGAGTGAAACTCCATCTCAAAAAAAAAAAAAAAAAAAAAAAAAAAAATATATATATATATATATATATATATATATAATATATATATGTATGTGTATATACACACACACACATATGAAAAAGAAAT	352_60	60
3968	1	0	X	CTACACGACGCTCTTCCGATCTCTGTGATAATGTTGAGGTAGTCACTC	CAGACGTGTGCTCTTCCGATCTGAGAGGGTTGCTCAGTAGCTAGA	50288873	50288898	50289069	50289091	50288899	50289068	AACAAAGTTAGTTTGCCATGGAGAAAAATTTCATGGATAAGGAGACATAGAGATGGTGACATTGGAGTTAGTCATTGGACAATTAGAGAGAACATAGAGAGGCAGAAATAGAGGCAGTCTCCCCCTTGACATTTACCCCCCCCCCAAAAATAAGCCACCTCCTGTACTCT	352_60	60
4044	1	0	X	CTACACGACGCTCTTCCGATCTATGCTGGTGTGGTTATACATTGTTGA	CAGACGTGTGCTCTTCCGATCTGGAACAATATAGGGGAAACAGCCC	105388092	105388117	105388325	105388348	105388118	105388324	TGGGAATGTAATTTATTTCAACTATTGTGGAAAACAGTATGGCGATTCCTGAAAGAGCTAAAAACAGAACTGCCAATCGACCCAGTAATCTCATTACTGTGTTGATATGGTTTGGCTGTGTCCCCCCCCAAATCTCATCTTGAATTGTAGCTCCCATAATTCCCAAGTGTTGTGGGAGGGACCCAGTGGGAGATAATTGAATCATGG	352_60	60
4045	1	0	X	CTACACGACGCTCTTCCGATCTGGCCTTACCACCTCAAAGAAGA	CAGACGTGTGCTCTTCCGATCTGGCATTACAAGCATTGACCTCAC	7064116	7064137	7064262	7064284	7064138	7064261	GGTAGGGCAGGAAAGGAGGAAATGGGCAGAAAATGAGGGGGGGGAATAAAAAGAAGCAGGGCTTATTTTTCCAAATAGCACTAATTCTTGGTTATCTGACTAGATCAGAGGATTGGGTAACAAT	352_60	60
4048	1	0	X	CTACACGACGCTCTTCCGATCTAAGAGCAGAAAGGGAAATCAGGG	CAGACGTGTGCTCTTCCGATCTTTCCTCCAGTTGCTACTCTGTGA	46487150	46487172	46487230	46487252	46487173	46487229	GCCAAGGGAGGCACTTGGAAGCACAAAAAAATGGGCGGGTTGGGGGGGGGGCGGTGG	352_60	60
4111	1	0	X	CTACACGACGCTCTTCCGATCTGGTAGTGCACTTTGGCTTTTATTTTG	CAGACGTGTGCTCTTCCGATCTGAATACATTGCTCTGGGGCTCAA	87089922	87089947	87090146	87090168	87089948	87090145	GATGCATACAGCAGTGTAGTCTCTGTATCTTTTTTGGGGGGGGGTTGTAAACAGCATCATTTGTATCTGTGGTTTTCTTGGGGGCTTAGTGTATGTTAGTAGTGGAGGCTGTGAAGAGGTTTTACTGGGGATTGGGAAGTCAGGTGGGCCAGTCTATGGGTCTCAGTTGTGGCAGTGGTGGGATGAGTATGCCAGTCC	352_60	60
4117	1	0	X	CTACACGACGCTCTTCCGATCTCGCTGTCGTCTTGACGCGGA	CAGACGTGTGCTCTTCCGATCTGTTTTGGGCTGAAAGATGGCG	24043597	24043616	24043772	24043792	24043617	24043771	AGGCCGCCACGCTGGGAGAGAGGGCGGAGGGTGGGAAGCCGTTGGGGGCGGGGAGCTGGCCCGGGAGGCCCCCCCCTCGGCCCCTGCTGGCGCCCCGAGGGGGCCAGCCCGTGGCCTGGCGGGTGTTTACCTTCCCCCTGGTCGAGCGCCAATGC	352_60	60
4129	1	0	X	CTACACGACGCTCTTCCGATCTCTGAAAAGGTGTGACGAATATCCC	CAGACGTGTGCTCTTCCGATCTCCAGCAACTCCTCTGTATCTCCT	126797695	126797718	126797850	126797872	126797719	126797849	TGCCACAGACTTGGCTTAGGGAGCCCCATAGCCTCAAAAACCTCACAAAAGAAATGAGGGCACAGTGCCAGTGCGTGGAAGGGGTTCCCCCCCCCAACACACACACACCAAAGAGCACTGCTGCAAATGAG	352_60	60
4172	1	0	X	CTACACGACGCTCTTCCGATCTACCTCAAAGTCAACAGCAACAAAC	CAGACGTGTGCTCTTCCGATCTACTCCAAGTTTTCTCCGAAGAGC	110078741	110078764	110078943	110078965	110078765	110078942	TAGGATGAATCCATTGTTTGTTCCTATTTTTGTTGTTATTTGTGATTGGTCTTTTTTTCCATGCATGTGTCGGGGGGTGGGGGGGGGGTCATAGTAGATGAAAGCTTGTTATCATTGCATAGACACTGTCGCAGCATAATTTTTTATAGCACAGTCTCCAAGCCCTCATCAGGCATGT	352_60	60
4186	1	0	X	CTACACGACGCTCTTCCGATCTCGGAAATGCTGCTTTCTGATCGT	CAGACGTGTGCTCTTCCGATCTCAGAGGGTCCTACACCCTGAC	66546483	66546505	66546606	66546626	66546506	66546605	TCCTCTGGAAGTTTTGTCTCAGAGGAGTACCCGGCCGTGTGAGGTGTCACTTTGCTCCTACTGGGGGGGGCCTCCCAGTTAGGCTGCTCGGGAGTCAGGG	352_60	60
4189	1	0	X	CTACACGACGCTCTTCCGATCTCGGTCATCGCACTGCCATCTTG	CAGACGTGTGCTCTTCCGATCTTCTGAGAGCTGCAGTTAGAGGAG	152810425	152810446	152810633	152810655	152810447	152810632	TGTCCGTGGGGGTCTCCCCTCCCTGCAAGAAGGGCCCTCTGTGCCCACAGGAACCCTGGGCGGAGAGGGCCTGATCAATGCCCCACCCCTGGCTGAGTAGGGTCGGGGGGGGGGCCCTCCCTGCTCCCTGGGGACCCCGGATCCCAACCCCAACTGCCTGGGAGTGCAGATGTGGCCCCCAGGAAG	352_60	60
4204	1	0	X	CTACACGACGCTCTTCCGATCTTACTGGCTGGCAATTAGGAATC	CAGACGTGTGCTCTTCCGATCTGCCAGTATAGACAATAATTGGCCTGA	44917251	44917272	44917394	44917419	44917273	44917393	ACTAAATAATATGCATCTTTACATATTCAAATCCCTTACTCTTACTCTCCCCCCCCCCCCTTTTTTTTTTTGCCTTTCCTAAATCTTGCAGAATATGATGGTCTCTTCTTATCCTAAATTC	352_60	60
4209	1	0	X	CTACACGACGCTCTTCCGATCTTGCCTACTGATGAAATAGCAAGG	CAGACGTGTGCTCTTCCGATCTTCACAGATATCATCCCCCACTCC	44033856	44033878	44033988	44034010	44033879	44033987	GAAAAGGCCAAAAAAAAAAGGGGGGGGGAGGGGGAAGGCAGGAGGTATATGTGTAATATGCTAAACGGCCCATGTGGCTGGACTACTGGGAACAGGAAGGGGAGTTTTG	352_60	60
4210	1	0	X	CTACACGACGCTCTTCCGATCTGGAGACCCCACTCGGACTCT	CAGACGTGTGCTCTTCCGATCTTTGATCGCACATTATCACTGGCA	40014841	40014860	40015001	40015023	40014861	40015000	CAGGCCCTCCTGGCGCCTGGAAGTAGGGAGGGGGTGTGGGGGGGGGAAAGACCCTCGCCGAGCGAGCGAGTCCCAGCGCGGTGTCTGAAGACGCTGCTGCCGCCGCCGCTAGAAGTCGTCCATCAGCAACCAGTCCAACC	352_60	60
4229	1	0	X	CTACACGACGCTCTTCCGATCTTAGGTGGAGCAAGATGAGGGATT	CAGACGTGTGCTCTTCCGATCTGAAATTTCATGTTTCTGCGGGGG	36677778	36677800	36677829	36677851	36677801	36677828	AGGAGGCTCCTCTGATTGCCCCCCCCAC	352_60	60
4350	1	0	X	CTACACGACGCTCTTCCGATCTAAGATGCAGAGCTGTTCTATCAC	CAGACGTGTGCTCTTCCGATCTTCAACAACCTGAATTTCCTCCAGA	84508718	84508740	84508943	84508966	84508741	84508942	TATATATATGCTATCCCTGTGTGTTCACAGACACACACACACACACACACACACACACACACACACAGACACCCTTGGCAACCAATAATCTGTTCTCCATCTCTATAGTTTTATTGTTTTGAGATAATATAAATTACTCCATTTATACATTATACAGTATCATAACCTTTGGTGATTGTCTTTTTTTCCCTCAGCAAAATTT	352_60	60
4367	1	0	X	CTACACGACGCTCTTCCGATCTTACATTTGCTCATTGTGGAATAGTTA	CAGACGTGTGCTCTTCCGATCTACTGGAAAGGACATGATTTCTTGCT	86586231	86586256	86586473	86586497	86586257	86586472	CAATATCAAATACATGGAATCAACCTACATTCCTATTAGTGGTTGACTGGATAATAAAAATATTATATATATAGATATATATATACACATTATATATATATACATTTTATATATATACACATTATATATACACATTATATATATACACACACACACACACACACACATATATATATATATATATATATATATATGCACTACTATGCAGCCATAAAA	352_60	60
4380	1	0	Y	CTACACGACGCTCTTCCGATCTGATCACAGCACTTTTCTGAATCCTG	CAGACGTGTGCTCTTCCGATCTCCTCATACTCTCTCCCTCCCTCT	19436637	19436661	19436818	19436840	19436662	19436817	GACAAGTGAGAAAAGAAAGAAAGAAAGAAAGAAAGAAAGAAAGAAAGAAAGAAAGAAAGAAAGAAAGAAAGAAAGAAAGAGAGAGAGAGAGAGAGAGAGAGAGAGAAAGAAAGAAAGAAAGAAAGAAAGAAAGAAAGAAAGAAAGAAAGAAAAAAG	352_60	60
767	1	0	X	CTACACGACGCTCTTCCGATCTCATAGTAAGTATGCGGCTGTTGC	CAGACGTGTGCTCTTCCGATCTTGTTCCCTTCTAATAAGACAAAAGAAA	96400247	96400269	96400369	96400395	96400270	96400368	TGAACTACTACCAGTAGTAGTAGTAGTAGTAGTAGTAGTAGTAGTAGTAGTAGTGGTAGTAGTAGTAGTATTGATATACCACTAAGGATATTATAGTTC	353_64	64
840	1	0	X	CTACACGACGCTCTTCCGATCTGCTTGAGGACAGGAGTTTGGTAT	CAGACGTGTGCTCTTCCGATCTATTGAAGCAGGGTCAGGGTTTTT	47689073	47689095	47689253	47689275	47689096	47689252	CAGCCTGGGCAACATAGCGAGACCCCGTCTCTCTCTAGTGTGTGTGTGTGTGTGTGTGTGTGTGTGTGTGTGTGTGTGTGTGTGTGTGTGTGTGTGTGTATACACACATACAGCTACCTAAGCCAAAAGCAAGAACACATATTCCACTTTCCCTCAT	353_64	64
848	1	0	X	CTACACGACGCTCTTCCGATCTAATCCACTTCAACTCCTGCTCCT	CAGACGTGTGCTCTTCCGATCTTTTCACTGCTCAATGCTTCCTGA	68527965	68527987	68528081	68528103	68527988	68528080	CCCCCAACACACACACACACACACACACACACACACACACACACACACACACACACACACACACCAGATGGAAACGGGCCTTTCCCAAGGGGT	353_64	64
917	1	0	X	CTACACGACGCTCTTCCGATCTGAATTCAAAGAGCCCTCTGCTGT	CAGACGTGTGCTCTTCCGATCTACCATTCGCCAATGTCCTTGTTT	99568829	99568851	99568969	99568991	99568852	99568968	TAATCACACACACACACACACACACACACACACACACACACACACACACACACAAAGTCTATACAGAATTGTAATGCTGACATAGCTTCCTGAATAAGATGCTTATAGGACACTAAT	353_64	64
918	1	0	X	CTACACGACGCTCTTCCGATCTGACCAACCCCCAACATCCTAATG	CAGACGTGTGCTCTTCCGATCTGGGGAGAAAGGCAAGTTATTTGG	14622628	14622650	14622768	14622790	14622651	14622767	GAAAGACAAACCAAAGTGTGTGTGTGTGTGTGTGTGTGTGTGTGTGTGTGTGTGTGTGTGTGTGTCATACAAAATCTCATTATCAATACAGCATAGGCAACCTTTCAAAGTAAAATG	353_64	64
1042	1	1	X	CTACACGACGCTCTTCCGATCTCCCTCAATCTCTGGGTTCTGGTA	CAGACGTGTGCTCTTCCGATCTACAAACAGCATACTTGAGTTGGGA	29024689	29024711	29024832	29024855	29024712	29024831	TCCGTTCCATCCTTTAGCTTTGTCTTGCCCACATTTGTGTGTGTTTATATATATGTGTGTGTGTGTGTGTGTGTGTGTGTGTGTGTGTGTGTGTGTGTGTTATTAAATATTCCTCAAATT	353_64	64
1093	1	1	X	CTACACGACGCTCTTCCGATCTTTTCAGGGCTAATCTCTGCCAAC	CAGACGTGTGCTCTTCCGATCTAGAAGCTCAGAAGGCTTTGCTTT	118025868	118025890	118026003	118026025	118025891	118026002	TTTTCTTCTCAAACACACACACACACACACACACACACACACACACACACACACACACATAGGGATATGGATGCACCCATAAACAAAAAACTGGGGGCTCGATATATTAACC	353_64	64
1119	1	0	X	CTACACGACGCTCTTCCGATCTAGTATCTTGCAAGCACATGGTGT	CAGACGTGTGCTCTTCCGATCTAGTGGTCAGAAAGCACAAGTGAA	111645531	111645553	111645730	111645752	111645554	111645729	TTATCAATAAATCCTCACTGACTAGTGAAAAGCCATTCAACTGAGGTTTAGCTCATTTCTTTGCGGAATTATTATTGTGTGTGTGTGTGTGTGTGTGTGTGTGTGTGTGTGTGTGTGTGTAAAAATGCTGTTTTCTAAGACAGTTTGAGACCATGTTTATCCATGTTATGCTGAAA	353_64	64
1163	1	0	X	CTACACGACGCTCTTCCGATCTTCATATCGGTTATGGGCAGGGAT	CAGACGTGTGCTCTTCCGATCTTGCATGTCTCCTTATGGGTCTCT	45598421	45598443	45598596	45598618	45598444	45598595	GTACCAAGGAAACCTCATTCACTAACACTGGGAACATGGACTGATCAGGCCATTCTGTGTGTGTGTGTGTGTGTGTGTGTGTGTGTGTGTGTGTGTGTGTCCTATGACCCAACAACTCCATTCCTCATTATACATTCCAAATAATTTCCTAC	353_64	64
1238	1	0	X	CTACACGACGCTCTTCCGATCTCTACCTCTGTCTCTGTCCCTCTG	CAGACGTGTGCTCTTCCGATCTTTTGCCTAGTATTGCTTTGGGGG	10561780	10561802	10561888	10561910	10561803	10561887	ACACACACACACACACACACACACACACACACACACACACACCACTTTTTCTTTTGGGGAGAGGAAGATATCACCAAGTCCTCAT	353_64	64
1543	1	1	X	CTACACGACGCTCTTCCGATCTGTCACTTTCCTTTCTCCCAGCAA	CAGACGTGTGCTCTTCCGATCTAGACATCCATTCCCAACAAAGCC	74123617	74123639	74123766	74123788	74123640	74123765	GCCTTCATAGTTAAATGCACTTTTGCACTATTACAATTAAACAATGCAACCAAAACTGTAGGCAACAATTCTAATCGTGTGTGTGTGTGTGTGTGTGTGTGTGTGTGTGTGTGTGTGAAGTGGTGT	353_64	64
1590	1	1	X	CTACACGACGCTCTTCCGATCTAAGTAAAGCTGCTCCAAAGGCTC	CAGACGTGTGCTCTTCCGATCTCACCAAGAACCATAAACCGAGGA	13305315	13305337	13305431	13305453	13305338	13305430	GGGTGACATCTGTTAAAATAACTACCCTTACATACACACACACACACACACACACACACACACACACACACAAACACGCGCGCGCGCGCAGTA	353_64	64
1713	1	1	X	CTACACGACGCTCTTCCGATCTTGAGTAGTGCAATGGAGTGATGC	CAGACGTGTGCTCTTCCGATCTTTTTAGCAAGGTCTCTGTGCAGG	45736120	45736142	45736235	45736257	45736143	45736234	ATATGGACATTTTTGCAGCTGTTGCTGGTGTGTGTGTGTGTGTGTGTGTGTGTGTGTGTGTGTGTTTAATGCTCATAACTAATCAGACAAGA	353_64	64
1743	1	1	X	CTACACGACGCTCTTCCGATCTAACAGGCAGTCCTTTGATTGTGT	CAGACGTGTGCTCTTCCGATCTTGGGACAAATCATGCACCTGTAG	100925439	100925461	100925645	100925667	100925462	100925644	CCTCCAATCCAATCATCACATCCATTGTGGCTGGCTTTTACTGGTTTAGCTTTCGGAGGAAAATCTTATTTCTAAATTCTTGAATTGTGTGTGTGTGTGTGTGTGTGTGTGTGTGTGTGTGCATCTCACTGAAACTCCTATCTACCAAAGTTATACATCTACTTTCAGTTCTTAAAAAATTGA	353_64	64
1808	1	1	2	CTACACGACGCTCTTCCGATCTAAAGAGGAGAGCCAATCATGGTG	CAGACGTGTGCTCTTCCGATCTTCATTGGGAGCTTGCTTAATGCT	214570482	214570504	214570550	214570572	214570505	214570549	GAGGGTTTGTTGTTGTTGTTGTTGTTGTTGTTGTTAAGTATAAGA	353_64	64
1866	1	1	7	CTACACGACGCTCTTCCGATCTCTAGTCACCTTCCCCAGTGAGAG	CAGACGTGTGCTCTTCCGATCTTCTAAGCCGTACGCTCCAAAAC	92001229	92001251	92001376	92001397	92001252	92001375	TCTTGAGAGAGGGGTGTGTGTGTGTGTGTGTGTGTGTGTGTGTGTGTGTGTGTGTGTGTGTGTGTGTGTGTGTGTATCAAATGATTAACAAAGTGCTGCCTTATATAGATCTTTTGCAAAGCTG	353_64	64
1896	1	1	12	CTACACGACGCTCTTCCGATCTACCTCCAGAAACTTAGATGGGGA	CAGACGTGTGCTCTTCCGATCTGGATCTTCTCTGAGCATGCCTAC	98061895	98061917	98062051	98062073	98061918	98062050	GGATTTTCTTCTTGACCTCCTCTTCTCATTTTCTCAATGCTACCATTTAGCAAATAAAAATGGTTACTTTTGGGGTTTCGTTGTTGTTGTTGTTGTTGTTGTTGTTGTTGTTGTTGCTTAATCCTTGGAAAAT	353_64	64
1931	1	0	7	CTACACGACGCTCTTCCGATCTCAGAACTCCATGTGTGGGAGAAT	CAGACGTGTGCTCTTCCGATCTGGCTTTTCCTCTCCATACCTCCT	37468524	37468546	37468681	37468703	37468547	37468680	AACTAGGAAATCAACTTTCCTTTTCTCTGTGCAACTCTATTTCATCCAGAGGAGGATGTGGGCACACGTACTGCAGGTTGTTGTTGTTGTTGTTGTTGTTGTTGTTGTTGTTATTTTTTCCAACTGGGCAAGGG	353_64	64
1939	1	1	9	CTACACGACGCTCTTCCGATCTGCTTGCCTTCTTGCCATTTTTGA	CAGACGTGTGCTCTTCCGATCTACACAGCCAGATTTGGAACCATT	125046146	125046168	125046343	125046365	125046169	125046342	AAATTTTTCCCAGGGTTTTCCAGAATTTAGATGCAGATAAAGATTATATCCAGGATAATAGGAAAATGTTAATAGTTTTGTTGTTGTTGTTGTTGTTGTTGTTGTTGTTGTTGTTTGTTTAATGGGCTAGTTCTAAAGGGGATCTAAGTACCAAAATGAAGGGTCGTATAAGCA	353_64	64
2036	1	0	18	CTACACGACGCTCTTCCGATCTTCTTTCCTGGATGTACAAAGGCA	CAGACGTGTGCTCTTCCGATCTCTATTAGTCCAAGGTTGGGCAGG	34493409	34493431	34493553	34493575	34493432	34493552	ATTACAACCTTACACACACACACACACACACACACACACACACACACACACACACTTAGAGGAAAGCAACTGCCTACACACACACACACACACACACACACTACTTAGAGGAAAGCAACTG	353_64	64
2199	1	0	15	CTACACGACGCTCTTCCGATCTGATGGAGCTCGGGCTAGGTATAA	CAGACGTGTGCTCTTCCGATCTATCTCTCCCTCACACACAGAAGT	45433871	45433893	45433984	45434006	45433894	45433983	TATTAGGAGGGCTCAGTGCAGTGAGGATATCCCAACCCTACAGCAGTGAGGGAAGCGTGTGTGTGTGTGTGTGTGTGTGTGTGTGTGTAC	353_64	64
2213	1	0	18	CTACACGACGCTCTTCCGATCTGACGTTTTCCTGCATTTTCCCAG	CAGACGTGTGCTCTTCCGATCTCCCTCACTCATACTTCTCTCCGT	34285850	34285872	34285956	34285978	34285873	34285955	AGGGCAGCAGACCTGGCTTAGAGACACTCAGAAGGAACTGTGTGTGTGTGTGTGTGTGTGTGTGTGTGTGTGTGTGTGTGTGC	353_64	64
2254	1	1	11	CTACACGACGCTCTTCCGATCTCTGCCCACTGTTAATGTTCTGGT	CAGACGTGTGCTCTTCCGATCTGCAAGAAGCATACATTCTGCACC	73043348	73043370	73043474	73043496	73043371	73043473	ATATTTCCCTCCAGGCTTTTTCTCCGTGTGTGTGTGTGTGTGTGTGTGTGTGTGTGTGTGTGTGTGTGTGTGTGTGTGTGTGTATTTTAAATAACATTGAGAT	353_64	64
2290	1	1	1	CTACACGACGCTCTTCCGATCTCCTGCAGTATCTCTAAGGATGCC	CAGACGTGTGCTCTTCCGATCTGTCAAACAGAGAGCAATTGAGCC	105692960	105692982	105693093	105693115	105692983	105693092	TCTGTGTGTGTGTGTGTGTGTGTGTGTGTGTGTGTGTGTGTGTGTGTGTGTGTGTGTGTGTTTTCTGGCAATCATGAGTTTTGAAACAGAATGAGTTAGGTTTTTAATTA	353_64	64
2403	1	0	15	CTACACGACGCTCTTCCGATCTATCCCTCTCCTCCACCAAAATCA	CAGACGTGTGCTCTTCCGATCTCAAGTGCCTGTGTCAAGTAACCT	26731943	26731965	26732100	26732122	26731966	26732099	CACACACACACACACACATGGGCAGAGAGAGAGAGAGAGAGAGAGAGAGAGAGAGAGAGAGAGAGAGAGAGAGAGAGAGCTGCATGATCCCGGCAGAACTCCTGCAGTTTTATCCTCTCCGGAGAGTAACATAG	353_64	64
2413	1	0	9	CTACACGACGCTCTTCCGATCTAGTTCCACCTCTAAGTCCCTGTC	CAGACGTGTGCTCTTCCGATCTCAAGAAACAGAAATGCGCTCACC	93862927	93862949	93863058	93863080	93862950	93863057	AGTTCAGTGTTTCAAAACTCTTCGTCAGCGTCACACACACACACACACACACACACACACACACACACACACGGCTCCAGACTGCCCAGTGGATGCAGCAACTGGTCT	353_64	64
2420	1	0	1	CTACACGACGCTCTTCCGATCTAGGTACTAGCCAGCATGGAAAGA	CAGACGTGTGCTCTTCCGATCTTTTCCTGTTGACTGAATGGTGGA	241691972	241691994	241692108	241692130	241691995	241692107	ATCATTCAATCAGTCAGTAGCAGGGGGAGAGAGAGAGAGAGAGAGAGAGAGAGAGAGAGAGAGAGAGAGAGAGAGAGAGAGAGAAACTACCATGATTGTGGTGAAGAGAAAAA	353_64	64
2463	1	0	3	CTACACGACGCTCTTCCGATCTACCTTGGGGTATTGCCCTATTCT	CAGACGTGTGCTCTTCCGATCTCCTGTCATCTGGACTCCTATGGT	122477972	122477994	122478100	122478122	122477995	122478099	CTCTGCCACCCCTATTGCATGCATGCACATGTGCGTTCCACACACACACACACACACACACACACACACACATTACCTTCCTTGTACCTGGAATACCAAGTTACA	353_64	64
2487	1	0	18	CTACACGACGCTCTTCCGATCTACAAGACCAAGCAGGAATGAGTG	CAGACGTGTGCTCTTCCGATCTAGCCAACTAAGCCTTGTAGGTAGA	51476745	51476767	51476867	51476890	51476768	51476866	CAGCTCATAACACATTCAGTGAATGGAGGTAGCTGGTACCTGACTGAGGGCTGTGTGTGTGTGTGTGTGTGTGTGTGTGTGTGTGTGTGTGCGTTGTCG	353_64	64
2624	1	1	X	CTACACGACGCTCTTCCGATCTTGACTTCTCAGCATGCATGTTCTT	CAGACGTGTGCTCTTCCGATCTAGGATGAGTAAGAGTTTTCTAGGCA	28627722	28627745	28627820	28627844	28627746	28627819	ACACACACACACACACACACACACACACACACACAACATACCTACCTCTCTGATATATGCTTCCTATTAATTTC	353_64	64
2680	1	0	X	CTACACGACGCTCTTCCGATCTTAGCTAACACATCCATTGCCTCAC	CAGACGTGTGCTCTTCCGATCTTGAGATGAATGAGTTCTGGGGGT	142825085	142825108	142825234	142825256	142825109	142825233	ATACTTACCATTTTGTGTGTGTGTGTGTGTGTGTGTGTGGTGAAAACATTTAGTGTCGACTCTCTAGACAAATCTCAAGTATATAATGCAGTATTATTGACTATAGTAACCATGCTATAAATTAG	353_64	64
2808	1	0	X	CTACACGACGCTCTTCCGATCTCTAAGCCTCCCCTAGTTTCCCAT	CAGACGTGTGCTCTTCCGATCTTTGGACCAAAGGAAACCTAAGCC	117039363	117039385	117039520	117039542	117039386	117039519	TGTAACCAGTGTCAAAGGAAAGCAGCATTTTGAAGGAATTATATTTCAGCACTAAACCAGGTGAGCACGTGTGCTAGTGCGTGCACACACACACACACACACACACACACACAGTCTTTTTTTGATGAACAATG	353_64	64
2824	1	0	X	CTACACGACGCTCTTCCGATCTCCTCCAATCTGGCAGAAACTTGA	CAGACGTGTGCTCTTCCGATCTCCTGGCTCATGGATGATGACATT	138305338	138305360	138305526	138305548	138305361	138305525	TAGGTAGATGACATGAGAGGGAAATATCGAGAAATTGGCAAATCTTTCTGTTTTTTCCCCTCAATTTGTAAACACACACACACACACACACACACACACACACACGTCAGATTCTACAGGCCAAACCCAGGTCTTGGACAGACTTGCCAGAAGGGTCTAGAAAAG	353_64	64
2834	1	0	X	CTACACGACGCTCTTCCGATCTCCCCATCAAATCCAGCACTACAT	CAGACGTGTGCTCTTCCGATCTAGCATGATTACTTCTATGGCTCCT	132783220	132783242	132783364	132783387	132783243	132783363	AAAAAATGGGCATTCAATAAATAACTCCTAATAAATGACGAGGATATATATATATGTGTGTGTGTGTGTGTGTGTGTGTGTATTTTACTTTTTATTTTGCCTTGTGAATTTCATTTTGAAA	353_64	64
2931	1	0	17	CTACACGACGCTCTTCCGATCTAGGTCTACTAGGCCACGTCTTTT	CAGACGTGTGCTCTTCCGATCTTGACTCTGGCTCTTCTACTGACA	40779984	40780006	40780112	40780134	40780007	40780111	CTGTGTTCCTCCTTCTCCCTTCTTGTCTTTCTCTCTCTCTCTCTCTCTCTCTCTGTCACACACACACACACACACACACACACACACACACACACACACTCCAGC	353_64	64
2932	1	0	X	CTACACGACGCTCTTCCGATCTAGGGTATTCAGTCAAATCTGTTGT	CAGACGTGTGCTCTTCCGATCTTCAGCATTGAAGTTGCTGGAAGT	121688548	121688571	121688689	121688711	121688572	121688688	TCACAAAATAAGATGGATGTGTGTGTGTGTGTGTGTGTGTGTGTGTATATACACAAACATAAAAACTAGTGTGAACACATACACCCACACAAATTCCAACATAAATAAGAATATCAG	353_64	64
3000	1	0	X	CTACACGACGCTCTTCCGATCTACAACCATTGCAAAGATGGTTTC	CAGACGTGTGCTCTTCCGATCTGAATGCCGGATGCTTGACTTCTA	9205612	9205634	9205758	9205780	9205635	9205757	AGTGTGTGTGTGTGTGTGTGTGTGTGTGTGTGCTCAAGCGTGTGCTATTCCAGAGTAAGCCAAGATTCTGACTACAAACTTTATCCACTAGCTGATGAATAGAGTGGATATGTATTGCCATTC	353_64	64
3028	1	0	X	CTACACGACGCTCTTCCGATCTAAACGCAGCTCAATGCAGTTTAT	CAGACGTGTGCTCTTCCGATCTATTGGCAACAAACCATATGTGCG	31774513	31774535	31774618	31774640	31774536	31774617	TATGTTTCCACGTATTTATACCATATATGTTATTCGTGTATGTGTACACACACACACACACACACACACACGCGCATGCACG	353_64	64
3403	1	0	X	CTACACGACGCTCTTCCGATCTAACTCTTCACTCAAGGGGACTGT	CAGACGTGTGCTCTTCCGATCTTGAGGAGCAAAAGGAAGTGAAAAGA	117702283	117702305	117702406	117702430	117702306	117702405	CACATATGCAGATAATTTGGGGCTGAATTATATATATATATATATATATATATATATATATATATATATATATATATATATATTTCTCAGTTTCTTGTAT	353_64	64
3430	1	1	X	CTACACGACGCTCTTCCGATCTAGAATCTTAAAGAACTCAGCTCCCA	CAGACGTGTGCTCTTCCGATCTAGTTCTATAATCTCGGGCCAACT	92784369	92784393	92784473	92784495	92784394	92784472	TATTTTATATATATATATATATATATATATATATATATATATATATATATATATGGAAACAAATTCAAAGATCTTAAGT	353_64	64
3447	1	0	X	CTACACGACGCTCTTCCGATCTAGGGGAATGTCATTATGTGGTGC	CAGACGTGTGCTCTTCCGATCTTTTCACTTGCCTGTGTATCACCT	11203235	11203257	11203341	11203363	11203258	11203340	ATGACTGTGTGTGTGTGTGTGTGTGTGTGTGTGTGTGTGTGTATGTGTGTGTATAGAGAAAGAGATGTATATTCAAGATACAT	353_64	64
3488	1	0	X	CTACACGACGCTCTTCCGATCTCCTACCCTGTCTTAGTTGGAATGC	CAGACGTGTGCTCTTCCGATCTCTCTGTCTTGCCCAATCTCATGT	3109079	3109102	3109272	3109294	3109103	3109271	ATGAAATGGAGACTTTAGACATTCCTTTCAATCTTGGATGTTATGATTTTATCAAAACAAAGTCTATTATTTTTCTTTGCAGGTGACAGAGAGAGAGAGAGAGAGAGAGAGAGAGAGAGAAAGAAACAGAGAGAAAGAAAAAGAAAAAAAAGAAAAAGCAAGTAAGAAA	353_64	64
3495	1	0	X	CTACACGACGCTCTTCCGATCTCGTGCTACTGGCAACAATGTTTA	CAGACGTGTGCTCTTCCGATCTGTTTTCTGGCATCTTTCTGCCTG	144004462	144004484	144004587	144004609	144004485	144004586	TATATATATATATATTTATATATATATATATTTATATATATATAAATATTTATATATATATATATATATATATATTTTTTTTTACCAATCTGGCCATACTGT	353_64	64
3525	1	0	X	CTACACGACGCTCTTCCGATCTGCTGGCTAGCACTTTGAAAACAA	CAGACGTGTGCTCTTCCGATCTAAAGAAGAAAGAACCAGAAAATCCTC	17465802	17465824	17465943	17465968	17465825	17465942	ATAGACACAGTATTAGCAAGATTTTGAGTCAACAATAAAAATTTGGACTTTGGCCACACACACACACACACGCACACACACACGCACACACACACACACACACACACACACACACACA	353_64	64
3531	1	0	X	CTACACGACGCTCTTCCGATCTGGACTTCAGACGGTAGCACAAAT	CAGACGTGTGCTCTTCCGATCTACCAGCATTTCCCAGAGAAACAG	8232443	8232465	8232614	8232636	8232466	8232613	TCTTCTCTGGGTCTCCAGCCTGCCAGTCTGTCTTGCTGATTTCAAACATGCTATATATACTGCTGTTCATCTGTACACACACACAGACACACACACACACAGACACACACACACACACACACACACACACACACACACCCTGTTCATT	353_64	64
3559	1	0	X	CTACACGACGCTCTTCCGATCTGTTTTGCTGGTTTCAGGGCTTAC	CAGACGTGTGCTCTTCCGATCTTCTTTGGATTTCCAGGTGCATTC	57567855	57567877	57568031	57568053	57567878	57568030	CCAGTGCATTTCCAGCAATGGTGACCAAAGTGGGGCTTCTGTCACCTTTCCCCACCTTCAGGCAGCTCAGTAGAAAGAGAGAGAGAGAGAGAGAGAGAGAGAGAGAGAGAGAGAGACTCCATTTGTATTCGGAAAATCAAGGGAAAAGAATAA	353_64	64
3565	1	1	X	CTACACGACGCTCTTCCGATCTTAATAGTCTCCATCCCATGCGGG	CAGACGTGTGCTCTTCCGATCTCCAAAAGGATACTTCACGCACAT	65741319	65741341	65741488	65741510	65741342	65741487	TTGCTGCAAATGTCATTAATTCATTCCTTTTTATAACTCAGTAGTATTCCATCATATATATATATATATATATATATATATATATATATATATATATATATAATCAGTTCTACATTTTTGTAATTGCGAATTGTGCTGCTATAATC	353_64	64
3621	1	0	X	CTACACGACGCTCTTCCGATCTTTCCTTTTGGCCTGATTCACTGT	CAGACGTGTGCTCTTCCGATCTCCTTGTCCTTATTTCTCCAGGCA	34314625	34314647	34314874	34314896	34314648	34314873	ACAATGGTTTTATATGGGTGGGTTGTAAGAAACAAGAATTTATATATATATATATATATATATATATATACACACACACACACACACACACACACACACACACACGCACACACACACACATATATGCATATATAATTATACACATACAATTTCCTGTCTGTTTATTATCCATAATAAACACCTATTTTTATTATTTCAAAATAAATTACATTGAGATTTCTTGATT	353_64	64
3776	1	0	X	CTACACGACGCTCTTCCGATCTGTTACAATGAGCCGAGAGATCGT	CAGACGTGTGCTCTTCCGATCTGTGTCTGTTCACATCCTTTGGCTAT	105241970	105241992	105242096	105242120	105241993	105242095	GCCACTGAACTCTTGCCTGGGTGACAGAGTGAGACTCCATCTCAAAAAAAAAAAAAAAAAAAAAAAAAAAAAAATATATATATGTATATATATATATATATAT	353_64	64
3866	1	0	X	CTACACGACGCTCTTCCGATCTCAAGGTGGTGGGGGAGAAAAC	CAGACGTGTGCTCTTCCGATCTCTCTCTGACGTTTCCCAAGTGAG	153549833	153549853	153549961	153549983	153549854	153549960	CAGGGGGGTGGGGGGGGACCTGAGAGTGAAGAAAGAGGTGAGTGTGCCTAACAGATGGAGCACTCTGCAATGGCGTGAAGAGCAAAACACACGAGTCTCCGGGATTC	353_64	64
3952	1	0	X	CTACACGACGCTCTTCCGATCTCTCAGGGTTCGTCCTAACTGAGC	CAGACGTGTGCTCTTCCGATCTTAGGTGGTAACCAGGAAGTGGTC	49481434	49481456	49481709	49481731	49481457	49481708	TGAATGGAGCTATAACACTCACCGCATGGCCCAAGATTCCATTCCTTGGAATCTGTGAGGCCAAGAACCCCAGGTCAAAGAACAAGAGGCTTGCCGCCATCTTGGAAGCAGCCTGTCACCATCTTGGGAGCTCTAAGAACAAGGACCCCCCCTCCCCCCCCGCCCCCGTAACACTGTGACTACCACCACTGGGACAGCATTGGGTCAGACCCAAAGCCAGCACAGCACTGGGTCTTGTGCAAGGCCCATGGT	353_64	64
3959	1	0	X	CTACACGACGCTCTTCCGATCTGGAGGAAGGTGGGGCTGAAAGAA	CAGACGTGTGCTCTTCCGATCTGCTTCTCCAAAGGCTGTTTTCAA	149107337	149107359	149107525	149107547	149107360	149107524	ACCAGTGGGGAGGGGTTGGGGGCGGGGCTTTGGAAGCTGGTGCTGGAGAAGCAGGGCAGGGCTGGGGGAGGAGTGGGGCGGGGCGGGGTTCGGGGGGGGCTGGGGCTCGGGGAGGGGTGGGGCGGGGCTGAGGGAACCGCCGGGGAGGGGCTCGGGGGCGGGGCT	353_64	64
3976	1	0	X	CTACACGACGCTCTTCCGATCTTCCCCTCAGCCCTCCTTCCAAC	CAGACGTGTGCTCTTCCGATCTATCTGACTTCCCACTGAGAGACC	152666453	152666474	152666726	152666748	152666475	152666725	CGCCCTCCCGAGGGGGCCTTCCTTGGCGGGAAGCCCACCGTGACAGCCACGCCGCACCTAAACCGGGCCAGGCGGGACCGCCGCCCCCCAGCTCCGCAGCCGGCTCCTCACGGCCTGCCACACCGCCTGCCCCCCCCCCACACCCCGGGAACCTCCTGGGCCGCCATCCTGAGCTCCGGCAACACCTCCTGGGCCTGGGTCCTGGCAAACCCCCGCGGTCTACTCACTTTCTCAAACTCTGGGCAATTCCG	353_64	64
3987	1	0	X	CTACACGACGCTCTTCCGATCTAAGAATTTTTCTGCCAGATGTGCTG	CAGACGTGTGCTCTTCCGATCTGACCCTATTCTCCTGCTGCACTC	135206013	135206037	135206214	135206236	135206038	135206213	GCTCACATCTGTAATCCCAGCACTTTGGGAGGCTGAGGCAGGCAGATTGCTTGAGCTCAGGACTTCGAAAGCAGCCTGGGCAACACAGGGAACCCCCCCCCTTACAAAAAATACAAAAATTAGCCAGGAGTGGTGGCACCTGCCTGTGGTCCCAGTTACTCACGAAGCTGAGGTGG	353_64	64
4037	1	0	X	CTACACGACGCTCTTCCGATCTAACGCTCCAGGTAGCAGGTAAGT	CAGACGTGTGCTCTTCCGATCTGCCCCTAACTTAGACAGCAAGTC	97098793	97098815	97099031	97099053	97098816	97099030	CCATATCTTTTCTCGTGCATATGGGGGCTACCTATTCTGTTTTGCCTTCCTTCGGCGTGTCCAGTTTCCCGTCCCCGGTCACGGTAGTGGGGATTGACGGTACCCCTTCCACCCATCGTCAGACCCCCCCCCCATTGTCTTGCCGGCTGGACGACACTCTCATCTCCCATTCCTTCCTCATTATCCCTTCCTGTCCCGTCCTGCTCTTCGGAAGG	353_64	64
4069	1	0	X	CTACACGACGCTCTTCCGATCTAAGAGGGAAGTCCATGTTCTG	CAGACGTGTGCTCTTCCGATCTCTCTGTGTGTGGGTACAAAGCAT	98358749	98358769	98358939	98358961	98358770	98358938	CTGATAGGAAAAAAAGTAATACAGATATACATATATATATATATATATATATATATATATATATATATGTGTGTGTGTGTGAGTATATATATATATGCACAGACATACACATATATGAATTTATGTGTTTGTATACATATATATATATATATATATATGTGGGGGGGGT	353_64	64
4179	1	0	X	CTACACGACGCTCTTCCGATCTGGAGAGGGGAGTGAGCCATTTC	CAGACGTGTGCTCTTCCGATCTCTCATTTGCCCCTATTGCCTCTT	47081922	47081943	47082083	47082105	47081944	47082082	GAAATTTAGGGGAAGGGTGTTCCAGGTACCAGGAACAGCCAGTGTAAAGGCCCCGAGGTGGGACTCTACTGGGTGTGGTTGCAGAACAGCAACTAGGAATGATGGCGGGGGGGTGTGGGGGTGGGGGGGGGCCGTGGGC	353_64	64
4203	1	0	X	CTACACGACGCTCTTCCGATCTCCTAGCCCTCGCCTCTTTCTTC	CAGACGTGTGCTCTTCCGATCTAGGGTTTCAGGGAGACACTGAG	58294444	58294465	58294701	58294722	58294466	58294700	CTCGGGCTGCCTCAACATCCGCCTGAAAGCCTGGCATGCTGTCTCTTTCCTGGGGGAATTATTTCCGCTTTGGTGTGCCCCCTTTGGGGGAGACGCACACACTGAATGAAGGTCAGGGACTCCACGATCCCCCCCCACCCGCCAGGCCCGGCAAAGGGGCTGCCGAGAACACACTGGCCTCCACGGCAGGACCCCAGCCTCCTCCTCTGCCTTGCGGTTTCTTTCCCCAGGCTGC	353_64	64
4225	1	0	X	CTACACGACGCTCTTCCGATCTGTGTCTGCCACTTTTCTAACTGC	CAGACGTGTGCTCTTCCGATCTCAGAAGTTTGCTGGAGGAGTGAA	51128829	51128851	51129013	51129035	51128852	51129012	ACAGTACAAGCTGTTGGTGGATCTACCATTCAGGGGTCTGGAGGACAGTGACCCTCTTCTCACAGATCCACTAGGCAGTGCCCCAGTGGGGACTCTGTGGGGGGGGTTCTGACCCCACATTTGCCTTCTGCACTGCCCTACCAGAGGTTCGCCATGAGGGA	353_64	64
4238	1	0	X	CTACACGACGCTCTTCCGATCTATGTCTTGCTCAGGGCTGGGA	CAGACGTGTGCTCTTCCGATCTGAGACTGAGGTGAGAGTTTTGCC	118257850	118257870	118258060	118258082	118257871	118258059	GGATGTTTTTTGTTTTGTTTTGTTTTGGTGGGGGGGGCGTTGGTAAAGTGTACAAGATTTCTTTTTTGTTTTGTTTTTTTGTTTGCTTGTTTTTTGTTTTTTGTTTTTTTACAGGATCTTGCTCTGTTACTCAGGCTGGAGTGCAGTGGTGTGATCGCAGCTTACTGCAGCCTCAACCTCCCAGGCTCA	353_64	64
4299	1	0	X	CTACACGACGCTCTTCCGATCTATGGGTCTAGTGACATTCTGCTAT	CAGACGTGTGCTCTTCCGATCTACCAACAACCAGCAATCATTGGA	110873817	110873840	110873994	110874016	110873841	110873993	AGTTTGGGTAGTTGATCCTCCAAACCTCATGTTGAAATTTGATCCCCAGTGTTGGAGGTGGGGCCTAAGGGGGGGGGTTTGGGGGCCATGGGGCAGATCATGAATGGCTTACTGCAGTCTTCCCAGTAATAAATGAGTTTTTACTCCATTAGT	353_64	64
4317	1	0	X	CTACACGACGCTCTTCCGATCTATCTTCAATTGTTTCATCAGTGTTTTG	CAGACGTGTGCTCTTCCGATCTAAACAATCATGGCAAGGTTGCAG	33796054	33796080	33796311	33796333	33796081	33796310	TGGTTTTACTTATATAGAACTTGTGCATCTTTATACACACACACACACACACACACACACACACACACACACACACACACAAGGTCTTGCTCTATCACTCTGGACAGTGGTTGGAAAGGAGTGGCATGATCATGACTCACTGCAGTCTCAACCTCCTGGGCTCAAGCAATCCCCTTGCCTTAGCCTCCTGAGTGGGACTACAAGAGACTTTTGTATATTATCCTTCTATT	353_64	64
4342	1	0	X	CTACACGACGCTCTTCCGATCTTGGGCAGCAGAAATGAGTTGG	CAGACGTGTGCTCTTCCGATCTTATGTGTGAGAGCGTCTGTGAGA	16118214	16118234	16118339	16118361	16118235	16118338	GCCAAGAAATACATACACACACACACACACACACACACACACACACACACATACACGCTCACACACACATACACACACATACACACATACACACATGCACATGC	353_64	64
4363	1	0	X	CTACACGACGCTCTTCCGATCTAACAGACGATATCATGGTTTTCAGTAT	CAGACGTGTGCTCTTCCGATCTACGCATCCTTATTGCTTTTGGGA	70036931	70036957	70037178	70037200	70036958	70037177	ATTAGAGATGATAGAAGATAGATAGATAATAAATAATATAGATAAATGTAATGGAAATGTATGAGTGTATATAATATAGATATATATACATACACACACACATATTTATATACACATACACATACACACACACACACATATATATATACACACACACACACACACACACACACACACACATATGCTCTTTCCACTGTGAGGGTCTGAGAGAGCAGTGACA	353_64	64
709	1	1	X	CTACACGACGCTCTTCCGATCTCACTGCCATGGTGAATGATCAGA	CAGACGTGTGCTCTTCCGATCTCTAGTCAAGGTAGCGAGACACCC	31302607	31302629	31302741	31302763	31302630	31302740	AAGGAAACACAAACTCCTTCTTTAAGAACTGCAATAACGAACTGTTTCTTCTTCTTCTTCTTCTTCTTCTTCTTCTTCTTCTTCTTCTTCTTCTTTTTTTTGGCAGAGGTG	354_68	68
760	1	1	X	CTACACGACGCTCTTCCGATCTTCTTGTTCTCTGTTCCAGTGTGC	CAGACGTGTGCTCTTCCGATCTGTGGAAGCCTCCAAAAGCAGTAG	99142741	99142763	99142864	99142886	99142764	99142863	CTCGAGAGGTGTAGCAATCTTCCAAAGCTTCTCTTTGGGTATTATTATTAACCCACCTTACATTTATTATTATTATTATTATTATTATTATTATTATTGG	354_68	68
769	1	0	X	CTACACGACGCTCTTCCGATCTGTTCAGGAAATGCCTCTTTGGGA	CAGACGTGTGCTCTTCCGATCTTTAGGGCTGGGTTGGAGATTACA	139596828	139596850	139596984	139597006	139596851	139596983	GGTGATGCATGTGCCAAAATCTGAAGTGAGTAAGCACTCAAATAATGCCATTCATCATCATCATCATCATCATCATCATCATCATCATCATCATGACCATCACCACCACCATTACCACTGGCTGGCAGTGATT	354_68	68
783	1	0	X	CTACACGACGCTCTTCCGATCTCCGAGGGTAATCCTGACAAACAG	CAGACGTGTGCTCTTCCGATCTGATCATGGCCCTAATCCCAACC	48316961	48316983	48317115	48317136	48316984	48317114	CTTCAGCCAGGAGGAGGCAGAGAGGACTGGGCTGGGCAAAGGCTCCACCAGGACCTGGCCTCCTCCTCCTCCTCCTCCTCCTCCTCCTCCTCCTCCTCTTCTTCCTCCTCCTCCTCCTCCCATGGGGTTGG	354_68	68
796	1	1	X	CTACACGACGCTCTTCCGATCTACTACACTTTCCGGAGGTGATGA	CAGACGTGTGCTCTTCCGATCTCTGACATCCTAGCTCCTGACTGA	110489226	110489248	110489374	110489396	110489249	110489373	TGGTGGTGAGTGGTGGTGGTGGTGGTGGTCGTGGTTGGTGGTGGTGGCAGTGGTGTCTGTAAGGGTTGGGGACTTAAAGCCGGCTCTGGCTGCTGGGTGAAATGCTGCTGGGAAGTCTATAGTGT	354_68	68
826	1	0	X	CTACACGACGCTCTTCCGATCTGAACAATACAGGTACGTCTCGCA	CAGACGTGTGCTCTTCCGATCTGGAAGGGAATGGGGAGTAGAGG	150151839	150151861	150151989	150152010	150151862	150151988	CCGCCCGCTCCCGCCGCCGCCGCCGCCGCCGCCGCCGCCGCCGCCGCCGCCGCCGCCGCCGCCGCAGCGCCCGCACAACTTTCCGGCCCGCGCCGCCGTGAGCGCGCCCTGCCGCCGCCTCCCCCTG	354_68	68
886	1	0	X	CTACACGACGCTCTTCCGATCTATGAATGGTGCTAGGATTTGGAG	CAGACGTGTGCTCTTCCGATCTGTATGGCTTCTGGGTCATTGCAT	100735089	100735111	100735170	100735192	100735112	100735169	ACACACACACACACACACACACACACACACACACACACACACACACACACACATATAT	354_68	68
1022	1	0	X	CTACACGACGCTCTTCCGATCTAGAATAGGCATCTGAGGACAGCC	CAGACGTGTGCTCTTCCGATCTTGTGCTTTGTGACATGATGGTGA	153311321	153311343	153311449	153311471	153311344	153311448	AGAAGGAGTGTGTGTGTGTGTGTGTGTGTGTGTGTGTGTGTGTGTGTGTGTGTGCAGGGGGGGGGATGGCTTCCTTCTGGTAGCCACTGCTCTAGGGAGTATTTC	354_68	68
1111	1	1	X	CTACACGACGCTCTTCCGATCTACCTTCTGCATGTTTATTTTTCCCT	CAGACGTGTGCTCTTCCGATCTGTCGTTTCATATCTCCACCAACCT	103844246	103844270	103844391	103844414	103844271	103844390	TAAGAATATCCTAAACCCAGATCGAATTTAGAAAGGAAAAGGAAACTTTTGATGGATTTAGCACACACACACACACACACACACACACACACACACACACACACACGTAATCATTTAAAA	354_68	68
1118	1	0	X	CTACACGACGCTCTTCCGATCTAGGCCAGCTTCATGTGACTAATG	CAGACGTGTGCTCTTCCGATCTGGATGCTGTCGACAAGTTTCTCT	18669282	18669304	18669445	18669467	18669305	18669444	AATGGTTTCGGCTGTCCTTGCCCCAGGCAGGAGCAAGTGTGTGTGTGTGTGTGTGTGTGTGTGTGTGTGTGTGTGTGTGTGAGAGAGAGAGAGAGAGAGAGAGACAGAGAGACACAGAGAGAGACAGAGAGGGATGTGAG	354_68	68
1126	1	0	X	CTACACGACGCTCTTCCGATCTCACAAATGCACAGATACCACTAGGA	CAGACGTGTGCTCTTCCGATCTAGATTGAGAGGCAATAACTGGCA	21022745	21022769	21022888	21022910	21022770	21022887	AAACTCACAGTAGGATTTGCAAAATATATAAAGGATATAAGCATCAGTTTTATTTTCAAAGTTTGGTGTGTGTGTGTGTGTGTGTGTGTGTGTGTGTGTGTGTGTGTGTAGGCTGCAA	354_68	68
1406	1	0	X	CTACACGACGCTCTTCCGATCTAACCATTTCTTTTACCAAGAAGCC	CAGACGTGTGCTCTTCCGATCTTGATTGAGTAAGACCCTGCCAGA	18644758	18644781	18644886	18644908	18644782	18644885	CTCTCTCTCTCTCTCTCTCTCTCTCTCTCTCTCTCTCTCTCTCTCTCTCTCTCTCTCTCTCTCCCCCCTCTCTCCCCCCCCCTCCCCCCCCTTCTCTCTTTCTT	354_68	68
1502	1	0	X	CTACACGACGCTCTTCCGATCTCTCTCCTCTGTCTCCCTACAGTG	CAGACGTGTGCTCTTCCGATCTCAGCCACACAGTCCAAAACAAAT	39596733	39596755	39596859	39596881	39596756	39596858	TCTTACACACACACACACACACACACACACACACACACACACACAAATAAAGATAATAATTGCCACACAGTAGCTTGTGACAATTATCAGCTTTATTGGAAGA	354_68	68
1568	1	0	X	CTACACGACGCTCTTCCGATCTTGCCTTCAATAAATGGTGCTGGT	CAGACGTGTGCTCTTCCGATCTGGGGTCGGATTTCATTCTTCTGA	119721805	119721827	119721934	119721956	119721828	119721933	GTTGTTACATGGATATATTGGGACACCCACACACACACACACACACACACACACACACACACACACACCACAAATAAATGGTCCTGCAAAAATTGGATATTTATAT	354_68	68
1735	1	0	X	CTACACGACGCTCTTCCGATCTTTGTCAACAACACCTGTGCTCAT	CAGACGTGTGCTCTTCCGATCTCACTGGATTGCAAGTAGGCTTCA	71200320	71200342	71200510	71200532	71200343	71200509	CTAATCATTTAGCTCAGGTGTCTCAAGCACTTTTTACATGCCAAACAGTGTGTGTGTGTGTGTGTGGGGTGTGTGGGGTGTGTGTGTGTGTGTGTGTGTGTGTGTGTGTGTGTGTAGTGTGTGTACATATGTGCATAAGGATAAGTTGAAAGAGTCAATGAACAGAA	354_68	68
1778	1	0	13	CTACACGACGCTCTTCCGATCTTGGTGCTTAGTAGCCAGGTGTAT	CAGACGTGTGCTCTTCCGATCTATTGCTCTTTAGCCACACTGCTT	66624780	66624802	66624857	66624879	66624803	66624856	GTGTAGAAAAGTTAGGCTTTTGTTGTTGTTGTTGTTGTTGTTGTTGTTTTCTTC	354_68	68
1891	1	0	11	CTACACGACGCTCTTCCGATCTGGCTTGGAATGCTCAGATGAACT	CAGACGTGTGCTCTTCCGATCTTCTCATGCCTGGCCAGATAAAAC	114258352	114258374	114258490	114258512	114258375	114258489	GAGTACACTCTCTCCCTGAAGACATGCTAGATCGATGTTTGCTTTTACAGCTTGGAGCAAGGGCAAAACAACAACAACAACAACAACAACAACAACCGATGGGTTTCACTTGGCA	354_68	68
1985	1	0	7	CTACACGACGCTCTTCCGATCTTGTATGGAGTGCTTATGTCACCA	CAGACGTGTGCTCTTCCGATCTCATCGGGTTGAGCTGAGAAGAAA	29444757	29444779	29444868	29444890	29444780	29444867	TACACACACACACACACACACACACACACACACACACACACACACACACACACACACACGGCAGTTCCAACACTCTGCACCCAGGCTG	354_68	68
1990	1	1	3	CTACACGACGCTCTTCCGATCTTGGTCCCTTTTATTCACTCTCTCTCT	CAGACGTGTGCTCTTCCGATCTGTTACCTCCCAATAGACCTCCCA	44003438	44003463	44003559	44003581	44003464	44003558	CCATGTATATATGAACTGTGTGTGTGTGTGTGTGTGTGTGTGTGTGTGTGTGTGTGTGTGTGTGTGTGTGTGTGTAGGCAGAGTTAAGAAGAGTA	354_68	68
2125	1	0	2	CTACACGACGCTCTTCCGATCTGTCACAGGTGTCCTGGATGTTAC	CAGACGTGTGCTCTTCCGATCTGCGACTTTTCTCTGCTTTCCATT	232237348	232237370	232237484	232237506	232237371	232237483	CCAAGCTCTAAAATCAAATAAAACCCATCAGTATTTAGTGGTGTGTGTGTGTGTGTGTGTGTGTGTGTGTGTGTGTGTGTGTGTGTGTGTGTGTGTATGAGTGTATGAAGGGA	354_68	68
2143	1	0	14	CTACACGACGCTCTTCCGATCTGGGCAATAGAATTAACCAAGCCC	CAGACGTGTGCTCTTCCGATCTTAAGGCAGAGAAGGTGTCATTGC	54081108	54081130	54081227	54081249	54081131	54081226	TAAACACACACACACACACACACACACACACACACACACACACACACACACACACACACCAAAAGAAGAAAAACTGTAAAAGACATCTTATTGATT	354_68	68
2205	1	0	5	CTACACGACGCTCTTCCGATCTGAGGGAAACAAAGAGTGCTGGAT	CAGACGTGTGCTCTTCCGATCTCTTGGGCTGAACTATCCTCAGTG	159366213	159366235	159366352	159366374	159366236	159366351	TCTCAGAGGCTCCTTTCTTTGAAGGAGAGAGAGAGAGAGAGAGAGAGAGAGTGTGTGTGTGTGTGTGTGTGTGTGTGTGTGTGTGTGTGTGTGTGCGCGCGCGCGCGCACACAATG	354_68	68
2300	1	1	10	CTACACGACGCTCTTCCGATCTCCGAGCCATTCAGACTTGGTTTA	CAGACGTGTGCTCTTCCGATCTAGGTTCCAGTGGCTTTAAAGGTG	71892800	71892822	71892964	71892986	71892823	71892963	AAGTGTCCTTTCAGCATACTTTAAAGCAAAAAAGAGAGAGAGAGAGAGAGAGAGAGAGAGAGAGAGAGAGAGAGAGAGAGAGAGAGAGAGAAGGAAGGAAGGAAAACAAGCATCCCCCTGTTCCTCTGATTTTCTCGAGGA	354_68	68
2326	1	0	7	CTACACGACGCTCTTCCGATCTCCAAATGTGCTGCTTGACATGAG	CAGACGTGTGCTCTTCCGATCTCCAGGACTATTCCAGACTCCCTC	77633838	77633860	77633999	77634021	77633861	77633998	TAGCAGGAGCCTGGACAGGGAGTCAAATGGGATATGTGGGCTCTGTGTGTGTGTGTGTGTGTGTGTGTGTGTGTGTGTGTGTGTGTGTGTGTGTGTGTGTATGTTATTTAGAGGAGCTGCAATTGGAGCAGAGAGGCA	354_68	68
2343	1	1	14	CTACACGACGCTCTTCCGATCTCAGGCTGTGGAAAGGACTTACAG	CAGACGTGTGCTCTTCCGATCTTGACTCAATAGGTTTTCCCTGAGGA	42540053	42540075	42540197	42540221	42540076	42540196	CAGAGATTGGGCAGGTTTTTTAAATTTTATTTATTTATTTCTCTCTCTCTCTCTCTCTCTCTCTCTCTCTCTCTCTCTCTCTCTCTCTCTCTCTCTGCTGCAGCCCATATCTTTTCATATT	354_68	68
2344	1	1	9	CTACACGACGCTCTTCCGATCTCAGGATGTGGAGGGCCTAGAATA	CAGACGTGTGCTCTTCCGATCTAAAGCCCTGAGGATCTGTAGGAG	78416838	78416860	78416980	78417002	78416861	78416979	CGCGTCCAAGCCAATGGCTCTTAAACCCGTGCTTCCACCAGCCTCCTGTCTGAGCTTTCTCTCTCTCTCTCTCTCTCTCTCTCTCTCTCTCTCTCTCTCTCTCTCTCTCTCTCTCTCGA	354_68	68
2361	1	0	4	CTACACGACGCTCTTCCGATCTCACTCATCATTCTCCATCCTTCTGT	CAGACGTGTGCTCTTCCGATCTTAGTTTCTTGCTGAGGGGAACCA	185040435	185040459	185040556	185040578	185040460	185040555	TTCTTGGTGTGTGTGTGTGTGTGTGTGTGTGTGTGTGTGTGTGTGTGTGTGTGTGTGTGTCTCATTTACTCCTTATAAGCAACTTTGTCATGCTCC	354_68	68
2451	1	0	11	CTACACGACGCTCTTCCGATCTAGAAGAGCAAAAATCCTCCTCCT	CAGACGTGTGCTCTTCCGATCTCCAGAAGAGCTCTGTGCTGTTAG	15617561	15617583	15617749	15617771	15617584	15617748	TAAAAACTCAAGAATTTCAGTGCCAAAAAAATGACTGTGGAATTTTTCCATAAACACACACACACACACACACACACACACACACACACACACACACACACACACACACACACCGTGTTAGTTTTTTCCTGAGGATCCTGCAGAATTGCTTTTCACAAAAGACGG	354_68	68
2454	1	0	11	CTACACGACGCTCTTCCGATCTACTTGGAAAATCTCCCTGTGCTG	CAGACGTGTGCTCTTCCGATCTTGCTGGCCTTGTTCCTTACATTT	70793179	70793201	70793334	70793356	70793202	70793333	ACCCCAATCTGGTGAAATTCTTGAGGCACCTCTCCAACACACACACACACACACACACACACACACACACACACACACACACACACACACACTCGTGACGTTTCAAGGTTAGAAAACAGCCCTGCAGTACCC	354_68	68
2508	1	0	14	CTACACGACGCTCTTCCGATCTAAGCTGTACCTCTGCCTTACAGA	CAGACGTGTGCTCTTCCGATCTGGACATCTTGTGTTGGCATTTGG	65081010	65081032	65081142	65081164	65081033	65081141	GGATTTCAGAGTAAGAATCCTGCTGTGTGTGTGTGTGTGTGTGTGTGTGTGTGTGTTTACAACCATTCTTACGCATTTGGACCAAGACCATTTTCTAAATAGCAGAACA	354_68	68
2518	1	0	Y	CTACACGACGCTCTTCCGATCTAACAAAAACCTTTTGCCCCTTCT	CAGACGTGTGCTCTTCCGATCTTGGCTAAACTTTTCTAGGCATGGG	14627359	14627381	14627417	14627440	14627382	14627416	AAAACACACACACACACACACACACACACACACAC	354_68	68
2557	1	0	X	CTACACGACGCTCTTCCGATCTTTGAGCCACATGTTTCTGGTTGA	CAGACGTGTGCTCTTCCGATCTAGTCTCTGCACCTAATACTGCAC	30336407	30336429	30336497	30336519	30336430	30336496	GTTTGTCAAACATGAAACTCTTGGGAGTGTGTGTGTGTGTGTGTGTGTGTGTGTGTGTTTAGAAACT	354_68	68
2559	1	0	X	CTACACGACGCTCTTCCGATCTTTCTCCTGTGTGAATTTGCTGCT	CAGACGTGTGCTCTTCCGATCTGAGTAGAGTGACTGTGGGAAAGC	47636499	47636521	47636578	47636600	47636522	47636577	GCTGCTGAAGCTAGTGGTGTGTGTGTGTGTGTGTGTGTGTGTGTGTGTGTGTGAAG	354_68	68
2564	1	0	X	CTACACGACGCTCTTCCGATCTTTCACTCTTCCAGGTCAGGGAAA	CAGACGTGTGCTCTTCCGATCTACCTCCACCTTCCTGAACACATA	78623542	78623564	78623684	78623706	78623565	78623683	CCAGTGTAAAGTCTCAACCCAGAGACTGTTTCTGTTCAGCCACCAGCTGTGAAACCTGCAGGGGGAAAAAAAAAACGTGTGTGTGTGTGTGTGTGTGTGTGTGTGTGTGTATAAGTACT	354_68	68
2628	1	0	X	CTACACGACGCTCTTCCGATCTTGAATATCCATGCCCCAAACACC	CAGACGTGTGCTCTTCCGATCTTCCATCCTGATATGTGTGTGTGT	124934208	124934230	124934289	124934311	124934231	124934288	CTATATAGCTATTATTGGAATCTCTCTCTCTCTCTCTCTCTCTCTCTCATACACACAC	354_68	68
2660	1	0	X	CTACACGACGCTCTTCCGATCTTCAGGCTGAGAGCAAATGGTAAT	CAGACGTGTGCTCTTCCGATCTACATCAGTCAATAGAAGAAAGAAGAAA	67195942	67195964	67196059	67196085	67195965	67196058	TCAAACACACACACACACACACACACACACACAAATAAAAAGCACTAATAAATGTAACTATGTAAATAAAAATGATAGTATGAGTGCATATTAT	354_68	68
2710	1	1	X	CTACACGACGCTCTTCCGATCTGTGAGTGTACTTTGTGCCACTGA	CAGACGTGTGCTCTTCCGATCTGTCTCCAGTGAGAATGCTTCCAG	44628488	44628510	44628645	44628667	44628511	44628644	ACTATACACTCAGAAATGATTAAAATGGTAAATTTTATGTCATGTATATTTGACTACTGTGTGTGTGTGTGTGTGTGTGTGTGTGTGTGTGACTGTATGATGCCCAAAGTCCCATAATGCTTATTGGGAAAACA	354_68	68
2724	1	0	X	CTACACGACGCTCTTCCGATCTGGTGACTCTTGGTTGATGCTCTC	CAGACGTGTGCTCTTCCGATCTTTCAGCACTTTTAACACCCACCC	106873884	106873906	106874010	106874032	106873907	106874009	TTGAGCAGAGTAGCTTTTCTTCTAACATAAGGATCATCCTTGGCTGTCTGGTTATTTAGGAAACACACACACACACACACACACACACACACACACACGGAGG	354_68	68
2888	1	1	X	CTACACGACGCTCTTCCGATCTATGGGCTGTCAATGTTGAAACTG	CAGACGTGTGCTCTTCCGATCTGAAAAGCTCTGTGAGCAGTCTGT	12581256	12581278	12581415	12581437	12581279	12581414	AAACTGTGAAGGGTCTGAAATGTTAACCTAGTTTCAAGCTAACAAATTGACCTGTCACAATTTTATGCATGTAAGTGTGTACACACACACACACACACACACACACACACACACATACCAGACCTCTGAATCAGAG	354_68	68
3009	1	0	X	CTACACGACGCTCTTCCGATCTAATCCCAACACACACCATAGACG	CAGACGTGTGCTCTTCCGATCTGCCTAAAAGGATGGGGAAGGAAA	150810248	150810270	150810337	150810359	150810271	150810336	TGTGCACACGCGTACTTACACACACACACACACACACACACACGCGCGCGCGCGTATACCAGACAT	354_68	68
3018	1	0	X	CTACACGACGCTCTTCCGATCTAAGCACTTATTTTCCAAGCCAAT	CAGACGTGTGCTCTTCCGATCTTCAGTGCCAAATCTTCTGTCTGT	33099045	33099067	33099141	33099163	33099068	33099140	TAATCAGAGCTCTTTTATAAACATCACACACACACACACACACACACACACACACACAAAAACACATGTAAAT	354_68	68
3406	1	0	X	CTACACGACGCTCTTCCGATCTAAGCTTGCCAAATTACACAGACA	CAGACGTGTGCTCTTCCGATCTGTGCAGTTCCAAACAAAATCCCA	100821155	100821177	100821218	100821240	100821178	100821217	TACACACACACACACACACACACACACACACACACACTCT	354_68	68
3470	1	0	X	CTACACGACGCTCTTCCGATCTCAGATATGTCTGCTGCTCTGTGG	CAGACGTGTGCTCTTCCGATCTTTTGAACCTGACTCAAACGAGGG	86203026	86203048	86203191	86203213	86203049	86203190	GAAAAATGTAGAGCATTGTAAAAAAAAAAAAAAAAAAAAAAGTAAAGCATTGTTTGAAAGTAATTAGAGACGAGAGAGAGAGAGAGAGAGAGAGAGAGAGAGAGAGAGAGAGAGGGAGAAAGTATCCTGAAAGCATTATATT	354_68	68
3483	1	0	X	CTACACGACGCTCTTCCGATCTCCCAAACCCCAAATCACAAGGAT	CAGACGTGTGCTCTTCCGATCTCTATACACTTTCCTGCGTGTGCT	70436861	70436883	70436999	70437021	70436884	70436998	TTTCCTGTAGTTGGAAGGATAGGGAGGAGGTGGGGGCAGAAACAGAGAGAGACAGAGACAGACTAGACGAATGTGTGTGTGTGTGTGTGTGTGTGTGTGTGTGTGTGCGTGTGCC	354_68	68
3491	1	0	X	CTACACGACGCTCTTCCGATCTCCTCGGTAGCCTTTGAATGATCC	CAGACGTGTGCTCTTCCGATCTATAGGCCCCAAAGCAGTAGTACA	128715777	128715799	128715899	128715921	128715800	128715898	CTTTGTCTTTCTCTCTCTCTCTCTCTCTCTCTCTCTCTCTCTCTGTCTCTGTCTCTGCCCTTCATTTTTTCCTATTCAGGGCTGTCAGATTGATCTTTC	354_68	68
3599	1	0	X	CTACACGACGCTCTTCCGATCTTGAGAGCTTTCAAGGATGCTGAG	CAGACGTGTGCTCTTCCGATCTACTAGATGATCTCTTCCTCTAGACTGT	32913916	32913938	32914057	32914083	32913939	32914056	CTGGCTGCTGGCTTGGAATGAACGTGTGTGTGTGTGTGTGTGTGTGTGTGTGTGTAGTGTAGTGTAAATAAGCAACATTGCTAGTCTTGTAATCTTATAATTGTTCATAAGAGAAAAT	354_68	68
3617	1	0	X	CTACACGACGCTCTTCCGATCTTGTGCCCATTAGTACCTTACAGC	CAGACGTGTGCTCTTCCGATCTAGATTCATATTTCCCAATAAGACAGCA	125181604	125181626	125181813	125181839	125181627	125181812	TAGTAGGGAGAAACAAGTCTAAGATGTACCTATAACATCTACAGCTTTTGTGTTTTCTGATACATTACTATATATATATATATATATATATATATATATATATATATATATATATATGTCAAGATTGTATTGATAGTATTATGAATATTGAATATCTTGATAGTCATTATATGGTAGCATTATATA	354_68	68
3629	1	0	X	CTACACGACGCTCTTCCGATCTTTTAGTTTTGTGGGGCCTGTCTC	CAGACGTGTGCTCTTCCGATCTGTAAGAAAGCCTGTCTCCTCAGC	53107126	53107148	53107287	53107309	53107149	53107286	CGCTGCCTCCTTCTCCACTTCTACAATCTCATTCTCTCTCTCTCTCTCTCTGTCTCTCTCTCTCTCTCTCTCTCTCTCTCAGAAGTGACAATTCAGAAAAAGAAAAGAACACTGAGAATGCAGGTTTTTCTACTAACA	354_68	68
3742	1	0	X	CTACACGACGCTCTTCCGATCTATAGATGGAAGACAGGTAGTGGTTA	CAGACGTGTGCTCTTCCGATCTTGGAGTCTGTCTGTCTGTTCTGT	138087236	138087260	138087385	138087407	138087261	138087384	CAGTGGGCCTTCAGCAAGATCCAGGGCTGTGCTGGCTTTAGGTCTAACTCAGGAGAAGCCCACTGGCGTTGACCACAGGGTTGCTTGTGTCACTGCCCCCCCCCCCCCCCCAGCTCCAGGTGGT	354_68	68
3893	1	0	X	CTACACGACGCTCTTCCGATCTAACAGTGAAAGAGGGTTGTTACAG	CAGACGTGTGCTCTTCCGATCTTAGGTAGCTCTAGCTGGCTTCTC	13667177	13667200	13667352	13667374	13667201	13667351	TTCTGGAAGCTTCCTTCCCACCCCCACTCCAAGGCAAGTGAGGGTGACTTTGAGAGAACCACTCAGAGAGATTGACAGGTGCCCCTGTTGTAGAATGGTGTCTGACTCTCCAAAAAAAAAAAAAAAAAAAAAAAAAAAACAATAAATAGGC	354_68	68
3905	1	0	X	CTACACGACGCTCTTCCGATCTTGAGCAAACAGCAAAACCGAAT	CAGACGTGTGCTCTTCCGATCTAGACAAGAGAGTAGCCAGCTGAA	20765191	20765212	20765331	20765353	20765213	20765330	GATAAACAATGATGGGTGGGTTACAATCCTACAGGGAACTGCTTTGCTGTGTGAGTAAAAAAAAAAAAAAAAAAAAAAAAAAAAATCATAATTGCCTAAAGCATCCAAAAAGAAAAAC	354_68	68
3911	1	0	X	CTACACGACGCTCTTCCGATCTTCCAGCCTGAATGAGAAGAGATAGA	CAGACGTGTGCTCTTCCGATCTAGACTCACACAAAGCAACACCTT	24811361	24811385	24811439	24811461	24811386	24811438	CTCCCTCTCAAAAAAAAAAAAAAAAAAAAAAAAAAAAAGGCCTAGATTTTCAA	354_68	68
3937	1	0	X	CTACACGACGCTCTTCCGATCTCTCTTAGAAACCCCTTGAACTTCCAT	CAGACGTGTGCTCTTCCGATCTGTAGGAGTCCCCTGCAGTAATGA	46930274	46930299	46930457	46930479	46930300	46930456	AGCCTCAAGTATTGCCATTATTTTTCATGGCAATAAGATCTGCATCCCCCCCCAAAGGATTCACAAGTTATCTGCTTCTGAGATAATAACAGGTTTCCCTATGCATTTGGAAAGTATTCCCAATGCTAGACTCCACTCTATTACAGGCTGATATGAC	354_68	68
3986	1	0	X	CTACACGACGCTCTTCCGATCTCCTTTCCTTCCCTCTTTCTTTTCC	CAGACGTGTGCTCTTCCGATCTGATAGAGTGAGACGCCGTGAAAA	136094355	136094378	136094514	136094536	136094379	136094513	TTCCTTCCTTCCTTTTCTTCCTTCCTTCCTTTTCTTTCTTCCTTTTCTTTCTTTCTCTCTCTCTCTCTCCCTCTCTCTCTCTCTCCCCCCCCCTTTCTCTCTCTCTCTCTCTCTCCTTTCTCTCTTCTTTCTTTC	354_68	68
3992	1	0	X	CTACACGACGCTCTTCCGATCTTAAAACGGGGATGAGAGTCACACA	CAGACGTGTGCTCTTCCGATCTGAAGAACGGAGCCACCTTCC	129113987	129114010	129114093	129114112	129114011	129114092	GAGCAGGAGCGAAATCTTTCGCTCTCCGACCCGAACGGCGCGTTGCTCGACCCCCCCCTTCCTGGAGCCAGGGGCTGGCCGA	354_68	68
4058	1	0	X	CTACACGACGCTCTTCCGATCTGTTGTCCTTGACGCTGCTCATCA	CAGACGTGTGCTCTTCCGATCTGAGGACAAGATGTGAGCTCCCTG	153736654	153736676	153736793	153736815	153736677	153736792	GCCTAGTTGGGGGGGGGTGGGGGGGACGGGGAGATCCCACATGGGCACGTCTGCTCCACTCTCCCTTGCAGACCCGGCCCTGGATCCCCCACTCCCTCCCTGATCCCCAGTCACCC	354_68	68
4068	1	0	X	CTACACGACGCTCTTCCGATCTCTACCTCATCAGGTTGTTGTTTCA	CAGACGTGTGCTCTTCCGATCTTGTCAGCTGCTGTTGACTTTTGA	111313872	111313895	111314113	111314135	111313896	111314112	TTTTCTTTCCTCCTAGATTCTCAATCTTCATTCACTTCTCCCTTTCCCTGAGTTCAAGTCTCTCCACTAAAACTGAAAACTGCCCCCCCCCAAAGTTACTTCCTCCTCCATCCTCAAATCCACTGTGAAAATTTTCAAAAGTATAGTTTCTATTTGTATAGACATCATCTCCAATTCCTTTTGCCACCTATTGAAATTTGGCTTCATTTCTACCATA	354_68	68
4112	1	0	X	CTACACGACGCTCTTCCGATCTTCCCTCCACCCCATATTCTTTTC	CAGACGTGTGCTCTTCCGATCTTGGTGTTTTAGTGTAGGCGACAG	84499569	84499591	84499762	84499784	84499592	84499761	ACTGGCGCCCCAGTCGCCTCGCCCCCGCCCCCTGACCGAGCTAATAGTAACCTTTGGAATGCGCGAGGGATGGCGGCGTGTGCGAGGAAGTGGCACCGAATCGGCATTTTAGGGGATTGGGAGCCGTCAGAGCCTGGGAGTTGGGGGGAGGGGGGGGGCGTGTGCGACAA	354_68	68
4113	1	0	X	CTACACGACGCTCTTCCGATCTCATTTTCCCTGTTGGAAGTGACCT	CAGACGTGTGCTCTTCCGATCTCCAAACTGTGCCCTAACCTTTGA	81924559	81924582	81924837	81924859	81924583	81924836	CAAACTCCATAAAGGAGTTACCTGCCTTCCACCATTATGGAAGCAGAAAAAATTTGCCTTCCTTGTGTTGGAAGCAAGTAAAACTTCAAAAAAAGATAAAAGGAGTTGTACAGCAAAATAAACTGTAGATCTTGATCAAATTTGGGGAGATAGTAATTCTCGGAGGGGGGGGGTGCTGTCAGACCTCAACAAATTGTCCTATTGATTTGAGCCATAAAGTTAGCTCACGCTGGTACCAAGCACCAATAGTTTTG	354_68	68
4114	1	0	X	CTACACGACGCTCTTCCGATCTTTGGGTGCTTTCTATTATTGCTACA	CAGACGTGTGCTCTTCCGATCTACTATCCCCAGTCTCATCCACTG	22146845	22146869	22146987	22147009	22146870	22146986	TCCTGGCCAGGGTATTGAGAGGGAACCTTTTATTGTCCTCTTTGTCCCTATCTGTAAATATAGTAATCCCCCCTTATCTGAGACAGATACTTTCCAAGACCCCCCCCAACCCCCGCC	354_68	68
4139	1	0	X	CTACACGACGCTCTTCCGATCTGATCAAGACAGAGCCGTGGAG	CAGACGTGTGCTCTTCCGATCTGTCATCTCATGCCCTTTCACTCC	153137139	153137159	153137378	153137400	153137160	153137377	CAAGAGAGACCAAGTCGGAGGTGGAGGGGAGGAGATGGAGAGCCAAGTGGAAAAGCCAGAGAAGAGGGGCCCTGCTAAGGAGTGCAGGTGTAGACAGAGATGACTGCAGTGACTCAGGCAGGTCTGCCCAGAATCAGTCACTCCCCCCACCAGCCCGCCCCCCCCTCCCCCCGCCACCTTCCTGCTCAGCCATGAGGCAGGCACCAGGAAAGCCTGAG	354_68	68
4176	1	0	X	CTACACGACGCTCTTCCGATCTTCAGCTCCATAGGCTGCAGAG	CAGACGTGTGCTCTTCCGATCTGAAAACTGCCATGTTGATCTCCG	13309227	13309247	13309447	13309469	13309248	13309446	TCCGGCCATGTCCTCGTGCCACAGGCCGCCCTGCACCCCCCCGCGCCCCCCCGCGCCCCCCCGCCACTTTCTGCGCCTGCGTGCATTTCAAGTGCTTGCGTGACATCCCCCCGCACCCCCCCCGCCACTTTCTGCGCCTGCGTGCATTTCAAGTGCTTGCGTGACATCCGGGCACTGCATGACTGGAGCGTCTGGCTCG	354_68	68
4190	1	0	X	CTACACGACGCTCTTCCGATCTTTTGACCTCCACCCCTATTTTACC	CAGACGTGTGCTCTTCCGATCTCTCCATTCTGGTCCAACTCAACC	152074194	152074217	152074334	152074356	152074218	152074333	AAGGCAAGCCCTCCAGCAAATGAAGCTGTCAGACAGGCTTGGGGGGGGGGCGGGGTCACAGCCTGGGAGGGAACTGCCTCCCTCTCACCCCTTGGTGCTGGTGCTGGTGGTCCCCA	354_68	68
4201	1	0	X	CTACACGACGCTCTTCCGATCTCCACATGTCCTTGGCTTTTATCA	CAGACGTGTGCTCTTCCGATCTTCCTTTCTTCCCCTGTAGCAAGA	54785616	54785638	54785758	54785780	54785639	54785757	CTCTCTGTCTCACACTGTTCTTTGTCTGTTTCCTTGGTGGTGCAGGGTCGAGGGGGGAGATGTCTCATTCCCGAGCCAGACTGGCAGGCTCCCAAGGCTAGCACCCCCCCCTCCAACCT	354_68	68
4227	1	0	X	CTACACGACGCTCTTCCGATCTCTGCAATCTACCAAAGCAAAGAAC	CAGACGTGTGCTCTTCCGATCTCCTGAAACTGAGACTTGAGAGGC	39312721	39312744	39312906	39312928	39312745	39312905	CTGAGTCTCTCACCCTGTCTTTCAACAGTAACCTCCTCCAACCCCCCCCACCCGCCCATTGGAGAGGCAGGGATGATGACTTACATCTCTATCCCCAGTGCCTAATTCTCAACCTGGCATAAGTGCCCAACACACACCAAGTACCTGTCAGCTACCTCTGT	354_68	68
4261	1	0	X	CTACACGACGCTCTTCCGATCTTCAGCCAGCAGTTTCTCTCAGC	CAGACGTGTGCTCTTCCGATCTCTGAGAATGCTGGGGAAGGTTTG	148621585	148621606	148621769	148621791	148621607	148621768	CCCGCCCCTCCCCCCCCTGCCCCGCCCCGCTTCTCCCGCGGCTGCTCCCAAAGCCCCGCCCTCGGCCCCCTCCCCAGCAGTTTCTCTCAGCCCCGCCCCACCCCGAGCCCCGCCCGCAGCCCCGACCTGCTTCTCCTGTGGCTGCCTCCAAAGCCCCGCCCC	354_68	68
4281	1	0	X	CTACACGACGCTCTTCCGATCTTGGGTTCTTTCACCTAGCTTCCC	CAGACGTGTGCTCTTCCGATCTCAATAGCTAAGCTCCTCACTGGC	47034783	47034805	47034895	47034917	47034806	47034894	ACTCCCCCGGGGCTGGTGGGGGGGGCACCCCTCTCTGGGGTTAGCCAGAGCCAGGACCTCATTCCACCCTCAGGACCACTGGAAGTCCT	354_68	68
4404	1	0	X	CTACACGACGCTCTTCCGATCTATGAAACAGGGTCTCTTTCTATCACC	CAGACGTGTGCTCTTCCGATCTTAGGCAAAAATGGTGAAACCCCG	118121257	118121282	118121444	118121466	118121283	118121443	CAGGCTGGAGGGCAGTGATATGATCATGGCTCACTGCAGCCTCAGACTCCTGGTCTCAAGAGATCCTCCCACCTCAGCCTCCCGAGTAGCTGGGACTATAGGCACGTGCCACCATGCCTGGCTAAGTTTTTTTTTTTTTTTTTTTTTTTTTTTTGTAGAGA	354_68	68
708	1	1	X	CTACACGACGCTCTTCCGATCTAGTGTTACATATAAAAGAATGCTGAGA	CAGACGTGTGCTCTTCCGATCTTTCCTTTCCTTCTATTTTCTTCAGTTT	145434235	145434261	145434362	145434388	145434262	145434361	ATTAATGTAGTACACACAAAACATAGAAGAAGTATAGAAGAAGAAGAAGAAGAAGAAGAAGAAGAAGAAGAAGAAGAAGAAGAAGAAGAAGAAGAAAGTA	355_72	72
777	1	0	X	CTACACGACGCTCTTCCGATCTCTTTCATTGTTGTGGCTGCTTCA	CAGACGTGTGCTCTTCCGATCTAACATCTAACCAACAGGAAGCCC	110946329	110946351	110946482	110946504	110946352	110946481	TGGGCCCTTTCAGTCTCAATATGGATACTCATGTTCTACAGTGCTAGAATTTTTTTATATTGTCATCATCATCATCATCATCATCATCATCATTATCATTTCTTTCCCTCTGCTTTCCTCATTTCACTTC	355_72	72
797	1	1	X	CTACACGACGCTCTTCCGATCTAAATATACAGCATCTCCTCCCGC	CAGACGTGTGCTCTTCCGATCTGCCTAGGTCGAGTAGGAATGGAA	48489953	48489975	48490177	48490199	48489976	48490176	CCTTAAGCTCTGAAAAAAATGCTGCGGAGCCAGAAAGGCTGCAGAAAGCCGGGTGTGACCACTGGCTCTGTAGCCAACCTGTTCCCTGCTGCTGCTGCTGCTGCTGCTGCTGCTGCTGCTGCAGTCGTTTGGTTTCCTCTTTGAATCTGAGATGATTCTGAGGTCTACACTGCAAACTCTTGGCATATATCATTTCTAGAA	355_72	72
888	1	0	X	CTACACGACGCTCTTCCGATCTCTCCCCCAGTCTCTCTTCTCAAT	CAGACGTGTGCTCTTCCGATCTGAGATAGGGACAGGGTGGAAAGA	135742231	135742253	135742346	135742368	135742254	135742345	CCCCCTTTCTAACACACACACACACACACACACACACACACACACACACACACACACACACACAGAGTCAGGCCGTTGCTAGTCAGTTCTCT	355_72	72
970	1	0	X	CTACACGACGCTCTTCCGATCTCCTGCAGCTCATCTTTGGACTAT	CAGACGTGTGCTCTTCCGATCTTCTTGTACCCATCAGTCTTTGGC	17559815	17559837	17559942	17559964	17559838	17559941	TGGACCTGCATTGATCCCAGGATGAAAGAGCCCAAGGTATCTGAGTTTGCGAACACACACACACACACACACACACACACACACACACACACACACACACTTTA	355_72	72
975	1	0	X	CTACACGACGCTCTTCCGATCTCTGATCCAAACCCACTGGGAAAA	CAGACGTGTGCTCTTCCGATCTAATCTTTAGCAGGGAAGTGCTGG	106703023	106703045	106703190	106703212	106703046	106703189	CAGAGGAACAGATGGCTAGATTGGTGGATGAACACACGTGTGTGTGCGTGCGTGCACGCAAGCATACATACACACACACACACACACACACACACACACACACACACACACACACACTCTGCATAGTCTGTCAATCAGCGGCCT	355_72	72
1156	1	1	X	CTACACGACGCTCTTCCGATCTTAACCTCACATCTGGCTTCCAAC	CAGACGTGTGCTCTTCCGATCTTTAACTGGTGTATCCTGCCCTGA	42730665	42730687	42730866	42730888	42730688	42730865	TTACTTTTTTTTTTTTTTTAATGTACATTTTCTCATTTTCTCACTTGTTTTTTGCTGTGTGCGTGTGTGTGTGTGTGTGTGTGTGTGTGTGTGTGTGTGTGTGTGTAAAATAAGGCTGTTTTCTGCCTCCCTCCCTCGGCATAAATTTATCCTCAGGAATGAAGAGTGTTGGAATGGG	355_72	72
1211	1	1	X	CTACACGACGCTCTTCCGATCTAGGAAAGGACAGTGGGGAGAAAT	CAGACGTGTGCTCTTCCGATCTCTGCAGTTTGGATAAGGCAGGAT	23412441	23412463	23412631	23412653	23412464	23412630	GGGCCTGGCATATTTTCAGTCTTTAAAACAAAGGAGTTGTTATGAGAATTCACACACACATAGACACACACACACACACACACACACACACACACACACACACACCCTGGGAGACCTATAGTCTCTTAAACTAAGATCAAGTAGAAGAAAGCTTATTAACAAGCAGG	355_72	72
1223	1	0	X	CTACACGACGCTCTTCCGATCTATGGTGCTGTTTTAAGCCCTTCC	CAGACGTGTGCTCTTCCGATCTACCTCCCACCCCTAAAACATACA	76340275	76340297	76340354	76340376	76340298	76340353	GGGAAGCCTGGGTGTGTGTGTGTGTGTGTGTGTGTGTGTGTGTGTGTGTGTGTTTG	355_72	72
1400	1	1	X	CTACACGACGCTCTTCCGATCTAAAAGGAGTCTGCCACCTAGTGA	CAGACGTGTGCTCTTCCGATCTGCAACATGGGAAGTTGTTTACAAGA	149811916	149811938	149812107	149812131	149811939	149812106	GAACCAGTGTTAACACTGTTGGTATATATCCTTTCAGACTTCCTTCTAAGCATATATCTACACACACACACACATATGTATATATATTTGAAAAAAGTGAAATTATTCTATAATTTGTGTCTCAGTCTATAGAAATTATTCTATAATTTGTGTCTTTATCTAGCAATA	355_72	72
1558	1	1	X	CTACACGACGCTCTTCCGATCTTCTTGCTTCTTCACCCATCTTCG	CAGACGTGTGCTCTTCCGATCTGGGGTAGAGAGTTGGGGCATTTA	3918762	3918784	3918859	3918881	3918785	3918858	TATGTCAAACACACACACACACACACACACACACACACACACACACACTCTCACACACCCTATAGACATTAAAT	355_72	72
1571	1	1	X	CTACACGACGCTCTTCCGATCTTGCTTAAGTCTAATGAAACCCATGT	CAGACGTGTGCTCTTCCGATCTGGTGGCTGAAATGGAATGGAAGA	104492184	104492208	104492403	104492425	104492209	104492402	CTTTCTTTTTTTACATTCATTAAATTTTACAAAAAGAGACCACTAAATAGAATAGAAGTGTGTGTGTATATATATATATGTGTGTGTGTGTGTGTGTGTGTGTGTGTGTGTGTGTGTGTCTGTATTTAAAAGCTGATTGTTTTGACAAATCGAACAGTGAAGAGGTATATTAATATAAAGTTAGTTTCATCCTC	355_72	72
1585	1	0	X	CTACACGACGCTCTTCCGATCTAACATCACTTGTTCCCCAAGACC	CAGACGTGTGCTCTTCCGATCTTGGGGAAAGTCTCATCTTGCCTA	148167988	148168010	148168130	148168152	148168011	148168129	TATTGAAATTATACACACACACACACACACACACACACACACACACACACATATATATGTCTTACACGTGTTCTTGCCAAAGAGACTTGCCACTCCAGAGGAGGCCCCTGATAACCTGG	355_72	72
1613	1	1	X	CTACACGACGCTCTTCCGATCTAGCATTCCAAAGCTGAGATTTAAC	CAGACGTGTGCTCTTCCGATCTTGAAACTCCTCCACCTACCAAAA	35171033	35171056	35171222	35171244	35171057	35171221	TTACTTTAACTTACTTTTCTTTCCAACTTTACCTATGACAATTTTTTTATAAGCAGAACTTCAGGTATTCTTAAACACACATACACACACACACACACACACACACACACACACACACACTGTATTATCATTTTCTTTAATGTATTTGCAAATTTGGTGGATTTT	355_72	72
1720	1	1	X	CTACACGACGCTCTTCCGATCTTGGATCGCTGCAGCCTATTTTAG	CAGACGTGTGCTCTTCCGATCTTCCAGGTAGTTCAGTTTCCTCGT	80368798	80368820	80368974	80368996	80368821	80368973	CAGCTCAGAAGGCAAGGCGGGAACCCATCCTAGACAGGACTCCAGTCCATCACAGGGAACACACACACACACACACACACACACACACACACACACTCATACTGGGATCATTTAGGCATGCCAGTTAACCTAAAATGCACTTCTTTGGGATGT	355_72	72
1738	1	0	X	CTACACGACGCTCTTCCGATCTTTTATCCTTCCCAGACAACAGGC	CAGACGTGTGCTCTTCCGATCTAAACCACATCCACACAGTGACAA	107218783	107218805	107218868	107218890	107218806	107218867	ACTGTAGTAGTCAGTGTGTGTGTGTGTGTGTGTGTGTGTGTGTGTGTGTGTATTAGTATTCA	355_72	72
1788	1	0	16	CTACACGACGCTCTTCCGATCTACTTTTGCTGGAGCTCTTGACAG	CAGACGTGTGCTCTTCCGATCTAGTGTCCCGTTAAGATAGGTGGC	51872810	51872832	51872960	51872982	51872833	51872959	CGTCCATCTTTCCTTGTGTGTGTGTGTGTGTGTGTGTGTGTGTGTGTGTGTGTGTGTGTGTGTGTGTGTGTGTGTGTTTTATAAGAGACCTACAGCAGCTGTAGTGGAATTTCTGTAGTTATTGTTG	355_72	72
1806	1	0	2	CTACACGACGCTCTTCCGATCTAAACCAAATCTCTCCTGACACTG	CAGACGTGTGCTCTTCCGATCTCAAATGGTCCACTTTTTCCCGTG	188260725	188260747	188260832	188260854	188260748	188260831	TTTGTTGTTGTTGTTGTTGTTGTTGTTGTTGTTTTTCCTGTGGCTCAGGAAGACTTTGTGTATGTCTCCTACTACCTAATAGCT	355_72	72
1853	1	0	6	CTACACGACGCTCTTCCGATCTTCTCATCTGGTGAGGGGTCTTTT	CAGACGTGTGCTCTTCCGATCTATGGTCAGATTGATGGTCTGCAC	25777717	25777739	25777853	25777875	25777740	25777852	ATACCCACGGAGGGTATAAAAGTTACAAGATCAGACTCAACAGCAGAAGCCAAAACAACAACAACAACAACAACAACAACAACAACAACAACAACAAAAACCTTACAAACCAG	355_72	72
1906	1	0	17	CTACACGACGCTCTTCCGATCTCCTGAACTGAATTCCCTGCTCTC	CAGACGTGTGCTCTTCCGATCTATGCCCAAAGTACCATACCACAC	63599565	63599587	63599701	63599723	63599588	63599700	AGAGATCTTATAACATTGTCATAGAACAACAACAACAACAACAACAACAACAAAATTTCACCCAGAAACACTGCAATTTATGGCAAATCATTTAGTCCCAGTTGAAAACAGCT	355_72	72
1943	1	0	13	CTACACGACGCTCTTCCGATCTTTTGTTGTAGAGCCAAGGACAGG	CAGACGTGTGCTCTTCCGATCTAGAAAAGAATCCAGCCCTCATGC	26403779	26403801	26403908	26403930	26403802	26403907	TGTGGTATATATATATATATATATATATATATATATATATATATATATATATATATATCACCTGCTTATAGTATGAGTGGATTTTAGCTTGATTTCTATGCTCAGG	355_72	72
1981	1	0	12	CTACACGACGCTCTTCCGATCTTGTGTAAAAACAGAGGCCCAGAG	CAGACGTGTGCTCTTCCGATCTATGTACCAGCTACCATCCATCCA	16346640	16346662	16346796	16346818	16346663	16346795	AGGTTAGAGAATTTTCTCAAAAGTACACAGCTGTCCAAGAATATGTCAAGGGGAGAGAGAGAGAGAGAGAGAGAGAGAGAGAGAGAGAGAGAGAGAGAGAGAGAGAGAGAGAGAGAGGCTGGCAATGGATGGG	355_72	72
1989	1	0	14	CTACACGACGCTCTTCCGATCTTGGTCTTATGTATGTCATGTTGC	CAGACGTGTGCTCTTCCGATCTCTGGTGGTCACATAGGGAATGAA	79159954	79159976	79160074	79160096	79159977	79160073	AATAGCTTTTCAAGTTGATTTTCGTGTGTGTGTGTGTGTGTGTGTGTGTGTGTGTGTGTGTGTGTGTGTGTGTGTGTGTTCTCTTGCTTTCTTTTAG	355_72	72
2004	1	0	2	CTACACGACGCTCTTCCGATCTTGGAGAGTCTGGGCTCTGTTATT	CAGACGTGTGCTCTTCCGATCTTAATGGTCTCATCACACACACGC	681530	681552	681607	681629	681553	681606	TTTTCCAGCTGTGTGTGTGTGTGTGTGTGTGTGTGTGTGTGCATGCACGCGCAC	355_72	72
2021	1	0	12	CTACACGACGCTCTTCCGATCTTGATTATGTGGCCAAAGGGACAG	CAGACGTGTGCTCTTCCGATCTGTTATGGTGGGATGCGACTTCAT	31987218	31987240	31987404	31987426	31987241	31987403	AAAACCCAGCTGGAAACTTCTGCTTTACCGCTGTGCGTGCGCGCACATGTGTGTGTGTGTGTGTGTGTGTGTGTGTGTTTTCTCTTTTCCCCCTACACTACACAGAAGTAAGTTAGCCTCTCCTGAAGCCAAGTTTCCTTGCACTTGATAGGTCAATCTGGTG	355_72	72
2029	1	0	Y	CTACACGACGCTCTTCCGATCTTGACTTGTGGTTTACTTCCCAGAA	CAGACGTGTGCTCTTCCGATCTTCAATGACAAATTTGATCTGGCG	20803976	20803999	20804043	20804065	20804000	20804042	TGTTTTGTGTGTGTGTGTGTGTGTGTGTGTGTGTGTGTGTGTG	355_72	72
2203	1	0	15	CTACACGACGCTCTTCCGATCTGAGGTCATGGTCAGTGCTACATC	CAGACGTGTGCTCTTCCGATCTAACATCCTGGGTACATGCACTTG	88832461	88832483	88832606	88832628	88832484	88832605	CACGGAAGAGCATCCTGGGGAAGGGAGGGCCTCACAGCAGATGGTGTGGGAAACAGTGTGTGTGTGTGTGTGTGTGTGTGTGTGTGTGTGTGTGTGTGTGTGTGTGTGTGTGTGCGTGCATG	355_72	72
2262	1	1	3	CTACACGACGCTCTTCCGATCTCTCTTCTCTGATTTGAGCAAAGGAA	CAGACGTGTGCTCTTCCGATCTTAAAGAGTTGCTTTGGAGCTGTCC	71357816	71357840	71357968	71357991	71357841	71357967	AAAAAAATAAACTGGAACTGTAAAAAGGACATTAAATTATTATGAAGCATTCTACCACAATGTGTGTGTGTGTGTGTGTGTGTGTGTGTGTGTGTGTGTGTGTGTGTGTGTGTGTGTGGGTGAGGGG	355_72	72
2391	1	0	18	CTACACGACGCTCTTCCGATCTATGTCCAGTAGGCAATTGGAGTC	CAGACGTGTGCTCTTCCGATCTTGAGTCCCAAAGTACACATTTCCA	2605235	2605257	2605339	2605362	2605258	2605338	GGGCGGGCTATATGTATGTGTGTGTGTGTGTGTGTGTGTGTGTGTGTGTGTGTGTGTGTGTGTGTGTGTGTATGTACACAA	355_72	72
2437	1	0	9	CTACACGACGCTCTTCCGATCTAGCATTCTATGGCCTCTGAACAA	CAGACGTGTGCTCTTCCGATCTTAGACTTACCCCAGGAAAGGCAT	93088213	93088235	93088346	93088368	93088236	93088345	AATCTACTAATATGAAAGCATTAGTGGGAGACACACACACACACACACACACACACACACGTATTCCCATCCAAATATTCCTTCAGAAAATATTGCAATTCAGGAATGTG	355_72	72
2450	1	0	11	CTACACGACGCTCTTCCGATCTAGACAGGACTCAGGTTTGGTTTG	CAGACGTGTGCTCTTCCGATCTATTCATGAGGCTCTGGGCTCTAT	20122038	20122060	20122167	20122189	20122061	20122166	GGCAGATGCCATAGGTATAGTATACTAGAGGGGTGTGTGTGTGTGTGTGTGTGTGTGTGTGTGTGTGTGTGTGTGTGTAGTAAGTATAGTAAATCCAGACAGGCAA	355_72	72
2541	1	0	X	CTACACGACGCTCTTCCGATCTTTTGTCATCTGTCTCCTCCATGA	CAGACGTGTGCTCTTCCGATCTTGATGCCAGAAGCACAACTTGAT	41939680	41939702	41939851	41939873	41939703	41939850	TATGTATGCTTCTTGAGGGTAGAGATTATCTGTTACATTCACTGCTATATTGGCTCAACAAATATTTGCTAAATGAATGTGTGGATGTGTGTGTGTGTGTGTGTGTGTGTGTGTATGAGAGCGTATCATATAGATAGGCAGGCAGTAC	355_72	72
2620	1	0	X	CTACACGACGCTCTTCCGATCTTGAGCTGCTTTCATAAGGGTCAC	CAGACGTGTGCTCTTCCGATCTTCTGATCACTCTCACAGGCTAGG	109092755	109092777	109092891	109092913	109092778	109092890	TTTTAGAAGCACCAAGGCGGTAAGTAGCAAATGGAAAGACAGAAAGAGGGACTTAGTCTCACCTTGTAACAAACCACACACACACACACACACACACACACACACAGGCAATG	355_72	72
2621	1	0	X	CTACACGACGCTCTTCCGATCTTGAGCAGTCCTAGCTCAAAACTT	CAGACGTGTGCTCTTCCGATCTCCCTTGTACCCATTAGCACTCAC	22703287	22703309	22703448	22703470	22703310	22703447	ACAAGGAAGTGTTTTTGTACACACACACACACACACACACACACACGTCATTCATTTATCTGTGACAGAATAGGCAAATGCATAGAGACAGAAAGTAGATTAGTGATTGCCAGGGGCTGGAGGAATAGCAAATGGGGA	355_72	72
2673	1	0	X	CTACACGACGCTCTTCCGATCTTATGAAAGTCGTTGTGGGGAGTG	CAGACGTGTGCTCTTCCGATCTACTCAGACTATGTCAGGGATTGT	84748039	84748061	84748129	84748151	84748062	84748128	GTGCGTGTGTGTGTGTGTGTGTGTGTGTGTGTGTGTGTGCATGCGTAGTAGACTTAGTAAACAAATT	355_72	72
2691	1	0	X	CTACACGACGCTCTTCCGATCTTAACAAAAGCATGGGTGTGGTGA	CAGACGTGTGCTCTTCCGATCTAAGTCATGCAGAGTTCCACCATT	55049590	55049612	55049700	55049722	55049613	55049699	AGAGAGCAGAGGGTGTGTGTGTGTGTGTGTGTGTGTGTGTGTGTGTAGCCATAGAAAAATATCTGGGAGAAAATATAACAAAAACTT	355_72	72
2725	1	0	X	CTACACGACGCTCTTCCGATCTGGTATGTGAGTAGGTGTCATTGGG	CAGACGTGTGCTCTTCCGATCTTTAAAACTTTTGGGGCTGGTGGA	30151441	30151464	30151569	30151591	30151465	30151568	AATGTGACATTGTGTGTGTGTGTGTGTGTGTGTGTGTGTGTGTGTACTGCTTTTCCTAACTTTGTATCATGAGTGTCTCCGGTTTTATCAGATTCTCAAGAGGA	355_72	72
2822	1	0	X	CTACACGACGCTCTTCCGATCTCCTGAGCTCTTCCTTTTCCCTTC	CAGACGTGTGCTCTTCCGATCTCCACGGTTGTCTCAATCTCTCTC	111325887	111325909	111326081	111326103	111325910	111326080	TTTCTGCGCCCGGCTTCCCTCTGCTCCTGTTCTTTATTCCTCCCTTTGGGGTGGCTGCGAGCTGCGGACAACCCGTCGTGGTTGTGATGTGGGGTGTGTGTGTGTGTGTGTGTGTGTGAGAGAGAGAGAGAGAGAGAGAGAGAGAGAGAGAGAAAGAGAGAGAGAGAGAGA	355_72	72
2872	1	0	X	CTACACGACGCTCTTCCGATCTCAATCTTATCTGAGCCTGGGGGA	CAGACGTGTGCTCTTCCGATCTTGCTTAGCTTTTGAATATGAACACACA	28785810	28785832	28785871	28785897	28785833	28785870	TGTGTGTGTGTGTGTGTGTGTGTGTGTGTGCATGCACA	355_72	72
2893	1	0	X	CTACACGACGCTCTTCCGATCTATGCCAATCACACATACATGGGC	CAGACGTGTGCTCTTCCGATCTCCTGAGGATAAGCAGGGAGTACA	84955290	84955312	84955376	84955398	84955313	84955375	ACATATAAACAATTTATGTAAGTTATAAATTACGCACACACACACACACACACACACACACAC	355_72	72
2983	1	0	X	CTACACGACGCTCTTCCGATCTACCTGACACGTAGTAGACACTCA	CAGACGTGTGCTCTTCCGATCTTGCTTTGTATTTGGCCAAGACTTT	54827737	54827759	54827880	54827903	54827760	54827879	AAAAATACTTGTTGAATGAGTGAATACAATAAAAGCATATAATTCAAGGAAAAAAGAAAGGCTTTTAGAAACTCTGTGTGTGTGTGTGTGTGTGTGTGTGTGTGTGTGTAATTATTCAAG	355_72	72
3024	1	0	X	CTACACGACGCTCTTCCGATCTAACATTTTAGGGGGACACAAGCA	CAGACGTGTGCTCTTCCGATCTTGGTCCAAAGGTTTTGTAAGTGA	143075993	143076015	143076107	143076129	143076016	143076106	TTCAGCCTACAATACTACCAGTCATTATTATATATTATTATATGAATATTTTATATAATTACACACACACACACACACACACACACACACC	355_72	72
3425	1	0	X	CTACACGACGCTCTTCCGATCTACGCCTGGCCTATAATACTCCTT	CAGACGTGTGCTCTTCCGATCTAAATTCCCACAGAAGGGAATGGG	135105260	135105282	135105387	135105409	135105283	135105386	TAAACATTGAAGTTGCATCCTTGAATAGAAAAAGAAAATGTATATATATATATATATATATATATATATATATATATATATATATATATATATATATATAGTGT	355_72	72
3460	1	0	X	CTACACGACGCTCTTCCGATCTATGCCTTCTAGGTGTGTGTATGC	CAGACGTGTGCTCTTCCGATCTAGGCAATACAGTAGGGTGTGTGT	66921414	66921436	66921556	66921578	66921437	66921555	ACGCTTGCAGACATGTGCCCATGCACAAGCATGGGAAGGCAGTAAGGCATTCATTTCAATTCACCAGTGTACTAACCATTCACACACACACACACACACACACACACACACACACATGC	355_72	72
3465	1	0	X	CTACACGACGCTCTTCCGATCTCACAAAGATGGCAACTCTCCTCA	CAGACGTGTGCTCTTCCGATCTATTCTTGGTCCAATGCCCTTCTC	55017870	55017892	55018049	55018071	55017893	55018048	AATTGACTGATTTACAGATTGAATGTAATTTCCATCAAAATCCCAAAAGTTCTCTCTCTCTCTCTCCCTCTCTCTCTCTCTGTGTGTGTGTGTGTGTGTGTGTGTGTGTGTGTTTGTATATGTGTGTAACTTGGAAAGCTGATTCCAAAATTTATG	355_72	72
3489	1	0	X	CTACACGACGCTCTTCCGATCTCCTCCCTGCTTTGTCTCTACTCT	CAGACGTGTGCTCTTCCGATCTATTTGTACCTAGCAGGTGTGTGC	107254016	107254038	107254110	107254132	107254039	107254109	CTCTCTCTCTCTCTCTCTCTCTCTCTCTCTCTCTCTCTCTCTCACACACACACACACACACACACGCACAT	355_72	72
3505	1	1	X	CTACACGACGCTCTTCCGATCTCTGTGGCATTTTGTTGTGGCATA	CAGACGTGTGCTCTTCCGATCTACCTCTACTCATGGGCATTTAGAGT	126753765	126753787	126753930	126753954	126753788	126753929	AATATATATATATATATATATATATATATATATATATATATATATATATATATTTAAGAGGCATATATATATATATATATATTTAAGAGGCATATATATATATAGATAGATTTATAAGATCACTGTGTAAAATATTAAAATC	355_72	72
3507	1	0	X	CTACACGACGCTCTTCCGATCTGAAAAGAAAGGGGAGCAGACACA	CAGACGTGTGCTCTTCCGATCTGCTTCCTTGTGCTTAGAGTTGGT	6246775	6246797	6246918	6246940	6246798	6246917	CACACACACACCCACACACACACACACACACACACACACACACACACACTTCAAGAAATAATGGCCAGAAATTTTCAAAAAATTTGAAAAAGCTATCAGCCTATTGACACAGTAATCTCA	355_72	72
3516	1	0	X	CTACACGACGCTCTTCCGATCTGAGGGAACTGTTGAAGTTGACGA	CAGACGTGTGCTCTTCCGATCTTTTCCTTCCTTGGGTCCTCTCTC	18839845	18839867	18839972	18839994	18839868	18839971	AACCATGGCGAGAGAGAGAGAGAGAGAGAGAGAGAGAGAGAGAGAGAGAGAGAGAAAACAAATAACCAGTGCAAGTGTAGGGAGGAGCTGCTGTCTAAGGCTGA	355_72	72
3589	1	0	X	CTACACGACGCTCTTCCGATCTTCTCTGAGCTTTGAGAGAGCAGT	CAGACGTGTGCTCTTCCGATCTTTCCGCTCATCAGATTTTCCAGG	97562555	97562577	97562646	97562668	97562578	97562645	ATTTGTGTGTGTGTTGTGTGTGTGTGTGTGTGTGTGTGTGTGTGTGTGTGTATCCCTTCCCCTCCTCA	355_72	72
3590	1	0	X	CTACACGACGCTCTTCCGATCTTCTCTGCATATGGGTCATTGGGA	CAGACGTGTGCTCTTCCGATCTGTAACTGCATGAGCAAATTCCCG	85811670	85811692	85811849	85811871	85811693	85811848	TAATAAAATTAGGTGAGAGATGTGTATTAGTCAGAGTTCTACAGAGAAACAGAACCAATAGGATATGTATATATATATATATATATATATATATATATATATATATAGAGAGAGAGAGAGAGAGAGAGAGAGAGAGAGAGAAGAAGAAATGTACTA	355_72	72
3610	1	0	X	CTACACGACGCTCTTCCGATCTTGGTGGTATTCTAGGTTATTCTATCTT	CAGACGTGTGCTCTTCCGATCTTGGGGCAAAAACCCTAGTAACAT	66422580	66422606	66422719	66422741	66422607	66422718	ATATATATAAAATATATATAAATATATATAAATAATGTACAAACTATTATATATGTATGTGTGTGTGTGTATATATATATATATATATATATAATCATTTACTGGTTTTATC	355_72	72
3729	1	0	X	CTACACGACGCTCTTCCGATCTTCGGGTTGTATAGAGGCAGGTAAG	CAGACGTGTGCTCTTCCGATCTTTGACAGTTTGGGCTTCAACGTA	47881422	47881445	47881571	47881593	47881446	47881570	CAAAAGAGTCATCCTTGAGTCATCAATCAGGACAGATAGAGATAGGTCTTATCTCAGAATGTGTAAATACATTAGGGACTACTATAGACTGAATTGCGCCCCTTCCCCCCCCCCCCCCCCATTCA	355_72	72
3740	1	0	X	CTACACGACGCTCTTCCGATCTGTTTCCTCCTCAACAAAGACAGCA	CAGACGTGTGCTCTTCCGATCTTATAAACTGTGGGTCACAGCACC	28390123	28390146	28390280	28390302	28390147	28390279	GAGGAAGGGACCTTAGCAGTGATTGTGGCCCAAGGGCCTTTTACTTGTCACCTGGGGCTCCACCCCAGACAGACGCAGGTCAGCAATCATTCAGTGTGATCAGCCTGGGATTGGCGGGGGGGGGGGGGGGGCG	355_72	72
3744	1	0	X	CTACACGACGCTCTTCCGATCTTGGTTACCCTGTAAAATGTTTCGGA	CAGACGTGTGCTCTTCCGATCTGTATCAAAAATGTGCACGCACCC	51076521	51076545	51076704	51076726	51076546	51076703	GAAGCCTATGCCGCTTGGGGTTTTAGGTGCTGTAACTGTTCACCCTGCTTTTGGGCGGGGGGGGGGGGGGTGGGGGGCGAGGGGTGGGCGGGGAGTGTGTGTGTCTGCCTGTGCGCCCTGTGATGTTTTTGGTTCTTTTATATTTCACACATATTCGT	355_72	72
3837	1	0	X	CTACACGACGCTCTTCCGATCTTTGTCACCAATTTTACAGGACAGC	CAGACGTGTGCTCTTCCGATCTTTCCAGTCCTTGCCAGATCAAAG	8051000	8051023	8051259	8051281	8051024	8051258	TAATGAAAACATCCTAGTAATTTTCAGAACAAATAAAGAAAGCAAATGAATACCCTGTCAATGTTCTAATTGAATAGTTCCAACTGCGCCTGTATCTCTGGGCCATTCAGACTTTCCCAGTTGGACTTTTGTTTCTGTTCCCCCCCCCCCTCCCCCACTCTTGTAGAGATTCAATGCCCACCACACACAGGGTTTCTTTGCTGTCTGCCCGTAGGGTGGGTCTTCACAGTACGGA	355_72	72
3838	1	0	X	CTACACGACGCTCTTCCGATCTTTAGCCTTAGGGTTACTGTCCGA	CAGACGTGTGCTCTTCCGATCTCATCCATGTGCACGTTTATGCC	127432962	127432984	127433185	127433206	127432985	127433184	CCTGGACAAAGCAGGGGAGCCTTGCCTGTGGGATGGAGCACCCTCCCCACTGCTGTGCAAGTGCACGTGCACAGATGGACCTCACCACTCCTACCCCACCAACATGGCTGCACACACAACCTGTGCATTCCTGCCATTGGTGGCAGCACACACAAAGACCAGCAACCCCCCCCCCCCCATTCTGTGCCACTCATGCCACT	355_72	72
3839	1	0	X	CTACACGACGCTCTTCCGATCTAGTTATCTCCAGAGCGGACTTG	CAGACGTGTGCTCTTCCGATCTCCATCCCATGGTGGAAAGCATAA	3374596	3374617	3374746	3374768	3374618	3374745	TTAGCTGGTTATAAAACAGTTTGGTGTTTTCTCTCTCTCTCTCTCTCTCTCTCTCTCTCTCTGTCTCTCACTGTCTCTCTCTCTCTCTCTCTCTCCCCCCCCCCCAGCCTGTGCCTGTTCTCTTTTTC	355_72	72
3886	1	0	X	CTACACGACGCTCTTCCGATCTAAAAATATTGGTGCCTGGTGGC	CAGACGTGTGCTCTTCCGATCTGCCCAAGCTACAGAAGCATTTTT	19175395	19175416	19175571	19175593	19175417	19175570	AGGTATCTGTAATCCCAGCTACTCTGGAGGCTGAAGCACAAGAATCGCTTGAACCCAGGAGGTGGAGGTTGTAGATCTTGCCACTGCACTCCAACCTAGGTGAGAGAGTGAGACTTCATCTCATAAAAAAAAAAAAAAAAAAAAAAAAAAAACA	355_72	72
3962	1	0	X	CTACACGACGCTCTTCCGATCTGAACATCAGAGAGAAGGAGGCATTC	CAGACGTGTGCTCTTCCGATCTCCTGTACCTATTGGCCTTTCCAC	148387739	148387763	148387852	148387874	148387764	148387851	CAGGACCTGGGCATGACATGACAGTGAGTTTCCTGCTTTTTTTTCCCCCCCCCTCATATATTCCACCGAGAGTGAAGAACCTGGCAAT	355_72	72
4039	1	0	X	CTACACGACGCTCTTCCGATCTCAGGTCCAACTGATTCACCTGT	CAGACGTGTGCTCTTCCGATCTAATATCTATGAGTTGGGGCCAGG	118449150	118449171	118449354	118449376	118449172	118449353	CTCAGCTTCCCAAGTAGCTGGAATTACAGGCATGTGCCACAACACCCTGCTAAATTTTTTTGTATTTTGTAGAGACAGGATTTCACCATGTTGGCCAGGCTGGTCTCGAACTCCTGACCTCAAGTGATCCACCTGCATTGACCCCCCCCAAATTGCTGGGATTACAGGCATCAGCCACTGTG	355_72	72
4043	1	0	X	CTACACGACGCTCTTCCGATCTTTCTTTGCCGCTGGGCCTCG	CAGACGTGTGCTCTTCCGATCTCTCACACTGCTCGGACCAAGA	69664763	69664782	69664929	69664949	69664783	69664928	GCCCAGAAGCCACGACGGGCGACACGGAGCCGCCAGTGCTGGAGGGGGAGCCGTGGGTGCGGGGCAGCGTGGGGGCCGAGGCCCCGGGACGCCCGCCCGGCCCCAGGCCCCGCTCAGCCCGGGCGCCCCCACGGGTGCCCCCCCCT	355_72	72
4049	1	0	X	CTACACGACGCTCTTCCGATCTAGCATTGAAGATCCTCTCAGGTT	CAGACGTGTGCTCTTCCGATCTGAGCCTCTGTATTGCAGACTTGT	43421899	43421921	43422077	43422099	43421922	43422076	ACTGCCTTACATGATGAATTGGATAAGAATACCATTGACTGTGGTCCTGAATACCAAAAAAAAAAAAAAAAGGGGGGGGGGTTATGGGTAGGCAGGTGATGAGAAAAAAAATCAGACATCTTGGCCATAGTGAATTTGAAATACCAGTGGGATAG	355_72	72
4095	1	0	X	CTACACGACGCTCTTCCGATCTTTGCCTCATGGGGATGGAAGT	CAGACGTGTGCTCTTCCGATCTGTAAAATGCTTGGTTCAGTGCCC	117423312	117423332	117423560	117423582	117423333	117423559	CAACATTCCTCTTTTCTTTCCTATATTATTGGGGCTCTCCTTGTCTAGCTCTTTTTGTCCACCACTACATTTCCTTCCACTACCTAGTGTCTCTTCCACCCAATCCTAGTTCAATTTTGTCTAAGTGCTGGCTAGCAAATGAAGATAGGAAAAAAAGTGGGGGGGGGGCACGAATGCTACTAAGGGAAAGGGAGGAACTAACATTCCTTCAACATCTTTTTTGAGCT	355_72	72
4116	1	0	X	CTACACGACGCTCTTCCGATCTCAGAGAGGTGACATCTGGCAGT	CAGACGTGTGCTCTTCCGATCTGTCAGAAGGGGTTCTAAAGCCAG	22252586	22252607	22252863	22252885	22252608	22252862	CTGGCCACAGTGGCCGTGCTGAGCTGTGGTGGGCTCCTCCCAGTTCAAACTTCCTGGTGGCTTTGTTTACACTGTGAGGGTAAAACCACCTACTGAAGCCTCAGCATTGGGGAACGCCCCTTCCCCCCCCAAGCTCAAGTGTCCCAGGTCAATCTCAGACTGCTGCTGTACTGGCAGCGAGAATTTCAAGCCAGTGGATCTTAGCTTGCTGGGCTCTGTGGGGGTAGGACCCGCCAAGCCAGACCACTTGGCTCC	355_72	72
4133	1	0	X	CTACACGACGCTCTTCCGATCTTTGAGGCATCTTTAGCATTGGCT	CAGACGTGTGCTCTTCCGATCTCCTCAGCATCTCAGACCAACATC	4642357	4642379	4642447	4642469	4642380	4642446	TGGTGCCTTCTTTCTGTGTTTGACTTCCATGTAGATTCCTACCCCCCCCCAATAAAAATCCGACTCT	355_72	72
4173	1	0	X	CTACACGACGCTCTTCCGATCTCGGGAGCCGGAGAAGAATGAAA	CAGACGTGTGCTCTTCCGATCTACCGGTGTTGCAAATAACGTTTC	107683340	107683361	107683574	107683596	107683362	107683573	CTGCGTGGAGTCAGCCTGGCTGCCGGCTTGTTCTTACTGGCCCTGAGTCTTTGGGGGCAGCCTGCAGAGGCTGCGGTAAGTCCTTCCTCCCCTCCCCCGCGCCCATCACCGCTCTTTCACGCTGAAATTACCTTTTTTTTGGGGGGGGGGTCCCTTTATCTTCCTTTTGGCGTTGACTAGGGAATTCAAATTTGCTTTCTCATGTTTAGGAA	355_72	72
4217	1	0	X	CTACACGACGCTCTTCCGATCTTTTCCACCCTTTCCAACTGGCTAT	CAGACGTGTGCTCTTCCGATCTGTAGAGGCAGAGAGAACATCCCT	132008774	132008797	132008979	132009001	132008798	132008978	GTGAGAATAGAAAACCCAAATCCCAGCTCAGTCTTGGTCTAGCACAACATCTGGCCCAAGATGACTGCCAAAGACCTCCCCAGACTTGAGTGGTTGTTCTGCCATGTGGGAGAGGTTCCCCAACACCTCCTCCTCTGGAAGGGGGGGGCGGCCCATGGCAGAAAATGGGCAGCAGAGAGTC	355_72	72
4248	1	0	X	CTACACGACGCTCTTCCGATCTAGAGGGACGCTATCAACAATCTA	CAGACGTGTGCTCTTCCGATCTATACCTCAAGCTGCCTTTGACAG	117107712	117107734	117107955	117107977	117107735	117107954	ATTCAATACTGCCCTCCCCTTCTCTCCCCTTTCCCCTCTTGTTCACCACCCCCCCCACTCCTCCCCTCCCTCCCCCGCAGACAGCTCACAAATTGCCTAGAGGAAAGACCAACACTGCTGGCCAAGCAGGTGTCCAGCAGGGACCACTCCAAAGCTCAACAGCGGGTCCGGTAACCTATAGGGATTAGCGATTGTCAAGGAGGTTCAAAAATTGAAGCTG	355_72	72
4275	1	0	X	CTACACGACGCTCTTCCGATCTGGGATGTTTGGGCTCCCTTTT	CAGACGTGTGCTCTTCCGATCTCTTCTCCCTTAGAACCGCGTG	16804751	16804771	16804964	16804984	16804772	16804963	TCAGGGTCCACCTCTTCTCTCTCCCTGGTTACCTATAGCCACGGGACGAACATCCGGTCTTCTTCCCTCCCGGGGGTGACGACAGTGGGAGCAGGTGGGGGGGGGTGGGACCGCGATGGATGGGGTGGGAAGGGACGACGGTTGGGGTTTGGCGGCGCGCGGCGGGGAAGCCGGGAGGGAGGGCAGGGGGCG	355_72	72
4285	1	0	X	CTACACGACGCTCTTCCGATCTAGGGGTGGAGACCTAGGGTATAG	CAGACGTGTGCTCTTCCGATCTAAAGCCAGGACAAAGGCATAACA	49045645	49045667	49045806	49045828	49045668	49045805	GGGTGGGAAGGGGGGCAGGCCTTCTCCTGAGCTCTTGCCCCCCCCAGGTCCTCCTGGGCTTCACTGACCTGTAGAGACAAAAGACACAGAAAGGAGAGGGGGTCTGACATGGGTGGCGCCCTCAGATAGGGGTTGGGC	355_72	72
4305	1	0	Y	CTACACGACGCTCTTCCGATCTGAGGTGCTCAGTGTTCTTTGAT	CAGACGTGTGCTCTTCCGATCTCCCCTCAGAACTTGAAGGAACTG	23969547	23969568	23969822	23969844	23969569	23969821	TTTCTGTGGATCTTCAATCCACAGTGAATTAGGAGGAGTGCCAAGATGCACTAAATCACCTCCACCTGAAAAAAAAAGCCACCCTTCTAGAAAGAAAAGGAGCATAACACACACACACACACACACACACACACACACACACACACAGACATTTCCCAGTGTTTCACTGTCCGGCAGCTAACCCAGGGAGAGACATTAGCTGTCCTGCCTGCAGAGCCTATTGAATTTACCTAGAATTCAGTTCCCAGCTGAG	355_72	72
781	1	0	X	CTACACGACGCTCTTCCGATCTTACCCTTTAGTGGGAGAGGAGGA	CAGACGTGTGCTCTTCCGATCTAACGAATACTGCTCATGGTTGCC	27765319	27765341	27765484	27765506	27765342	27765483	GACAGAAAGGGAGGAGGAAGACGAAGAGATACAAGAGGAGGGAGGGGAGGAGGAGGAAGAGGAGGAGGAGGAGGAGGAGGAGGAGGAGGAGGAGGAGGAGGAGGAAGAAGAACAGCCTCGGGCGGGTCCACAAGGCAGTGGC	356_76	76
782	1	0	X	CTACACGACGCTCTTCCGATCTAAAGCTCAGTGATGCTCTTGACC	CAGACGTGTGCTCTTCCGATCTAGCTGGCTACAGAATCCTGAAAA	22332238	22332260	22332415	22332437	22332261	22332414	ACCAGAGGAGGAGGAGGAGGGAGGAGGAGAGGAGGGAGGAGGAGGAGGAGGAGGAGGAGGAGGAGGAGGAGGAGGCATTTTTCTGTGAGTTTCTAACTTAGGTTTCGTCTTTTCCAGAGTTTGCTTTTTCAATCGTAACATACTTTTCCTGCAA	356_76	76
787	1	1	X	CTACACGACGCTCTTCCGATCTAAGATGGAGGAGAGGGATCAAGT	CAGACGTGTGCTCTTCCGATCTATAGGAGGTTTGGAGATCAGGCT	127717985	127718007	127718215	127718237	127718008	127718214	AAGAGAGGTTAAGATTAAATATCAGAAATGTTTTACCAGCCAAACAAAATTTATACCTCTACATACAGAGAGAGAGAGAGAGACAGAGAGAAAAAGGAGGAGGAGGAGGAGGAGGAAGGAGGAAAGCTTAAAATGGGATGGAACTTCCACTTGACAATAAACTGAGCTTTTTTAGCCTTTAATCCAATTCTTTCTTCACTTAAGATC	356_76	76
791	1	0	X	CTACACGACGCTCTTCCGATCTGAACATTGAAGGCATCCTGGACA	CAGACGTGTGCTCTTCCGATCTAAAGTGGATGGAGCATACACACA	16967106	16967128	16967226	16967248	16967129	16967225	TGTGATCCTAAGAGAGTCAAACAAAGTCAGCAACCAGCAGACACCTAATTTTCACCCATCACTTTGGTGGTGGTGGTGGTGGTGGTGGTGGTGGTGG	356_76	76
857	1	0	X	CTACACGACGCTCTTCCGATCTACCATGACTAAGTTGACCTGGGA	CAGACGTGTGCTCTTCCGATCTAGAGCTGAAAGACAGAAAGATTGT	5067316	5067338	5067465	5067488	5067339	5067464	CATCTTGTGTGTGTGTGTGTGTGTGTGTGTGTGTGTGTGTGTGTGTGTGTGTGTGTGTGTGTCACTCTAGTTCACATGGATGTATCAAATTTTATATGCAAATCCATTTCTTTACATATTCATAAG	356_76	76
956	1	1	X	CTACACGACGCTCTTCCGATCTAGTGCATTGACAAGACCAGGAAA	CAGACGTGTGCTCTTCCGATCTTCACTCGAATCTACACGGGATGA	10252445	10252467	10252556	10252578	10252468	10252555	TTAACACTGGTACTAATAATGCATTCGTGTGTGTGTGTGTGTGTGTGTGTGTGTGTGTGTGTGTGTGTGTGTGTATTTCTATGAAATT	356_76	76
960	1	0	X	CTACACGACGCTCTTCCGATCTATGTGCAACATAATTTGGAGTGACA	CAGACGTGTGCTCTTCCGATCTTATCACCTCCTCCAAACAGACAC	141190792	141190816	141190938	141190960	141190817	141190937	ATTGTATAGTAAAGAAAACTAAAGATGCCAAAACCAAAACTACTTAGAAGTGTGTGTGTGTGTGTGTGTGTGTGTGTGTGTGTGTGTGTGTGTGTGTGGTGTGTGTGTGTGTTTGGTGTGC	356_76	76
1046	1	0	X	CTACACGACGCTCTTCCGATCTCTGACAGCATGTGCAAGCAAAG	CAGACGTGTGCTCTTCCGATCTGAGAGAGAGGAAGAGAGCTTGGA	39397285	39397306	39397395	39397417	39397307	39397394	GCAGCCAGGAGCCTGGGGGCAGAGCCACACACACACACACACACACACACACACACACACACACACACACAAAATCCTACACTCATAA	356_76	76
1064	1	1	X	CTACACGACGCTCTTCCGATCTGTTATTCCATCCATTGCCAAGCA	CAGACGTGTGCTCTTCCGATCTTGTCCCAAAAATGTATCATGCAA	5179603	5179625	5179714	5179736	5179626	5179713	GAAATGTGTGTGTGTGTGTGTGTGTGTGTGTGTGTGTGTGTGTGTGTGTGTAGTTTCTTTTCTTTTAATTTGAATTATACTCTTAAAA	356_76	76
1072	1	0	X	CTACACGACGCTCTTCCGATCTTCCTAGCCCAGTCCTGCATTTAT	CAGACGTGTGCTCTTCCGATCTAGCTTTTGCAATTCTGATTCTTTGGT	55007070	55007092	55007225	55007250	55007093	55007224	GTGGGTTTGGGGCTGGGATGTACATTACCCGTGTAGGAAGAAAAAAAGCCAACACACACACACACACACACACACACACACACACACACACACACACGAAAAACCTGTATGAATAAGAATCCACAGAAACAA	356_76	76
1081	1	0	X	CTACACGACGCTCTTCCGATCTTGCTATTAGGCTTTGAACCCAGG	CAGACGTGTGCTCTTCCGATCTAGACTGCTTTCGAACTGTAGCTG	24819966	24819988	24820161	24820183	24819989	24820160	TAGCCTATATTAGGGTTTTCCAGAGAAACAGAGCCACTAGGAGAGGTGGGTGGGTGTGTGTGTGTGTGTGTGTGTGTGTGTGTGTGTGTGTGTGTGTGTGACATTTATTGTGGAGGCTGTCAAGTCTGAAATCTGTAGGGCAGGCCGGCAGCCCAGGGAATAGTTGATGTTT	356_76	76
1181	1	1	X	CTACACGACGCTCTTCCGATCTTGTGAGGGAACTACTGCCAACTA	CAGACGTGTGCTCTTCCGATCTTACCCAGCCAATGAGGACACATA	128811630	128811652	128811819	128811841	128811653	128811818	GGAGGCAGGTGGGTGCAGGCTCCAGGGCCAGTGCTGAGCATCCAGGCACAAGACTTTTAAGAGAGAGTGTGTGTGTGTGTGTGTGTGTGTGTGTGTGTGTGTGTGTGTGTAATTTTTTCCCCTAGAGATAGCCTAGAGGGGCCACCTTTGTGCTTTTCTCAGAGGC	356_76	76
1264	1	0	X	CTACACGACGCTCTTCCGATCTGGTCACGTCTAGGTTCAAAGCAT	CAGACGTGTGCTCTTCCGATCTGGAGGTGGGGAGGCATATGTATT	116848142	116848164	116848319	116848341	116848165	116848318	CTGGTATTGACTCCAGGACTTTGTCCTGTTAGATTTTGGGGTGTGTGTGTGTGTGTGTGTGTGTGTGTGTGTGTGTGTGTGTTGCTCTAGCCTGAAAAGTATATTTTCAAAATTTCCACATAATATAAAAATATAATTTCCAAAGATGTAATGA	356_76	76
1280	1	0	X	CTACACGACGCTCTTCCGATCTTCCTCTTCCAGGTATAATGGGGC	CAGACGTGTGCTCTTCCGATCTCTGTCCTTCAACTATTGGCCACC	28097355	28097377	28097473	28097495	28097378	28097472	AAGATAGACAAAACACACACACACACACACACACACACACACACACACACACACATATACACACACAATAATATAAGACATCAGAGAACAATAAT	356_76	76
1330	1	0	X	CTACACGACGCTCTTCCGATCTACACACAGCCGCACAACATAC	CAGACGTGTGCTCTTCCGATCTTATTAGCATCTTGGTGGGAGGGG	106693735	106693755	106693866	106693888	106693756	106693865	CCGGCGCTCAGCCACACAGTCAGCCCCATGCAAAGACCACACACACACACACACACACACACACACACACACACACAGAGAGAGAGAGAGAGAGCGCGAGCTACACTTGC	356_76	76
1370	1	1	X	CTACACGACGCTCTTCCGATCTAACAATAGCAACTACCACTGTGT	CAGACGTGTGCTCTTCCGATCTAGTGCCTGCATTCCCTTAGGA	46058129	46058151	46058289	46058309	46058152	46058288	ATATATGTGTGTGTATGTGTGTGTGTGTGTGTGTGTGTGTGTGTGGGTATGTATACATGGCTCTCAAACACATAAAAATATTCAAATTCACTCATAATTAGAGCATTGCAAATTTAAAAGTATAGTACCACATTCAT	356_76	76
1409	1	0	X	CTACACGACGCTCTTCCGATCTACAAAGGCTTAAAGGTGGGAAGA	CAGACGTGTGCTCTTCCGATCTTACAGCATGGCCTTGATCTCTCT	140880407	140880429	140880598	140880620	140880430	140880597	TGATTTTATATATATATATACATATATATATGTAGAGAGAGAGAGAGAGATAATCTATCTAGAGATATAAAGATGTATAATTGTATATATATATATATATATATATATATATATATAGAGAGAGAGAGAGAGAGAGAGAGAGAGAGAGAGAGAGAGAGAGAGAGAGAG	356_76	76
1421	1	0	X	CTACACGACGCTCTTCCGATCTCAAAGCCGAATGAATCTCCCTGA	CAGACGTGTGCTCTTCCGATCTAATGTCTTGCTGCTAGGATTGCC	9057567	9057589	9057657	9057679	9057590	9057656	GGAACTGGAGAGAGAGAGAGAGAGAGAGAGAGAGAGAGAGAGAGAGAGAGAGAGAGAGGCAGGCCAT	356_76	76
1454	1	0	X	CTACACGACGCTCTTCCGATCTAAAGCCAGCAGCATAGCAATTCA	CAGACGTGTGCTCTTCCGATCTGGTGGGTCCAGTCATAAGGATCT	29861829	29861851	29861993	29862015	29861852	29861992	ATTCTCTCTCTTTCTCACTTCTCTCTCTCTCTTCAATTCTCTCTCTCTCTCTCTCTCTGTGTGTCTCTCTCTCTCATCTCTACTTCCATCATCACATCTCCTTCCCTGACTCGGACCATTCTGCCTGCCTCCATCTTATAA	356_76	76
1462	1	1	X	CTACACGACGCTCTTCCGATCTAGGAAAGGAAAAGAGCGCTATGA	CAGACGTGTGCTCTTCCGATCTACTTATGGGCACCATGTCAACTC	107586327	107586349	107586451	107586473	107586350	107586450	AAAAGATTAATGGGAATATATATATATATATATATATATATATATAGTGTGTGTGTGTGTGTGTGTGTGTGTGTGTGTGTGTGTGTATGTACAAAGGCTGG	356_76	76
1509	1	0	X	CTACACGACGCTCTTCCGATCTCTGTTAGGACCAGTGATTCTGGG	CAGACGTGTGCTCTTCCGATCTAAGACTGAGAGTGAGGTGGAGAC	70151281	70151303	70151419	70151441	70151304	70151418	CAGGAATGGGGAAGGTAGGTGGGGTGTGATGGGGGGGAGTTGGGTGCGTGTGTGTGTGTGTGTGTGTGTGTGTGTGTGTGTGTGTGTCAGGAGTGAAGCGGAACACAGCAGGGGA	356_76	76
1525	1	0	X	CTACACGACGCTCTTCCGATCTGCAGATTAAATGTGGAGGCCTGA	CAGACGTGTGCTCTTCCGATCTGATTGGTGGCCTTTGAAACACTG	153828864	153828886	153829007	153829029	153828887	153829006	GGGCCCCAAAGAATGCCCTCTCCGAGTTATTACAAAGAAGCACAGAATCCCAGCCCAGTCTCTGTGTGTGTGTGTGTGTGTGTGTGTGTGTGTGTGTGTGTGGTGGCGGGGCAAGGGGAG	356_76	76
1595	1	1	X	CTACACGACGCTCTTCCGATCTACACATACCAGTGGACAGAGTCA	CAGACGTGTGCTCTTCCGATCTGGGCATTGACTTTGGTAACCATC	20316531	20316553	20316658	20316680	20316554	20316657	TCCCTTTTCAGGGTATCTAACTCTTAGAAATTAAAAACAACAATTGTGAACACACACACACACACACACACACACACACACACACACAACTTATAGTGGTAGAA	356_76	76
1609	1	0	X	CTACACGACGCTCTTCCGATCTACTTGCAACTTTGCAGAATTTGTTT	CAGACGTGTGCTCTTCCGATCTTTATCTCTGTCCACTGGTCCCAC	127324447	127324471	127324554	127324576	127324472	127324553	AGTAGTTCTAAAAGCTGTGTGTGTGTGTGTGTGTGTGTGTGTGTGTGTGTGTGAAATTTTTGGGGGTTTTACATATAAGAAC	356_76	76
1731	1	1	X	CTACACGACGCTCTTCCGATCTTTCCTTCTTTGTTGTTCCCTCCA	CAGACGTGTGCTCTTCCGATCTCCACTAATACAGGCTTGCCCAAT	28562693	28562715	28562896	28562918	28562716	28562895	TATTTTGAGACCAACCTTGAACTCTTCTATTGATTACTTTGTTACTGTCCCTTTTTATTCTCCCTTCTTAAACACACGCACACACACACACACACACACACACACACACACACACAGAGACATATAGATTAATGGGCATCTTCCCTCAAGTGCATTTGCATTTTAAAAGATTGTGCCTAA	356_76	76
1782	1	0	14	CTACACGACGCTCTTCCGATCTAAGAGCATGGAAGAACCACACTC	CAGACGTGTGCTCTTCCGATCTTCAATCACTGAAACGAGTTACTGC	89576172	89576194	89576295	89576318	89576195	89576294	TGTGTCTGTTGTTGTTGTTGTTGTTGTTGTTGTTGTTGTTGTTGTAGAGTAGCTGTTCCATTTTTATAGCATGAGAACAGTACAATCTACTACTTGTTCT	356_76	76
1850	1	0	6	CTACACGACGCTCTTCCGATCTCACTGGGAATACAGGCACACAAT	CAGACGTGTGCTCTTCCGATCTCTGGGCAACATAGAGACAAGGTC	121634210	121634232	121634319	121634341	121634233	121634318	GCCATGCCAAGCTAAGGTGGTGTGTGTGTGTGTGTGTGTGTGTGTGTGTGTGTGTGTGTGTGTGTGTGTGTGTGTGTGTGTGTAGA	356_76	76
1904	1	0	15	CTACACGACGCTCTTCCGATCTCTTCAGTGGATTTCTCCCTGCTG	CAGACGTGTGCTCTTCCGATCTCTCCAGAGTCACAGGTTGAGAAG	40846031	40846053	40846227	40846249	40846054	40846226	CTGTCACTGAGCTCCACGCTGCTCGCTCTGGACCCGAGACAGCTGCTCGGCGTGTGTGTGTGTGTGTGTGTGTGTGTGTGTGTGTGTGTGTGTGTGTGTGTGTGTGTGTGTGTAATTTACTGTTCTGCTGCTGCTGGCTTGTCCCCGGCTGCTGGCTCGTCCTCGGCCACTGG	356_76	76
1908	1	0	18	CTACACGACGCTCTTCCGATCTAGAGAAATGTTGAAGACCAGCGG	CAGACGTGTGCTCTTCCGATCTTCCTGGAAAGAAAGACTCCCTGG	69317752	69317774	69317919	69317941	69317775	69317918	TGAGTCTCTTCTCCATACAACAGGAATTCAAAGAGCTAACTAGAGGGTCATAACACAATACAGTCAGCATTGAATGGACTGGAGTTCAACAACAACAACAACAACAACAACAACAACAAGACCAAGAGGAGAGTGAAGAGTATA	356_76	76
1951	1	1	7	CTACACGACGCTCTTCCGATCTTTTCCCTCTCTGTATGACTCTCT	CAGACGTGTGCTCTTCCGATCTGATATCTCCTGTAGCAGTGGCTG	132927799	132927821	132927985	132928007	132927822	132927984	AATGACTTTCTGGAATCTCACTTGATTTTTCTTTAATATCCTCCCATGTTTTCTCTCTCTCTCTCTCTCTCTCTCTCTCTCTCTCTCTCTCTCTCTCTCTCTCTCTCTCCCCTTCGTTCCTTGTCTGCCCTGGGTACTAAGGGAGCTAGGTGACTTTGCTGAG	356_76	76
1956	1	0	Y	CTACACGACGCTCTTCCGATCTTTGGATATCTCCCTGTGTGTGGT	CAGACGTGTGCTCTTCCGATCTACAACAGAAGCAGAGGAACACAC	8398279	8398301	8398420	8398442	8398302	8398419	ATTTTGTGTGTGTGTGTGTGTGTGTGTGTGTACCTGTAAGTGGAGTCCGCCTAAAGGAATGTGGCTAACGCACTTCAGCACTTATTTTTTGTCTTCCAACCTTGTGTGGGGAGCCTGT	356_76	76
1960	1	0	2	CTACACGACGCTCTTCCGATCTTTGCTCCCTCTGTGGGTTTAGTA	CAGACGTGTGCTCTTCCGATCTCATTCATCATTGGTGGAACGCAG	182012978	182013000	182013132	182013154	182013001	182013131	TGAGAAGAGAAGACTCCTAAAAAGTCCTCTCTCAAGAAAAAGTCTCTCTCAATATATTTCTGTTACACACACACACACACACACACACACACACACACAGTCAGCCTTTCGTGTGCAGGTGTTCCACATCC	356_76	76
1972	1	0	X	CTACACGACGCTCTTCCGATCTTTATCATGGAAGGGGGATGAGGG	CAGACGTGTGCTCTTCCGATCTTGTGTCAGAGAGAGAGCAAGGAA	47468204	47468226	47468387	47468409	47468227	47468386	GGAGAGACACTTTCAGGGCTACTGGTCACTGACACACATACAATCAGGGTCTTGGACAGACACACACACACACACACACACACACACACACACACGGCACAAATGGACCCTGGTGACTTGACTGACATATGCAAGAGACCCCAAGTACAGCTACTTCTTT	356_76	76
2151	1	0	10	CTACACGACGCTCTTCCGATCTGGCCACCATTAGAATCATCTGGG	CAGACGTGTGCTCTTCCGATCTTTGCCAGCCATTCTGTTTGTAGT	122333615	122333637	122333751	122333773	122333638	122333750	GAGTACACACACACACACACACACACACACACACACACACACACTCTCTCTCTCTCTCTCTCTCTCTCTCTCTCTCTCTCTCTCTCTCTCTCTCTCTCAGCTCCCTCCAGACC	356_76	76
2282	1	0	6	CTACACGACGCTCTTCCGATCTCCTTGGTGTCTTCTGGACTTTCC	CAGACGTGTGCTCTTCCGATCTCCCTTTCACCTACCCTCCATACA	74596221	74596243	74596382	74596404	74596244	74596381	TGTGTGTCTTGGGGCCTCTGCCCAGGGGCCCAGCTCCTCTGGTCTCTCTCTCTCTCTCTCTCTCTCTCTCTCTCTCTCTCTCTCTCTCTCTCTCTCTCTCTCTGTGTGTGTGTGTGTGTGTGTGTGTATATCTGTGTG	356_76	76
2330	1	1	X	CTACACGACGCTCTTCCGATCTCATTAATTGTTACCAGGGTCGGC	CAGACGTGTGCTCTTCCGATCTTCATTATCCCCAAAGCAACACCA	5691437	5691459	5691614	5691636	5691460	5691613	CATTTGAAAATAAAACAAGATCTAAGTGGAATGATTTTTTTTATTCCTATGTGACAATATAATATTACACACACACACACACACACACACACACACACACCCCCAAGACAGTGTCTGGATGGAGGGGTAATAAGGAGTGACTGCTTAATAGGAA	356_76	76
2342	1	0	4	CTACACGACGCTCTTCCGATCTCAGGGCTGGAGCAGAAATACAAT	CAGACGTGTGCTCTTCCGATCTGGGCTTTGAACAGTGTCTACTGA	25959262	25959284	25959416	25959438	25959285	25959415	TTGGATTGCTGTGTGTGTGTGTGTGTGTGTGTGTGTGTGTGTGTGTGTGTGTGTGTGTGTGTGTGTGTTGGAGACTGAAAAGAAATCCCAGACCGAGGGCCAGCACATGCTGAAACATTCTCCATATTCAC	356_76	76
2394	1	0	12	CTACACGACGCTCTTCCGATCTATGGCCTCAGAGGGTGTTAATCT	CAGACGTGTGCTCTTCCGATCTCTCTCACCTTTCAGAGATTGCCC	110402399	110402421	110402500	110402522	110402422	110402499	AAAGACACACACACACACACACACACACACACACACACACACACACACACACACACACACGGAACCAGATGGGAAGCA	356_76	76
2395	1	0	19	CTACACGACGCTCTTCCGATCTATGCTTAAGTGGCATGAAGTCGT	CAGACGTGTGCTCTTCCGATCTCTGACCAGTGACTGAGCTGGAG	32776638	32776660	32776820	32776841	32776661	32776819	AAAGCCCACAACGAAGCAGGGATGCTCCACTGCCAGCGGAATCTCTCTCTCTCTCTCTCTCTCTCTCTCTCTCTCTCTCTCTCTCTCTCTCTCTCTTTTCCCTTCCCCCAGTCCCTCCCCAACCCAACAGTGGAGGCAGGAGGCCCTGAGCAGCCAGCC	356_76	76
2506	1	0	1	CTACACGACGCTCTTCCGATCTAAGGAGGGAGTATGCTTGGAAGT	CAGACGTGTGCTCTTCCGATCTTCATCTGGGTTTTCCAAACGTGA	36194440	36194462	36194616	36194638	36194463	36194615	CATGGAACAATTTCTGGGTCTAACTACAGAGACATTCACTCAACCTCACCCTCCCCTCAAACACACACACACACACACACACACACACACACACACACACACACACACACACACACACACGCCTTTCCTGCTGGGCCCCCAGAACCTAATTTT	356_76	76
2635	1	0	X	CTACACGACGCTCTTCCGATCTTCTTCAAGTGGCTCTCTCTCACA	CAGACGTGTGCTCTTCCGATCTGTTCTGCTCTGGGGTACTCTGTA	131890796	131890818	131890923	131890945	131890819	131890922	CGTTCTTGCTCTCCCATTCCCCTGTGCATGGTGTGTGTGTGTGTGTGTGTGTGTGTGTGTGTGTGTCTTTTCAGTACCCGAGAGTCATGAGTAATTTCCCTAAA	356_76	76
2728	1	0	X	CTACACGACGCTCTTCCGATCTGGGGTAAGGAAGGTAGGAAGTGT	CAGACGTGTGCTCTTCCGATCTTACTCATTTGGCTCCGCATTTCA	132113440	132113462	132113593	132113615	132113463	132113592	GGTGGGGGAAGAAAATTCTTGAGAGCAGACTTGATAGGGGTGTGTGTGTGTGTGTGTGTGTGTGTGTGTGTGTGTGCATGCGCACACCATGCCCAAACTGACAGGGATATTGAACTTGAAATACACTAGC	356_76	76
2736	1	0	X	CTACACGACGCTCTTCCGATCTGGCAACACTCACTACCAAAAACG	CAGACGTGTGCTCTTCCGATCTCTTCCCTCTCCCCCTTGATGTAG	13235514	13235536	13235612	13235634	13235537	13235611	TGGGGGAGTAGTAGTGGTGATATAAGTGTGTGTGTGTGTGTGTGTGTGTGTGTGCACGCGCGCGCATGCCTGTGC	356_76	76
2820	1	0	X	CTACACGACGCTCTTCCGATCTCCTGCTAGCTTGTAAATGGCAGA	CAGACGTGTGCTCTTCCGATCTGGACAGTGCTGAAGAGAAGTGAG	55292134	55292156	55292285	55292307	55292157	55292284	CTGTGGGACCCAGTCTTCATAATTGTGTGAATCAATTTTTCACACAATGTTATATATATATATAATACACACACACACACACACACACACACACACAGATAAGGAAAAGGGCCAGGATATCAGCCCTA	356_76	76
2845	1	0	X	CTACACGACGCTCTTCCGATCTCCAGCAAAATTGCAGTGAAGGTT	CAGACGTGTGCTCTTCCGATCTGGGTCTCCATCTTGCAGACTATG	65670473	65670495	65670670	65670692	65670496	65670669	TCTTCAAGTATAGAAAACGTGACTATATATATATATATTTTTTTTATTATTTTTGTAACATTTATGTGTGTGTGTGTGTGTGTGTGTGTGTTCATTTCTAGGGAGATGAGGAGAAAGAAAGAGATATTCATTTACTACAAGGAATTGGCTTGTATGATTATGGAGGCTATGTCT	356_76	76
2849	1	0	X	CTACACGACGCTCTTCCGATCTCCACAGGACCCACTATCATCTCT	CAGACGTGTGCTCTTCCGATCTAGTGAGAGGTCCCCATGTGTATG	43070834	43070856	43070965	43070987	43070857	43070964	TCCAGGGCACATGCACACAGGGACCCCTTCCACATCCTGCCAGTGCATGCATGCACACACACACACACACACACACACACAGAGACCTGCCACTGCCCTGGTGGCATG	356_76	76
2851	1	0	X	CTACACGACGCTCTTCCGATCTCCAAGAGCAAACAAATACCTCAGC	CAGACGTGTGCTCTTCCGATCTTTTTTCAAGAAGCCATCTCCTGT	146193330	146193353	146193456	146193478	146193354	146193455	TAGCAGAGGACAAGAAATAACCAAAATCAGAGCTGAACTGAAGAAGATTCACACACACACACACACACACACACACACACAATGTTCAGAAGATCAACAAAT	356_76	76
2861	1	0	X	CTACACGACGCTCTTCCGATCTCAGATAATCGGAAAAAGCAGCACA	CAGACGTGTGCTCTTCCGATCTTTGGGCTGTCTAGGTAACAGGAA	115977592	115977615	115977681	115977703	115977616	115977680	TCTATAAAGGGGTAAAACGTCAAACTTGATTCATAAAATATATATATATATATATATATATATAT	356_76	76
2871	1	0	X	CTACACGACGCTCTTCCGATCTCAATGCATCAATGAACATGCAGC	CAGACGTGTGCTCTTCCGATCTAAAGGTGTGTATGTGTGGGGAAA	121452588	121452610	121452675	121452697	121452611	121452674	ATTATTCATGCTATATATATATATATATATATATATATATTCTGTATGTATAGATGATACCTTA	356_76	76
2875	1	0	X	CTACACGACGCTCTTCCGATCTCAAGCCCCATAACTGCGTAAGAT	CAGACGTGTGCTCTTCCGATCTTGGGATTTGACTTAGGTGATCTGT	124193933	124193955	124194138	124194161	124193956	124194137	AATTCCTTATAATCAATTTTTCTCTCTCCCCCAACTTTCGCTCTCTCTCTCTCCTCTCTCTCTCTCTCTCTCTCTCACACACACACACACACACACACACACACACATCCTATTTGTTCTATTTCTCTGTAGAACCCTGACTAATACAAGATTCAATTAGTGTCAGTGTTAGAAAGTACTTT	356_76	76
2894	1	0	X	CTACACGACGCTCTTCCGATCTATGAGATACTCGACCACCTGAGC	CAGACGTGTGCTCTTCCGATCTCCCTCATAGAGGACACATCCACA	49115031	49115053	49115256	49115278	49115054	49115255	CACGTGGACACTCCTCTGGTCAAAGCAGGCATTGGCTGGGACATGTCCCGAGGGGCCCCATAGTTGCACCCCAGCTCTAGACACACACACACACACACACACACACACACACCAAGAACACAGGTACATGTACATACCCACACATGCCCCACGTGCAGAGGTCCAGCACCTGGCTTGCCTGCCCACGCTAGCACAGCCCTGG	356_76	76
2928	1	1	X	CTACACGACGCTCTTCCGATCTAGGTTTCAAAAGCTTATGCATCTGTC	CAGACGTGTGCTCTTCCGATCTAGAGTAGCACCCAGGAATCATGT	82346114	82346139	82346326	82346348	82346140	82346325	AAAGATAATACACTACTAGTGGGTCAGGATTTAAAACTAAATCTTCTTGACACTTGAATTATGAGTGTTTTCATGTGTGTGTGTGTGTGTGTGTGTGTGTGTGTGTGTGTACCTCTATGCAATTTAGCACATGTGTATCTTTATATAACCTCCTCCACAATCCAGATACTTAACTCTACCGTTAGT	356_76	76
3005	1	1	4	CTACACGACGCTCTTCCGATCTAATTCCACAACAGATACCCTGGA	CAGACGTGTGCTCTTCCGATCTGTGAGAGTGAGACAGTGTGTGTT	54283842	54283864	54284009	54284031	54283865	54284008	TAAAAGCTACTTTTTCTCTTTGCTACTTTTTCTCTTTTTAAACACACACACACACACACACACACACTCTCTCTCTCTCTCTCTCTCTCTCTCTCTCTCTCTCTCTCTCTCTCTCTCTCTCTCAGGCTACTTTTTCTCTTTTAA	356_76	76
3435	1	1	X	CTACACGACGCTCTTCCGATCTAGAGTCATGTAAAACTTTGTGCAGC	CAGACGTGTGCTCTTCCGATCTCAATCACCAAAAATAGCAGCATCCA	151906848	151906872	151907036	151907060	151906873	151907035	TTGTAACTTATTCCTTTTCATTGAGGAGTAGTAGTATCATTGGGTGTACCATATTTTAATGCGTGTGTGTGTGTATGTGTATGTATATATATATATATATATATATATATATATATATATATATATATATATATATAATCCATTCACCAAATGAAATACATTT	356_76	76
3437	1	0	X	CTACACGACGCTCTTCCGATCTAGATGGGGAAACCACGGATATGA	CAGACGTGTGCTCTTCCGATCTTGCAAGCATAGTATAAGAAACTCTCA	92776563	92776585	92776690	92776715	92776586	92776689	AGGGCCAACTCTGTGTGTGTGTGTGTGTGTGTGTGTGTGTGTGTGTAGAGAGAGAGAGAGAGAAGCATAATATAAATAATTGATGAATCTGGGTAAAGGATATA	356_76	76
3441	1	0	X	CTACACGACGCTCTTCCGATCTAGCTTGCCTTTGGATAGTCACTG	CAGACGTGTGCTCTTCCGATCTTACTCTCAGGTTCTCTGCTGTCC	150998733	150998755	150998866	150998888	150998756	150998865	AAGACATTACATTAGGGCAAATATTGATAACCGTGGTCTAGTGGTCTCTCTCTCTCGCTCTCTCTCTCTCTCTCTCTCTCTCTCTCAGCTAGCTGAATCCCTTAGCAAGC	356_76	76
3496	1	0	X	CTACACGACGCTCTTCCGATCTCTAGCAAGCAAGAAACCCAGGAG	CAGACGTGTGCTCTTCCGATCTACAGATTTTTGGACCTGTCAGCTT	115867600	115867622	115867773	115867796	115867623	115867772	AGCTCCTTATAGATATATAGAGAGAGATGTGTATATACATATATATGTGTATATAGATTTATAGATAGAGAGAGAGGAGAGAGAGAGAGAGAGAGAGAGAGAGAGAGAGAGAGAAAGTTTACCATAAGGAATTGGTTCACATTATTATGG	356_76	76
3526	1	0	X	CTACACGACGCTCTTCCGATCTGCTGGTGGGAACAGATGCTATTA	CAGACGTGTGCTCTTCCGATCTAACAATAACCGGCACACACAAAC	80267092	80267114	80267160	80267182	80267115	80267159	CTACGTGTGTGTGTGTGTGTGTGTGTGTGTGTGTGTGTGTTGTGT	356_76	76
3563	1	0	X	CTACACGACGCTCTTCCGATCTTAACAGAACTGAGCCAAGCAACA	CAGACGTGTGCTCTTCCGATCTCTCACTCTCACTCTCTCCTCTCC	15357355	15357377	15357476	15357498	15357378	15357475	TAATTTGCAATTTTCCACTATCACTGCTAGTCTGGGGGATATAAGCACACACACACACACACACACACACACACACACATACACACACACACACACGG	356_76	76
3616	1	0	X	CTACACGACGCTCTTCCGATCTTGTCTTAGTCCTGAGAGGGAAGA	CAGACGTGTGCTCTTCCGATCTATACACAGTGATACATACAGACATTG	130779488	130779510	130779657	130779682	130779511	130779656	GAGGGCATATGGGCAGTACACACAGCATCCACTACTACTACTACACACACACACACACACACACACACACACACACACGCACACACACACATATACACTGTATATACATAGTATACATATAATCATTGTATATGTATATATGTATA	356_76	76
3890	1	0	X	CTACACGACGCTCTTCCGATCTCAATCACAGAAACTGAAGCTCAGGG	CAGACGTGTGCTCTTCCGATCTATGAGGAATGAGGACAAGCACAC	144929918	144929942	144930050	144930072	144929943	144930049	AAATCAAATAAATACGCCCTCTGTGACACAGCTGGTAAATGGCAAATCTGAGTGTTCTAGTCAGTACCAGTAGCAAAAAAAAAAAAAAAAAAAAAAAAAAAAAGCCA	356_76	76
3896	1	0	X	CTACACGACGCTCTTCCGATCTGTATGGGCCAATCACTGTTACAAAT	CAGACGTGTGCTCTTCCGATCTTTACAGGTGGATGACACAATGCC	44563799	44563823	44564028	44564050	44563824	44564027	ATAGGTACACAAAAAGAAAATTAGCAAACCGGCCGGGTGTGGTGGCTCACACCCGTAATCCCAGCACTTTGGGAGACTGAGGCAGGTGGATCACCTGAGGTCAGGAGTTTGAGACCAGCCTGGCCAACATGGTAAAACCCCGTCTCCACTAAAAAAAAAAAAAAAAAAAAAAAAAAAAAGAAGAAGAAGAAGAAAAATTAGCTG	356_76	76
3898	1	0	X	CTACACGACGCTCTTCCGATCTGGTTGTTTGATACCAGGGGTCCT	CAGACGTGTGCTCTTCCGATCTAGTAACAGTCTTACACTGCCAAAGC	81065031	81065053	81065149	81065173	81065054	81065148	TTTATGGGCATTTTTGGAGCAAAGTTTTGTCTGGCAGTAAGTTTGACCTTAGTGTCTGGTGGTTTTTTTTTTTTTTTTTTTTTTTTTTTTTGATG	356_76	76
3904	1	0	X	CTACACGACGCTCTTCCGATCTGTGTGTCCGTGTGTCCAAGATT	CAGACGTGTGCTCTTCCGATCTCTTAGGAGGTGAAGGTGGAGGC	152695316	152695337	152695479	152695500	152695338	152695478	TTTTAGCTGTGTCCAATTTTTTTTTTTTTTTTTTTTTTTTTTTTTGTGAGATAGAGTCTTGCTCTGTTGCCTAGACTGGAGTGCAGTGGTTTAGTCATGGCTCACTGCAGTCTTGCCCTCTTGGCCTCAAGCGATCCTCCT	356_76	76
3958	1	0	X	CTACACGACGCTCTTCCGATCTCAGCCAGTGTTTGTAATTATGTGTCCT	CAGACGTGTGCTCTTCCGATCTCAGTGGTTCCCAACCTTAGTGAC	106953766	106953792	106953919	106953941	106953793	106953918	GCCGCCCCCCCCCCGGCCCCGCCCACCCGAGTCTCTCTTTCTCTCTCAATGAATACCAAAAGTTCAAGTACTATAGAGTTGGGGGAGGTTTGAGAATATTTTTGACATAAAAAAAGGGCCCTTATT	356_76	76
4005	1	0	X	CTACACGACGCTCTTCCGATCTGGGAGGGGAATCACCTTCACAA	CAGACGTGTGCTCTTCCGATCTTGAGCAGGAAGGGAGAATGAAGA	48750299	48750320	48750576	48750598	48750321	48750575	ATGCCGTGCTGAGTGTCCAGAAAGAAGGGACTCCTGTGAGGCCACATTTCCCAGCCTCGGTGACGGGGGCTTGTGGACCAGGAGTCAGGGATATTGGAGTGTGTGGGGGGGGATGGGGTCAAGGGTGCAACGTCCAGAACCACCCCCATCCCCAGCAATCCTGGTGTTCATTCACTTCTTTCCCAAGCTTGTTCCTCTGACAGCTAGGACCCATCACCAGGCCCCAGACAACCTTATTCATGTCCCTAATTCACA	356_76	76
4014	1	0	X	CTACACGACGCTCTTCCGATCTTGGGAATCTACACAACCTGGGG	CAGACGTGTGCTCTTCCGATCTAAGTTCCTTTGTGCTTCCTGTGT	39943828	39943849	39944032	39944054	39943850	39944031	GCAAATCCAGAATAAATGTTCCACACCATGCCTCCAAAGGCTGTGTCAATGCACTTTTGTTTCCACCAGGGCTTTGTAGGAGTAAAACACAAACGCCGTCGCCGCCACCCCCCCCCACCACCACCACCACCGAAGGGAACAAGCTATACCGTAAGGCTAATAACAACAGCTATCATTAGTAT	356_76	76
4084	1	0	X	CTACACGACGCTCTTCCGATCTCTACCTCTGAAATTACTCTTCCCACC	CAGACGTGTGCTCTTCCGATCTAATGGCTTGAAAGGCCTAGAAGG	82860255	82860280	82860389	82860411	82860281	82860388	ACTAGTGATATGTACAAATTTGCTGCATGACTCTCTGTGAGCACTACTGGCTCTTTTCTTTGATTGATACATTGTTAGTGACCCCCCCCCCTGCCCCCGAAACCTTCT	356_76	76
4102	1	0	X	CTACACGACGCTCTTCCGATCTACCTCCCTAGCTCACTGCAATC	CAGACGTGTGCTCTTCCGATCTGGGAGATCTAGGTGAATGGATTGC	111108305	111108326	111108485	111108508	111108327	111108484	TCCGCCTCCCTGGCTCAAGCAATTCTCATGCCTCAGCTTCCCGAGTAGCTGGGATTACAGGTGCGTGCCACCACACCCAGGTAATTTTTGTGTTTTTAGTAGAGAGGGAGTTTTGCCATGTTACCCCCCCCAGCCTGGTCTTGAACTCCTGGGCTCAA	356_76	76
[truncated: 2,066 more rows]
