# Supplementary material for: Comparison of seven single cell whole genome amplification commercial kits using targeted sequencing
Source: Sci Rep. 2021 Aug 25;11:17171. doi: 10.1038/s41598-021-96045-9 (PMC8387353; doi:10.1038/s41598-021-96045-9)
Supplement: Supplementary file 3 — Supplementary Information 3. [file 41598_2021_96045_MOESM3_ESM.xlsx]

## Sheet: Sheet1
Target ID	Amplicon ID	Basic Unit size	Expected Number of repeats	Basic Unit Type	Chromosome	Length MS	Target sequence	MS location on Chromosome - start	MS location on Chromosome - end	Mpx groups names
80893	3724	1	44	A	X	43	AAAAAAAAAAAAAAAAAAAAAAAAAAAAAAAAAAAAAAAAAAAA	2813676	2813719	359_78
82115	3545	1	29	A	X	28	AAAAAAAAAAAAAAAAAAAAAAAAAAAAA	2840884	2840912	359_78
784975	713	1	7	A	X	6	AAAAAAA	2862944	2862950	364_78
82116	3919	1	29	A	X	28	AAAAAAAAAAAAAAAAAAAAAAAAAAAAA	2930582	2930610	352_60
754339	3488	1	8	A	X	7	AAAAAAAA	3109246	3109253	353_64
785367	4392	1	7	A	X	6	AAAAAAA	4428447	4428453	362_78
81864	3825	1	31	A	X	30	AAAAAAAAAAAAAAAAAAAAAAAAAAAAAAA	4495110	4495140	341_47
826885	1231	1	7	A	X	6	TTTTTTT	4668242	4668248	341_47
82122	3903	1	29	A	X	28	AAAAAAAAAAAAAAAAAAAAAAAAAAAAA	5284725	5284753	337_47
785666	1445	1	7	A	X	6	AAAAAAA	5448669	5448675	366_78
785773	2945	1	7	A	X	6	AAAAAAA	5763898	5763904	341_47
827543	2533	1	7	A	X	6	TTTTTTT	7322686	7322692	336_47
81152	3806	1	34	A	X	33	AAAAAAAAAAAAAAAAAAAAAAAAAAAAAAAAAA	7380904	7380937	343_47
81866	3829	1	31	A	X	30	AAAAAAAAAAAAAAAAAAAAAAAAAAAAAAA	7858377	7858407	357_78
90946	4077	1	14	A	X	13	TTTTTTTTTTTTTT	8007717	8007730	350_52
745686	913	1	9	A	X	8	TTTTTTTTT	8064955	8064963	344_47
81975	3794	1	30	A	X	29	AAAAAAAAAAAAAAAAAAAAAAAAAAAAAA	9738201	9738230	332_47
80865	3756	1	48	A	X	47	AAAAAAAAAAAAAAAAAAAAAAAAAAAAAAAAAAAAAAAAAAAAAAAA	11678651	11678698	362_78
191059	946	1	10	A	X	9	AAAAAAAAAA	11843390	11843399	360_78
82129	3909	1	29	A	X	28	AAAAAAAAAAAAAAAAAAAAAAAAAAAAA	12173701	12173729	361_78
828741	3909	1	7	A	X	6	TTTTTTT	12173778	12173784	361_78
82339	3893	1	28	A	X	27	AAAAAAAAAAAAAAAAAAAAAAAAAAAA	13667312	13667339	354_68
91551	4036	1	13	A	X	12	TTTTTTTTTTTTT	13939701	13939713	349_48
755250	4071	1	8	A	X	7	AAAAAAAA	14056536	14056543	359_78
81834	3848	1	32	A	X	31	TTTTTTTTTTTTTTTTTTTTTTTTTTTTTTTT	15777858	15777889	337_47
82136	3902	1	29	A	X	28	AAAAAAAAAAAAAAAAAAAAAAAAAAAAA	18365844	18365872	346_47
737907	3902	1	9	A	X	8	AAAAAAAAA	18365906	18365914	346_47
82350	3886	1	28	A	X	27	AAAAAAAAAAAAAAAAAAAAAAAAAAAA	19175541	19175568	355_72
789075	4121	1	7	A	X	6	AAAAAAA	19431827	19431833	350_52
789102	4122	1	7	A	X	6	AAAAAAA	19492691	19492697	363_78
81113	3804	1	35	A	X	34	AAAAAAAAAAAAAAAAAAAAAAAAAAAAAAAAAAA	19525694	19525728	364_78
82238	3923	1	29	A	X	28	TTTTTTTTTTTTTTTTTTTTTTTTTTTTT	19544486	19544514	347_47
81053	3778	1	37	A	X	36	TTTTTTTTTTTTTTTTTTTTTTTTTTTTTTTTTTTTT	20106587	20106623	342_47
82140	3905	1	29	A	X	28	AAAAAAAAAAAAAAAAAAAAAAAAAAAAA	20765269	20765297	354_68
738049	4124	1	9	A	X	8	AAAAAAAAA	21014858	21014866	344_47
789675	3626	1	7	A	X	6	AAAAAAA	21428232	21428238	343_47
81873	3796	1	31	A	X	30	AAAAAAAAAAAAAAAAAAAAAAAAAAAAAAA	22305335	22305365	365_78
180410	3007	1	15	A	X	14	AAAAAAAAAAAAAAA	22704230	22704244	363_78
80999	3751	1	38	A	X	37	AAAAAAAAAAAAAAAAAAAAAAAAAAAAAAAAAAAAAA	23073239	23073276	339_47
188080	1035	1	11	A	X	10	AAAAAAAAAAA	23292938	23292948	359_78
831630	4123	1	7	A	X	6	TTTTTTT	23422611	23422617	359_78
185708	1385	1	12	A	X	11	AAAAAAAAAAAA	23588834	23588845	345_47
177119	4384	1	17	A	X	16	AAAAAAAAAAAAAAAAA	24025609	24025625	360_78
82149	3911	1	29	A	X	28	AAAAAAAAAAAAAAAAAAAAAAAAAAAAA	24811395	24811423	354_68
790656	2831	1	7	A	X	6	AAAAAAA	25143511	25143517	367_78
771285	1110	1	8	A	X	7	TTTTTTTT	25617104	25617111	332_47
81990	3801	1	30	A	X	29	AAAAAAAAAAAAAAAAAAAAAAAAAAAAAA	25749435	25749464	345_47
791156	2860	1	7	A	X	6	AAAAAAA	27136473	27136479	359_78
771532	3810	1	8	A	X	7	TTTTTTTT	28234188	28234195	350_52
746870	1366	1	9	A	X	8	TTTTTTTTT	30580954	30580962	332_47
191718	1366	1	10	A	X	9	AAAAAAAAAA	30581059	30581068	332_47
771831	1395	1	8	A	X	7	TTTTTTTT	31139609	31139616	345_47
771841	709	1	8	A	X	7	TTTTTTTT	31302723	31302730	354_68
771862	1199	1	8	A	X	7	TTTTTTTT	31498735	31498742	332_47
81118	3815	1	35	A	X	34	AAAAAAAAAAAAAAAAAAAAAAAAAAAAAAAAAAA	32094170	32094204	342_47
834404	3946	1	7	A	X	6	TTTTTTT	32845239	32845245	341_47
179112	4343	1	16	A	X	15	AAAAAAAAAAAAAAAA	32881627	32881642	358_78
82245	3926	1	29	A	X	28	TTTTTTTTTTTTTTTTTTTTTTTTTTTTT	32943263	32943291	350_52
80925	3747	1	41	A	X	40	TTTTTTTTTTTTTTTTTTTTTTTTTTTTTTTTTTTTTTTTT	33585433	33585473	362_78
747040	1053	1	9	A	X	8	TTTTTTTTT	33874805	33874813	345_47
793709	4132	1	7	A	X	6	AAAAAAA	35926939	35926945	338_47
835378	2563	1	7	A	X	6	TTTTTTT	35967315	35967321	338_47
80956	3722	1	40	A	X	39	TTTTTTTTTTTTTTTTTTTTTTTTTTTTTTTTTTTTTTTT	36095301	36095340	348_47
182076	4155	1	14	A	X	13	AAAAAAAAAAAAAA	38045138	38045151	350_52
794252	1724	1	7	A	X	6	AAAAAAA	38203540	38203546	332_47
772568	4026	1	8	A	X	7	TTTTTTTT	38753663	38753670	349_48
82157	3895	1	29	A	X	28	AAAAAAAAAAAAAAAAAAAAAAAAAAAAA	40559616	40559644	357_78
81844	3831	1	32	A	X	31	TTTTTTTTTTTTTTTTTTTTTTTTTTTTTTTT	41496632	41496663	340_47
80917	3737	1	41	A	X	40	AAAAAAAAAAAAAAAAAAAAAAAAAAAAAAAAAAAAAAAAA	42216933	42216973	364_78
95051	1156	1	15	A	X	14	TTTTTTTTTTTTTTT	42730692	42730706	355_72
82385	4397	1	28	A	X	27	AAAAAAAAAAAAAAAAAAAAAAAAAAAA	43275456	43275483	345_47
80908	3739	1	42	A	X	41	AAAAAAAAAAAAAAAAAAAAAAAAAAAAAAAAAAAAAAAAAA	43350190	43350231	347_47
179207	4049	1	16	A	X	15	AAAAAAAAAAAAAAAA	43421977	43421992	355_72
757995	4049	1	8	A	X	7	AAAAAAAA	43422025	43422032	355_72
192119	4209	1	10	A	X	9	AAAAAAAAAA	44033888	44033897	352_60
837577	1398	1	7	A	X	6	TTTTTTT	44151385	44151391	363_78
82158	3896	1	29	A	X	28	AAAAAAAAAAAAAAAAAAAAAAAAAAAAA	44563974	44564002	356_76
95373	4204	1	11	A	X	10	TTTTTTTTTTT	44917333	44917343	352_60
739315	4243	1	9	A	X	8	AAAAAAAAA	45266372	45266380	358_78
796278	4048	1	7	A	X	6	AAAAAAA	46487197	46487203	352_60
80882	3721	1	45	A	X	44	AAAAAAAAAAAAAAAAAAAAAAAAAAAAAAAAAAAAAAAAAAAAA	46492772	46492816	341_47
838318	3721	1	7	A	X	6	TTTTTTT	46492854	46492860	341_47
773454	4366	1	8	A	X	7	TTTTTTTT	47702897	47702904	356_76
773455	4366	1	8	A	X	7	TTTTTTTT	47702932	47702939	356_76
796745	797	1	7	A	X	6	AAAAAAA	48489988	48489994	355_72
758538	748	1	8	A	X	7	AAAAAAAA	48789426	48789433	359_78
839010	4192	1	7	A	X	6	TTTTTTT	49167182	49167188	365_78
747993	3949	1	9	A	X	8	TTTTTTTTT	50206049	50206057	361_78
839619	1702	1	7	A	X	6	TTTTTTT	51568051	51568057	348_47
80919	3745	1	41	A	X	40	AAAAAAAAAAAAAAAAAAAAAAAAAAAAAAAAAAAAAAAAA	53184528	53184568	338_47
739803	3609	1	9	A	X	8	AAAAAAAAA	54054356	54054364	349_48
798407	1072	1	7	A	X	6	AAAAAAA	55007133	55007139	356_76
81846	3832	1	32	A	X	31	TTTTTTTTTTTTTTTTTTTTTTTTTTTTTTTT	57510212	57510243	351_56
81057	3784	1	37	A	X	36	TTTTTTTTTTTTTTTTTTTTTTTTTTTTTTTTTTTTT	57708565	57708601	339_47
176592	2436	1	18	A	X	17	AAAAAAAAAAAAAAAAAA	62228880	62228897	337_47
799578	2303	1	7	A	X	6	AAAAAAA	62337828	62337834	357_78
81775	3767	1	33	A	X	32	TTTTTTTTTTTTTTTTTTTTTTTTTTTTTTTTT	63898690	63898722	366_78
759673	2668	1	8	A	X	7	AAAAAAAA	64084800	64084807	332_47
759732	1295	1	8	A	X	7	AAAAAAAA	64629528	64629535	362_78
82263	3907	1	29	A	X	28	TTTTTTTTTTTTTTTTTTTTTTTTTTTTT	65208058	65208086	346_47
774860	2845	1	8	A	X	7	TTTTTTTT	65670533	65670540	356_76
80853	3750	1	52	A	X	51	AAAAAAAAAAAAAAAAAAAAAAAAAAAAAAAAAAAAAAAAAAAAAAAAAAAA	66214995	66215046	358_78
740403	2566	1	8	A	X	7	AAAAAAAA	68061229	68061236	339_47
81897	3790	1	31	A	X	30	AAAAAAAAAAAAAAAAAAAAAAAAAAAAAAA	71464920	71464950	345_47
81938	3816	1	31	A	X	30	TTTTTTTTTTTTTTTTTTTTTTTTTTTTTTT	72878084	72878114	364_78
81024	3817	1	38	A	X	37	TTTTTTTTTTTTTTTTTTTTTTTTTTTTTTTTTTTTTT	74323883	74323920	360_78
81898	3789	1	31	A	X	30	AAAAAAAAAAAAAAAAAAAAAAAAAAAAAAA	75461667	75461697	331_47
740846	4089	1	9	A	X	8	AAAAAAAAA	76288713	76288721	349_48
846506	1569	1	7	A	X	6	TTTTTTT	78354683	78354689	333_47
776181	2634	1	8	A	X	7	TTTTTTTT	78592023	78592030	366_78
193206	2564	1	10	A	X	9	AAAAAAAAAA	78623630	78623639	354_68
846732	2124	1	7	A	X	6	TTTTTTT	78941038	78941044	343_47
804691	1464	1	7	A	X	6	AAAAAAA	79277518	79277524	332_47
82274	3898	1	29	A	X	28	TTTTTTTTTTTTTTTTTTTTTTTTTTTTT	81065116	81065144	356_76
847538	2772	1	7	A	X	6	TTTTTTT	81145842	81145848	332_47
82275	3925	1	29	A	X	28	TTTTTTTTTTTTTTTTTTTTTTTTTTTTT	81156422	81156450	364_78
776550	1266	1	8	A	X	7	TTTTTTTT	81515634	81515641	331_47
805546	4113	1	7	A	X	6	AAAAAAA	81924670	81924676	354_68
776873	1603	1	8	A	X	7	TTTTTTTT	84263514	84263521	367_78
848748	4350	1	7	A	X	6	TTTTTTT	84508921	84508927	352_60
761900	1710	1	8	A	X	7	AAAAAAAA	85152362	85152369	361_78
99247	3765	1	13	A	X	12	TTTTTTTTTTTTT	85383382	85383394	358_78
81779	3765	1	33	A	X	32	TTTTTTTTTTTTTTTTTTTTTTTTTTTTTTTTT	85383517	85383549	358_78
80942	3753	1	40	A	X	39	AAAAAAAAAAAAAAAAAAAAAAAAAAAAAAAAAAAAAAAA	85892210	85892249	366_78
107392	3470	1	22	A	X	21	AAAAAAAAAAAAAAAAAAAAAA	86203068	86203089	354_68
99474	4388	1	11	A	X	10	TTTTTTTTTTT	88303913	88303923	366_78
750052	4387	1	9	A	X	8	TTTTTTTTT	89264679	89264687	357_78
99579	4387	1	17	A	X	15	TTTTTTTTTTTTTTTTT	89264738	89264753	357_78
777828	4147	1	8	A	X	7	TTTTTTTT	92639950	92639957	365_78
560674	2510	1	15	A	1	14	AAAAAAAAAAAAAAA	92881646	92881660	361_78
81216	3851	1	33	A	X	32	AAAAAAAAAAAAAAAAAAAAAAAAAAAAAAAAA	92957837	92957869	339_47
851670	1635	1	7	A	X	6	TTTTTTT	93581822	93581828	358_78
81166	3766	1	34	A	X	33	AAAAAAAAAAAAAAAAAAAAAAAAAAAAAAAAAA	95329478	95329511	358_78
810040	3632	1	7	A	X	6	AAAAAAA	95408093	95408099	342_47
810697	4373	1	7	A	X	6	AAAAAAA	97789113	97789119	350_52
853078	1117	1	7	A	X	6	TTTTTTT	97998028	97998034	363_78
763773	3956	1	8	A	X	7	AAAAAAAA	101804828	101804835	344_47
854395	2889	1	7	A	X	6	TTTTTTT	102591731	102591737	364_78
82021	3811	1	30	A	X	29	AAAAAAAAAAAAAAAAAAAAAAAAAAAAAA	103051777	103051806	331_47
101107	4266	1	12	A	X	11	TTTTTTTTTTTT	103463826	103463837	343_47
778962	972	1	8	A	X	7	TTTTTTTT	103836807	103836814	365_78
81909	3776	1	31	A	X	30	AAAAAAAAAAAAAAAAAAAAAAAAAAAAAAA	105242036	105242066	353_64
750982	2657	1	9	A	X	8	TTTTTTTTT	105259181	105259189	344_47
81169	3852	1	34	A	X	33	AAAAAAAAAAAAAAAAAAAAAAAAAAAAAAAAAA	106280391	106280424	366_78
813127	3958	1	7	A	X	6	AAAAAAA	106953901	106953907	356_76
82194	3922	1	29	A	X	28	AAAAAAAAAAAAAAAAAAAAAAAAAAAAA	106978109	106978137	347_47
400195	2408	1	18	A	9	17	AAAAAAAAAAAAAAAAAA	107458374	107458391	348_47
779368	4173	1	8	A	X	7	TTTTTTTT	107683494	107683501	355_72
82297	3900	1	29	A	X	28	TTTTTTTTTTTTTTTTTTTTTTTTTTTTT	109287822	109287850	350_52
856244	3900	1	7	A	X	6	TTTTTTT	109287853	109287859	350_52
856443	4172	1	7	A	X	6	TTTTTTT	110078816	110078822	352_60
82196	3916	1	29	A	X	28	AAAAAAAAAAAAAAAAAAAAAAAAAAAAA	110278334	110278362	362_78
813960	3916	1	7	A	X	6	AAAAAAA	110278404	110278410	362_78
856619	1682	1	7	A	X	6	TTTTTTT	110813589	110813595	362_78
856669	777	1	7	A	X	6	TTTTTTT	110946401	110946407	355_72
764648	3602	1	8	A	X	7	AAAAAAAA	111662241	111662248	350_52
764813	1069	1	8	A	X	7	AAAAAAAA	113501708	113501715	363_78
815080	903	1	7	A	X	6	AAAAAAA	114381403	114381409	332_47
81221	3840	1	33	A	X	32	AAAAAAAAAAAAAAAAAAAAAAAAAAAAAAAAA	116440019	116440051	331_47
765124	3840	1	8	A	X	7	AAAAAAAA	116440073	116440080	331_47
858449	2808	1	7	A	X	6	TTTTTTT	117039502	117039508	353_64
816006	4095	1	7	A	X	6	AAAAAAA	117423482	117423488	355_72
765285	1319	1	8	A	X	7	AAAAAAAA	117938337	117938344	344_47
189828	4073	1	11	A	X	10	AAAAAAAAAAA	118063376	118063386	351_56
858744	4073	1	7	A	X	6	TTTTTTT	118063449	118063455	351_56
780383	4073	1	8	A	X	7	TTTTTTTT	118063504	118063511	351_56
82589	4404	1	28	A	X	27	TTTTTTTTTTTTTTTTTTTTTTTTTTTT	118121409	118121436	354_68
858783	4238	1	7	A	X	6	TTTTTTT	118257944	118257950	353_64
858784	4238	1	7	A	X	6	TTTTTTT	118257974	118257980	353_64
780408	4144	1	8	A	X	7	TTTTTTTT	118356115	118356122	350_52
858836	4039	1	7	A	X	6	TTTTTTT	118449226	118449232	355_72
859066	1723	1	7	A	X	6	TTTTTTT	119449273	119449279	348_47
102895	1234	1	15	A	X	14	TTTTTTTTTTTTTTT	120296727	120296741	337_47
817036	4322	1	7	A	X	6	AAAAAAA	121519431	121519437	344_47
82307	3888	1	29	A	X	28	TTTTTTTTTTTTTTTTTTTTTTTTTTTTT	121804783	121804811	363_78
765749	752	1	8	A	X	7	AAAAAAAA	122129247	122129254	352_60
743488	4300	1	9	A	X	8	AAAAAAAAA	122319375	122319383	347_47
817372	2987	1	7	A	X	6	AAAAAAA	122623006	122623012	331_47
82452	4398	1	28	A	X	27	AAAAAAAAAAAAAAAAAAAAAAAAAAAA	122764464	122764491	349_48
752002	3990	1	9	A	X	8	TTTTTTTTT	123058650	123058658	343_47
80923	3746	1	41	A	X	40	AAAAAAAAAAAAAAAAAAAAAAAAAAAAAAAAAAAAAAAAA	123094453	123094493	337_47
765857	3746	1	8	A	X	7	AAAAAAAA	123094495	123094502	337_47
743566	1954	1	9	A	X	8	AAAAAAAAA	123332586	123332594	358_78
817934	3410	1	7	A	X	6	AAAAAAA	124364526	124364532	367_78
765990	1597	1	8	A	X	7	AAAAAAAA	124435189	124435196	365_78
860942	2743	1	7	A	X	6	TTTTTTT	125707791	125707797	341_47
82206	3920	1	29	A	X	28	AAAAAAAAAAAAAAAAAAAAAAAAAAAAA	125772104	125772132	366_78
82311	3914	1	29	A	X	28	TTTTTTTTTTTTTTTTTTTTTTTTTTTTT	125798881	125798909	357_78
861704	4255	1	7	A	X	6	TTTTTTT	128635581	128635587	362_78
82314	3915	1	29	A	X	28	TTTTTTTTTTTTTTTTTTTTTTTTTTTTT	129133274	129133302	350_52
104043	3995	1	14	A	X	13	TTTTTTTTTTTTTT	132581587	132581600	358_78
862619	1451	1	7	A	X	6	TTTTTTT	132587219	132587225	365_78
81914	3798	1	31	A	X	30	AAAAAAAAAAAAAAAAAAAAAAAAAAAAAAA	132656831	132656861	349_48
820332	3798	1	7	A	X	6	AAAAAAA	132656868	132656874	349_48
82464	4401	1	28	A	X	27	AAAAAAAAAAAAAAAAAAAAAAAAAAAA	132964706	132964733	341_47
781892	3972	1	8	A	X	7	TTTTTTTT	133599948	133599955	348_47
82606	4403	1	28	A	X	27	TTTTTTTTTTTTTTTTTTTTTTTTTTTT	134845895	134845922	349_48
767128	4008	1	8	A	X	7	AAAAAAAA	135316343	135316350	364_78
767129	4008	1	8	A	X	7	AAAAAAAA	135316352	135316359	364_78
187300	3971	1	12	A	X	11	AAAAAAAAAAAA	135597831	135597842	362_78
82318	3913	1	29	A	X	28	TTTTTTTTTTTTTTTTTTTTTTTTTTTTT	135681932	135681960	363_78
752712	1747	1	9	A	X	8	TTTTTTTTT	136250221	136250229	347_47
85058	3940	1	23	A	X	22	AAAAAAAAAAAAAAAAAAAAAAA	136655297	136655319	361_78
81031	3828	1	38	A	X	37	TTTTTTTTTTTTTTTTTTTTTTTTTTTTTTTTTTTTTT	137672860	137672897	359_78
864100	2573	1	7	A	X	6	TTTTTTT	138702245	138702251	357_78
767446	4010	1	8	A	X	7	AAAAAAAA	138881135	138881142	338_47
767560	4295	1	8	A	X	7	AAAAAAAA	140065406	140065413	341_47
81108	3805	1	36	A	X	35	TTTTTTTTTTTTTTTTTTTTTTTTTTTTTTTTTTTT	141608809	141608844	344_47
81959	3849	1	31	A	X	30	TTTTTTTTTTTTTTTTTTTTTTTTTTTTTTT	143028736	143028766	360_78
823274	4003	1	7	A	X	6	AAAAAAA	143810800	143810806	360_78
190348	4003	1	11	A	X	10	AAAAAAAAAAA	143810870	143810880	360_78
753114	3495	1	9	A	X	8	TTTTTTTTT	144004559	144004567	353_64
82217	3890	1	29	A	X	28	AAAAAAAAAAAAAAAAAAAAAAAAAAAAA	144930017	144930045	356_76
823702	4004	1	7	A	X	6	AAAAAAA	145146292	145146298	349_48
82033	3858	1	30	A	X	29	AAAAAAAAAAAAAAAAAAAAAAAAAAAAAA	145736308	145736337	360_78
80949	3723	1	40	A	X	39	AAAAAAAAAAAAAAAAAAAAAAAAAAAAAAAAAAAAAAAA	145987599	145987638	362_78
187464	1032	1	12	A	X	11	AAAAAAAAAAAA	146308271	146308282	331_47
744875	1032	1	9	A	X	8	AAAAAAAAA	146308284	146308292	331_47
768279	1177	1	8	A	X	7	AAAAAAAA	147217601	147217608	346_47
783287	3962	1	8	A	X	7	TTTTTTTT	148387800	148387807	355_72
82219	3891	1	29	A	X	28	AAAAAAAAAAAAAAAAAAAAAAAAAAAAA	150117042	150117070	344_47
867090	4170	1	7	A	X	6	TTTTTTT	150563478	150563484	356_76
81826	3862	1	32	A	X	31	AAAAAAAAAAAAAAAAAAAAAAAAAAAAAAAA	151977798	151977829	361_78
82323	3904	1	29	A	X	28	TTTTTTTTTTTTTTTTTTTTTTTTTTTTT	152695354	152695382	356_76
81179	3834	1	34	A	X	33	AAAAAAAAAAAAAAAAAAAAAAAAAAAAAAAAAA	153757374	153757407	331_47
82037	3855	1	30	A	X	29	AAAAAAAAAAAAAAAAAAAAAAAAAAAAAA	154006555	154006584	347_47
81423	3839	1	11	C	X	9	CCCCCCCCCCC	3374713	3374722	355_72
707335	4023	1	6	C	X	5	GGGGGG	3631529	3631534	350_52
86160	4023	1	8	C	X	7	GGGGGGGG	3631588	3631595	350_52
707444	2599	1	5	C	X	4	GGGGG	3951832	3951836	345_47
85417	4133	1	9	C	X	8	CCCCCCCCC	4642421	4642429	355_72
81565	3772	1	10	C	X	9	CCCCCCCCCC	4703305	4703314	333_47
81493	3843	1	11	C	X	10	GGGGGGGGGGG	6818368	6818378	364_78
86170	4045	1	8	C	X	7	GGGGGGGG	7064174	7064181	352_60
86172	4077	1	8	C	X	7	GGGGGGGG	8007733	8007740	350_52
81426	3837	1	11	C	X	10	CCCCCCCCCCC	8051163	8051173	355_72
677633	3837	1	5	C	X	4	CCCCC	8051175	8051179	355_72
85767	4100	1	8	C	X	7	CCCCCCCC	8166090	8166097	340_47
708423	4264	1	5	C	X	4	GGGGG	9312216	9312220	359_78
81675	4264	1	10	C	X	9	GGGGGGGGGG	9312235	9312244	359_78
85768	4000	1	8	C	X	7	CCCCCCCC	9437814	9437821	342_47
81569	4291	1	10	C	X	9	CCCCCCCCCC	9454630	9454639	349_48
85426	4164	1	9	C	X	8	CCCCCCCCC	9519002	9519010	349_48
81303	3752	1	13	C	X	12	CCCCCCCCCCCCC	9748772	9748784	342_47
85771	4175	1	8	C	X	7	CCCCCCCC	9906152	9906159	343_47
678297	2787	1	5	C	X	4	CCCCC	10105207	10105211	339_47
708876	2580	1	6	C	X	5	GGGGGG	10231592	10231597	367_78
81296	3760	1	14	C	X	13	GGGGGGGGGGGGGG	10357762	10357775	340_47
81677	4263	1	10	C	X	9	GGGGGGGGGG	10403613	10403622	351_56
85428	4165	1	9	C	X	8	CCCCCCCCC	10548229	10548237	358_78
85596	4075	1	9	C	X	8	GGGGGGGGG	11141603	11141611	349_48
86176	4075	1	8	C	X	7	GGGGGGGG	11141613	11141620	349_48
86177	4075	1	8	C	X	7	GGGGGGGG	11141623	11141630	349_48
81429	4249	1	11	C	X	10	CCCCCCCCCCC	11180454	11180464	337_47
81678	4247	1	10	C	X	9	GGGGGGGGGG	11195491	11195500	364_78
85774	4015	1	8	C	X	7	CCCCCCCC	11776281	11776288	342_47
85775	4177	1	8	C	X	7	CCCCCCCC	12420369	12420376	356_76
86178	4076	1	8	C	X	7	GGGGGGGG	12458823	12458830	345_47
679008	4166	1	6	C	X	5	CCCCCC	13062433	13062438	339_47
85430	4166	1	9	C	X	8	CCCCCCCCC	13062441	13062449	339_47
202764	1018	1	7	C	X	6	GGGGGGG	13179618	13179624	361_78
709589	2736	1	5	C	X	4	GGGGG	13235538	13235542	356_76
86704	4176	1	7	C	X	6	CCCCCCC	13309283	13309289	354_68
86705	4176	1	7	C	X	6	CCCCCCC	13309293	13309299	354_68
86706	4176	1	7	C	X	6	CCCCCCC	13309303	13309309	354_68
679080	4176	1	6	C	X	5	CCCCCC	13309354	13309359	354_68
85778	4176	1	8	C	X	7	CCCCCCCC	13309363	13309370	354_68
85432	4036	1	9	C	X	8	CCCCCCCCC	13939692	13939700	349_48
85601	4273	1	9	C	X	8	GGGGGGGGG	14030977	14030985	350_52
85433	4071	1	9	C	X	8	CCCCCCCCC	14056527	14056535	359_78
85602	4274	1	9	C	X	8	GGGGGGGGG	14135219	14135227	358_78
106229	3953	1	11	C	Y	10	GGGGGGGGGGG	14497375	14497385	357_78
710018	3563	1	5	C	X	4	GGGGG	15357411	15357415	356_76
81572	3836	1	10	C	X	9	CCCCCCCCCC	15720113	15720122	362_78
710167	3444	1	5	C	X	4	GGGGG	16007041	16007045	366_78
86186	4104	1	8	C	X	7	GGGGGGGG	16738053	16738060	337_47
710325	4104	1	5	C	X	4	GGGGG	16738107	16738111	337_47
710326	4104	1	5	C	X	4	GGGGG	16738116	16738120	337_47
710340	4275	1	5	C	X	4	GGGGG	16804843	16804847	355_72
85604	4275	1	9	C	X	8	GGGGGGGGG	16804868	16804876	355_72
710342	4275	1	5	C	X	4	GGGGG	16804957	16804961	355_72
106235	4212	1	10	C	Y	9	GGGGGGGGGG	17005660	17005669	360_78
680019	3741	1	5	C	X	4	CCCCC	17540567	17540571	359_78
710563	3741	1	5	C	X	4	GGGGG	17540573	17540577	359_78
81305	3741	1	13	C	X	12	CCCCCCCCCCCCC	17540617	17540629	359_78
86767	3741	1	7	C	X	6	CCCCCCC	17540637	17540643	359_78
710708	1578	1	5	C	X	4	GGGGG	17833532	17833536	346_47
710721	1376	1	5	C	X	4	GGGGG	17856734	17856738	363_78
81435	3823	1	11	C	X	10	CCCCCCCCCCC	18457166	18457176	331_47
680338	3823	1	6	C	X	5	CCCCCC	18457178	18457183	331_47
85440	1406	1	9	C	X	8	CCCCCCCCC	18644855	18644863	354_68
85791	1406	1	8	C	X	7	CCCCCCCC	18644865	18644872	354_68
81348	4205	1	12	C	X	11	CCCCCCCCCCCC	18658555	18658566	338_47
680387	4205	1	5	C	X	4	CCCCC	18658568	18658572	338_47
86188	4106	1	8	C	X	7	GGGGGGGG	18897620	18897627	358_78
680548	1210	1	5	C	X	4	CCCCC	19119276	19119280	335_47
202843	2683	1	7	C	X	6	GGGGGGG	19357716	19357722	366_78
81349	3775	1	12	C	X	11	CCCCCCCCCCCC	19363864	19363875	359_78
81499	4121	1	11	C	X	10	GGGGGGGGGGG	19431796	19431806	350_52
81500	4122	1	11	C	X	10	GGGGGGGGGGG	19492662	19492672	363_78
711191	4246	1	5	C	X	4	GGGGG	19505242	19505246	364_78
81684	4246	1	10	C	X	9	GGGGGGGGGG	19505248	19505257	364_78
81502	4124	1	11	C	X	10	GGGGGGGGGGG	21014867	21014877	344_47
85609	4271	1	9	C	X	8	GGGGGGGGG	21100843	21100851	350_52
106241	4214	1	10	C	Y	9	GGGGGGGGGG	21343194	21343203	359_78
85800	4241	1	8	C	X	7	CCCCCCCC	21636013	21636020	356_76
86820	4241	1	7	C	X	6	CCCCCCC	21636030	21636036	356_76
106242	4213	1	12	C	Y	11	GGGGGGGGGGGG	21823565	21823576	339_47
681228	3835	1	5	C	X	4	CCCCC	21963712	21963716	343_47
81575	3835	1	10	C	X	9	CCCCCCCCCC	21963753	21963762	343_47
85804	4114	1	8	C	X	7	CCCCCCCC	22146969	22146976	354_68
85805	4116	1	8	C	X	7	CCCCCCCC	22252730	22252737	355_72
681302	1365	1	5	C	X	4	CCCCC	22267421	22267425	334_47
81437	4110	1	11	C	X	10	CCCCCCCCCCC	23351065	23351075	341_47
81503	4123	1	11	C	X	10	GGGGGGGGGGG	23422618	23422628	359_78
108563	2038	1	10	C	2	7	CCCCCCCCCC	23893872	23893879	362_78
85809	3974	1	8	C	X	7	CCCCCCCC	24008886	24008893	346_47
712088	4117	1	5	C	X	4	GGGGG	24043660	24043664	352_60
85810	4117	1	8	C	X	7	CCCCCCCC	24043685	24043692	352_60
712089	4117	1	5	C	X	4	GGGGG	24043715	24043719	352_60
681609	4117	1	5	C	X	4	CCCCC	24043750	24043754	352_60
81438	3812	1	11	C	X	10	CCCCCCCCCCC	24915475	24915485	352_60
681799	3812	1	5	C	X	4	CCCCC	24915491	24915495	352_60
86203	3944	1	8	C	X	7	GGGGGGGG	25452323	25452330	351_56
85816	4396	1	8	C	X	7	CCCCCCCC	25489500	25489507	351_56
81256	3734	1	17	C	X	16	CCCCCCCCCCCCCCCCC	26911015	26911031	333_47
85615	4234	1	9	C	X	8	GGGGGGGGG	27517954	27517962	344_47
85819	3809	1	8	C	X	7	CCCCCCCC	27827533	27827540	339_47
85820	3809	1	8	C	X	7	CCCCCCCC	27827552	27827559	339_47
201154	3809	1	7	C	X	6	CCCCCCC	27827589	27827595	339_47
81578	3809	1	10	C	X	9	CCCCCCCCCC	27827601	27827610	339_47
81444	3809	1	11	C	X	10	CCCCCCCCCCC	27827621	27827631	339_47
81579	3809	1	10	C	X	9	CCCCCCCCCC	27827637	27827646	339_47
81445	3810	1	11	C	X	10	CCCCCCCCCCC	28234157	28234167	350_52
81272	3740	1	16	C	X	15	GGGGGGGGGGGGGGGG	28390262	28390277	355_72
85821	1668	1	8	C	X	7	CCCCCCCC	29140569	29140576	332_47
682400	1668	1	5	C	X	4	CCCCC	29140578	29140582	332_47
85454	4242	1	9	C	X	8	CCCCCCCCC	30924367	30924375	366_78
81282	3749	1	15	C	X	14	GGGGGGGGGGGGGGG	31132798	31132812	359_78
81586	3946	1	10	C	X	9	CCCCCCCCCC	32845174	32845183	341_47
85828	3997	1	8	C	X	7	CCCCCCCC	32860654	32860661	357_78
81257	3733	1	17	C	X	16	CCCCCCCCCCCCCCCCC	35517645	35517661	366_78
85834	4132	1	8	C	X	7	CCCCCCCC	35926928	35926935	338_47
85835	4229	1	8	C	X	7	CCCCCCCC	36677819	36677826	352_60
85836	4228	1	8	C	X	7	CCCCCCCC	36990253	36990260	342_47
85622	4211	1	9	C	X	8	GGGGGGGGG	37190664	37190672	363_78
81692	4155	1	10	C	X	9	GGGGGGGGGG	38045152	38045161	350_52
85838	3943	1	8	C	X	7	CCCCCCCC	38440748	38440755	351_56
81694	4026	1	10	C	X	9	GGGGGGGGGG	38753673	38753682	349_48
85840	4227	1	8	C	X	7	CCCCCCCC	39312786	39312793	354_68
714480	1046	1	5	C	X	4	GGGGG	39397321	39397325	356_76
85460	4240	1	9	C	X	8	CCCCCCCCC	39398146	39398154	347_47
714572	1058	1	5	C	X	4	GGGGG	39598642	39598646	366_78
684043	1058	1	6	C	X	5	CCCCCC	39598681	39598686	366_78
684280	3436	1	5	C	X	4	CCCCC	39869107	39869111	342_47
684281	3436	1	5	C	X	4	CCCCC	39869170	39869174	342_47
684296	1494	1	5	C	X	4	CCCCC	39873613	39873617	358_78
85461	4014	1	9	C	X	8	CCCCCCCCC	39943957	39943965	356_76
85845	3975	1	8	C	X	7	CCCCCCCC	39977238	39977245	361_78
714957	4210	1	5	C	X	4	GGGGG	40014890	40014894	352_60
85624	4210	1	9	C	X	8	GGGGGGGGG	40014898	40014906	352_60
85847	4199	1	8	C	X	7	CCCCCCCC	40072626	40072633	339_47
715018	4200	1	6	C	X	5	GGGGGG	40125643	40125648	362_78
85849	4200	1	8	C	X	7	CCCCCCCC	40125660	40125667	362_78
86232	4013	1	8	C	X	7	GGGGGGGG	40153208	40153215	349_48
81277	3736	1	15	C	X	14	CCCCCCCCCCCCCCC	40447587	40447601	360_78
81327	4031	1	13	C	X	12	GGGGGGGGGGGGG	40691634	40691646	361_78
86235	4012	1	8	C	X	7	GGGGGGGG	41182355	41182362	362_78
81698	4049	1	10	C	X	9	GGGGGGGGGG	43421993	43422002	355_72
85627	4209	1	9	C	X	8	GGGGGGGGG	44033898	44033906	352_60
715921	4209	1	5	C	X	4	GGGGG	44033908	44033912	352_60
86241	4278	1	8	C	X	7	GGGGGGGG	44728034	44728041	346_47
86242	4143	1	8	C	X	7	GGGGGGGG	44734028	44734035	357_78
716028	4143	1	5	C	X	4	GGGGG	44734039	44734043	357_78
81355	4204	1	12	C	X	11	CCCCCCCCCCCC	44917321	44917332	352_60
85865	4243	1	8	C	X	7	CCCCCCCC	45266364	45266371	358_78
716238	1513	1	5	C	X	4	GGGGG	46112743	46112747	360_78
85867	4244	1	8	C	X	7	CCCCCCCC	46483669	46483676	345_47
81700	4048	1	10	C	X	9	GGGGGGGGGG	46487214	46487223	352_60
716337	850	1	5	C	X	4	GGGGG	46534561	46534565	331_47
86245	4280	1	8	C	X	7	GGGGGGGG	46828902	46828909	359_78
85871	3937	1	8	C	X	7	CCCCCCCC	46930345	46930352	354_68
81258	3725	1	17	C	X	16	CCCCCCCCCCCCCCCCC	47003846	47003862	367_78
685833	4281	1	5	C	X	4	CCCCC	47034809	47034813	354_68
86246	4281	1	8	C	X	7	GGGGGGGG	47034823	47034830	354_68
203156	4179	1	7	C	X	6	GGGGGGG	47082050	47082056	353_64
85634	4179	1	9	C	X	8	GGGGGGGGG	47082066	47082074	353_64
86248	4279	1	8	C	X	7	GGGGGGGG	47415716	47415723	350_52
81356	4206	1	12	C	X	11	CCCCCCCCCCCC	47421369	47421380	342_47
716670	3985	1	5	C	X	4	GGGGG	47437268	47437272	339_47
86249	3985	1	8	C	X	7	GGGGGGGG	47437274	47437281	339_47
187569	4138	1	12	C	X	11	GGGGGGGGGGGG	47509233	47509244	361_78
716743	4138	1	5	C	X	4	GGGGG	47509277	47509281	361_78
81266	3729	1	16	C	X	15	CCCCCCCCCCCCCCCC	47881550	47881565	355_72
85879	3939	1	8	C	X	7	CCCCCCCC	48349912	48349919	337_47
81457	3802	1	11	C	X	10	CCCCCCCCCCC	48457035	48457045	336_47
85469	3931	1	9	C	X	8	CCCCCCCCC	48565501	48565509	360_78
686522	3931	1	5	C	X	4	CCCCC	48565555	48565559	360_78
717150	3932	1	6	C	X	5	GGGGGG	48648130	48648135	359_78
85470	3932	1	9	C	X	8	CCCCCCCCC	48648142	48648150	359_78
717226	4005	1	5	C	X	4	GGGGG	48750385	48750389	356_76
86255	4005	1	8	C	X	7	GGGGGGGG	48750425	48750432	356_76
686668	4005	1	5	C	X	4	CCCCC	48750463	48750467	356_76
717286	4333	1	5	C	X	4	GGGGG	48799459	48799463	351_56
717511	4285	1	6	C	X	5	GGGGGG	49045677	49045682	355_72
85886	4285	1	8	C	X	7	CCCCCCCC	49045705	49045712	355_72
85472	4192	1	9	C	X	8	CCCCCCCCC	49167234	49167242	365_78
201443	3952	1	7	C	X	6	CCCCCCC	49481602	49481608	353_64
85891	3952	1	8	C	X	7	CCCCCCCC	49481610	49481617	353_64
687155	3952	1	5	C	X	4	CCCCC	49481619	49481623	353_64
85892	3951	1	8	C	X	7	CCCCCCCC	49605506	49605513	360_78
203226	4196	1	7	C	X	6	GGGGGGG	49646534	49646540	361_78
717859	4196	1	6	C	X	5	GGGGGG	49646542	49646547	361_78
86257	4196	1	8	C	X	7	GGGGGGGG	49646552	49646559	361_78
687247	1432	1	5	C	X	4	CCCCC	49771963	49771967	333_47
717935	3950	1	5	C	X	4	GGGGG	49924307	49924311	364_78
85893	3950	1	8	C	X	7	CCCCCCCC	49924340	49924347	364_78
86259	4298	1	8	C	X	7	GGGGGGGG	50138023	50138030	349_48
85894	3949	1	8	C	X	7	CCCCCCCC	50205985	50205992	361_78
717999	3949	1	5	C	X	4	GGGGG	50206067	50206071	361_78
85640	4178	1	9	C	X	8	GGGGGGGGG	50258288	50258296	346_47
687385	3968	1	5	C	X	4	CCCCC	50289019	50289023	352_60
81598	3968	1	10	C	X	9	CCCCCCCCCC	50289034	50289043	352_60
718069	915	1	6	C	X	5	GGGGGG	50389518	50389523	334_47
81298	3744	1	14	C	X	13	GGGGGGGGGGGGGG	51076602	51076615	355_72
86262	4225	1	8	C	X	7	GGGGGGGG	51128950	51128957	353_64
86266	4226	1	8	C	X	7	GGGGGGGG	52589374	52589381	350_52
718600	3743	1	5	C	X	4	GGGGG	52950135	52950139	343_47
81300	3743	1	14	C	X	13	GGGGGGGGGGGGGG	52950227	52950240	343_47
81459	3791	1	11	C	X	10	CCCCCCCCCCC	53077555	53077565	366_78
85644	4154	1	9	C	X	8	GGGGGGGGG	53078241	53078249	361_78
86267	4154	1	8	C	X	7	GGGGGGGG	53078258	53078265	361_78
687981	4154	1	6	C	X	5	CCCCCC	53078317	53078322	361_78
85645	4066	1	9	C	X	8	GGGGGGGGG	53113896	53113904	338_47
688009	4066	1	5	C	X	4	CCCCC	53113921	53113925	338_47
85903	4294	1	8	C	X	7	CCCCCCCC	53115503	53115510	351_56
203284	4296	1	7	C	X	6	GGGGGGG	53262603	53262609	350_52
85905	4296	1	8	C	X	7	CCCCCCCC	53262660	53262667	350_52
688062	4191	1	5	C	X	4	CCCCC	53265004	53265008	345_47
85476	4191	1	9	C	X	8	CCCCCCCCC	53265054	53265062	345_47
86269	4223	1	8	C	X	7	GGGGGGGG	53329208	53329215	347_47
81460	4030	1	11	C	X	10	CCCCCCCCCCC	53553597	53553607	365_78
203310	3609	1	7	C	X	6	GGGGGGG	54054456	54054462	349_48
719073	4183	1	5	C	X	4	GGGGG	54497098	54497102	338_47
719074	4183	1	6	C	X	5	GGGGGG	54497130	54497135	338_47
86277	4183	1	8	C	X	7	GGGGGGGG	54497148	54497155	338_47
719075	4183	1	5	C	X	4	GGGGG	54497187	54497191	338_47
719138	4201	1	6	C	X	5	GGGGGG	54785690	54785695	354_68
85911	4201	1	8	C	X	7	CCCCCCCC	54785742	54785749	354_68
688706	1361	1	5	C	X	4	CCCCC	56296775	56296779	339_47
85651	3948	1	9	C	X	8	GGGGGGGGG	57811378	57811386	366_78
86282	4257	1	8	C	X	7	GGGGGGGG	57918842	57918849	343_47
85917	4202	1	8	C	X	7	CCCCCCCC	58084642	58084649	347_47
85918	4203	1	8	C	X	7	CCCCCCCC	58294594	58294601	353_64
81311	3748	1	13	C	X	12	CCCCCCCCCCCCC	58297664	58297676	347_47
81610	4259	1	10	C	X	9	CCCCCCCCCC	63243165	63243174	362_78
81708	4091	1	10	C	X	9	GGGGGGGGGG	63654733	63654742	362_78
86289	4256	1	8	C	X	7	GGGGGGGG	63682933	63682940	351_56
85923	4233	1	8	C	X	7	CCCCCCCC	63882413	63882420	344_47
81611	4258	1	10	C	X	9	CCCCCCCCCC	64279100	64279109	350_52
689315	4137	1	5	C	X	4	CCCCC	65273195	65273199	347_47
689316	4137	1	5	C	X	4	CCCCC	65273207	65273211	347_47
85484	4137	1	9	C	X	8	CCCCCCCCC	65273213	65273221	347_47
81312	3821	1	13	C	X	12	CCCCCCCCCCCCC	66423756	66423768	331_47
86293	4186	1	8	C	X	7	GGGGGGGG	66546568	66546575	352_60
689445	827	1	5	C	X	4	CCCCC	66766424	66766428	362_78
689446	827	1	5	C	X	4	CCCCC	66766444	66766448	362_78
85927	2309	1	8	C	X	7	CCCCCCCC	66915630	66915637	362_78
86294	4185	1	8	C	X	7	GGGGGGGG	67005789	67005796	358_78
85485	4222	1	9	C	X	8	CCCCCCCCC	67540382	67540390	347_47
86300	4184	1	8	C	X	7	GGGGGGGG	68077778	68077785	356_76
720618	1244	1	6	C	X	5	GGGGGG	68160951	68160956	358_78
720687	1565	1	5	C	X	4	GGGGG	68246417	68246421	366_78
86301	4160	1	8	C	X	7	GGGGGGGG	68254231	68254238	361_78
720693	4160	1	5	C	X	4	GGGGG	68254279	68254283	361_78
720708	1103	1	6	C	X	5	GGGGGG	68279858	68279863	345_47
720709	1103	1	5	C	X	4	GGGGG	68279865	68279869	345_47
720940	4231	1	5	C	X	4	GGGGG	68505909	68505913	361_78
690165	4231	1	5	C	X	4	CCCCC	68505936	68505940	361_78
85930	4231	1	8	C	X	7	CCCCCCCC	68505944	68505951	361_78
690166	4231	1	5	C	X	4	CCCCC	68506010	68506014	361_78
720959	1474	1	6	C	X	5	GGGGGG	68521502	68521507	362_78
690183	1474	1	5	C	X	4	CCCCC	68521519	68521523	362_78
690194	848	1	5	C	X	4	CCCCC	68527988	68527992	353_64
86303	4161	1	8	C	X	7	GGGGGGGG	69385373	69385380	357_78
81519	3826	1	11	C	X	10	GGGGGGGGGGG	69500853	69500863	333_47
85488	4221	1	9	C	X	8	CCCCCCCCC	69642814	69642822	348_47
721290	4043	1	5	C	X	4	GGGGG	69664826	69664830	355_72
85934	4043	1	8	C	X	7	CCCCCCCC	69664920	69664927	355_72
85489	3929	1	9	C	X	8	CCCCCCCCC	69681891	69681899	350_52
201638	3929	1	7	C	X	6	CCCCCCC	69681904	69681910	350_52
203438	1509	1	7	C	X	6	GGGGGGG	70151334	70151340	356_76
690645	4329	1	6	C	X	5	CCCCCC	70274267	70274272	350_52
690646	4329	1	5	C	X	4	CCCCC	70274274	70274278	350_52
721411	4158	1	5	C	X	4	GGGGG	70315743	70315747	343_47
721412	4158	1	6	C	X	5	GGGGGG	70315780	70315785	343_47
721413	4158	1	6	C	X	5	GGGGGG	70315787	70315792	343_47
86307	4158	1	8	C	X	7	GGGGGGGG	70315794	70315801	343_47
690743	1005	1	5	C	X	4	CCCCC	70365925	70365929	363_78
721518	3483	1	5	C	X	4	GGGGG	70436915	70436919	354_68
86309	4157	1	8	C	X	7	GGGGGGGG	70471164	70471171	344_47
721545	4157	1	5	C	X	4	GGGGG	70471185	70471189	344_47
85492	3961	1	9	C	X	8	CCCCCCCCC	70837777	70837785	351_56
690938	3961	1	6	C	X	5	CCCCCC	70837815	70837820	351_56
690939	3961	1	5	C	X	4	CCCCC	70837847	70837851	351_56
690940	3961	1	5	C	X	4	CCCCC	70837899	70837903	351_56
81463	3793	1	11	C	X	10	CCCCCCCCCCC	71935205	71935215	331_47
85945	4126	1	8	C	X	7	CCCCCCCC	72748596	72748603	342_47
203494	4148	1	7	C	X	6	GGGGGGG	73070585	73070591	340_47
86317	4148	1	8	C	X	7	GGGGGGGG	73070601	73070608	340_47
85948	4224	1	8	C	X	7	CCCCCCCC	73726893	73726900	340_47
85497	1165	1	9	C	X	8	CCCCCCCCC	74743317	74743325	362_78
85668	4292	1	9	C	X	8	GGGGGGGGG	75826435	75826443	343_47
85957	4089	1	8	C	X	7	CCCCCCCC	76288705	76288712	349_48
691864	2858	1	5	C	X	4	CCCCC	76648648	76648652	341_47
81522	3861	1	11	C	X	10	GGGGGGGGGGG	76765390	76765400	331_47
85959	4088	1	8	C	X	7	CCCCCCCC	77041252	77041259	357_78
86333	1389	1	8	C	X	7	GGGGGGGG	77323222	77323229	358_78
722787	2564	1	5	C	X	4	GGGGG	78623625	78623629	354_68
86337	4169	1	8	C	X	7	GGGGGGGG	78930951	78930958	341_47
201760	4118	1	7	C	X	6	CCCCCCC	80063562	80063568	359_78
85964	4118	1	8	C	X	7	CCCCCCCC	80063570	80063577	359_78
203568	1428	1	7	C	X	6	GGGGGGG	80065314	80065320	362_78
85966	4119	1	8	C	X	7	CCCCCCCC	80083522	80083529	358_78
85968	4120	1	8	C	X	7	CCCCCCCC	80526462	80526469	366_78
85671	4113	1	9	C	X	8	GGGGGGGGG	81924747	81924755	354_68
86342	3965	1	8	C	X	7	GGGGGGGG	82488316	82488323	360_78
723029	1351	1	6	C	X	5	GGGGGG	82757333	82757338	357_78
692218	1351	1	5	C	X	4	CCCCC	82757346	82757350	357_78
81619	4084	1	10	C	X	9	CCCCCCCCCC	82860362	82860371	356_76
692249	4084	1	5	C	X	4	CCCCC	82860374	82860378	356_76
692277	830	1	5	C	X	4	CCCCC	83443020	83443024	364_78
723076	830	1	5	C	X	4	GGGGG	83443082	83443086	364_78
86346	3966	1	8	C	X	7	GGGGGGGG	83934644	83934651	344_47
81725	4109	1	10	C	X	9	GGGGGGGGGG	84422258	84422267	349_48
723160	4112	1	6	C	X	5	GGGGGG	84499734	84499739	354_68
85674	4112	1	9	C	X	8	GGGGGGGGG	84499741	84499749	354_68
81620	3870	1	10	C	X	9	CCCCCCCCCC	84515612	84515621	331_47
81524	3827	1	11	C	X	10	GGGGGGGGGGG	84946190	84946200	362_78
201803	2877	1	7	C	X	6	CCCCCCC	86457588	86457594	331_47
85677	4111	1	9	C	X	8	GGGGGGGGG	87089983	87089991	352_60
86357	4215	1	8	C	X	7	GGGGGGGG	89684000	89684007	339_47
81728	4146	1	10	C	X	9	GGGGGGGGGG	92567963	92567972	341_47
81729	4147	1	10	C	X	9	GGGGGGGGGG	92640016	92640025	365_78
81623	4087	1	10	C	X	9	CCCCCCCCCC	92925594	92925603	349_48
81528	4207	1	11	C	X	10	GGGGGGGGGGG	94295139	94295149	361_78
81624	4107	1	10	C	X	9	CCCCCCCCCC	95096298	95096307	346_47
85682	4251	1	9	C	X	8	GGGGGGGGG	96286351	96286359	366_78
85507	3984	1	9	C	X	8	CCCCCCCCC	96444430	96444438	361_78
693191	3546	1	6	C	X	5	CCCCCC	96890351	96890356	351_56
81627	4037	1	10	C	X	9	CCCCCCCCCC	97098939	97098948	353_64
85985	4053	1	8	C	X	7	CCCCCCCC	97104124	97104131	366_78
108354	2071	1	15	C	1	14	GGGGGGGGGGGGGGG	98189850	98189864	360_78
86371	4069	1	8	C	X	7	GGGGGGGG	98358930	98358937	353_64
81531	3787	1	11	C	X	10	GGGGGGGGGGG	98922021	98922031	347_47
724131	3787	1	5	C	X	4	GGGGG	98922033	98922037	347_47
203686	3787	1	7	C	X	6	GGGGGGG	98922042	98922048	347_47
81628	3957	1	10	C	X	9	CCCCCCCCCC	99743248	99743257	363_78
724410	2584	1	5	C	X	4	GGGGG	100520631	100520635	360_78
724703	3956	1	5	C	X	4	GGGGG	101804767	101804771	344_47
81631	3956	1	10	C	X	9	CCCCCCCCCC	101804818	101804827	344_47
724879	817	1	5	C	X	4	GGGGG	102505010	102505014	365_78
694183	4099	1	5	C	X	4	CCCCC	102789712	102789716	349_48
85514	4099	1	9	C	X	8	CCCCCCCCC	102789800	102789808	349_48
694428	4250	1	5	C	X	4	CCCCC	103462245	103462249	341_47
85688	4250	1	9	C	X	8	GGGGGGGGG	103462263	103462271	341_47
86388	4266	1	8	C	X	7	GGGGGGGG	103463838	103463845	343_47
86003	4044	1	8	C	X	7	CCCCCCCC	105388239	105388246	352_60
85689	4252	1	9	C	X	8	GGGGGGGGG	105753789	105753797	359_78
86007	4276	1	8	C	X	7	CCCCCCCC	105916910	105916917	364_78
81365	4232	1	12	C	X	11	CCCCCCCCCCCC	106141219	106141230	365_78
112754	2210	1	10	C	10	9	GGGGGGGGGG	106239556	106239565	360_78
85690	3954	1	9	C	X	8	GGGGGGGGG	106479013	106479021	351_56
694963	958	1	5	C	X	4	CCCCC	106618475	106618479	363_78
81735	4145	1	10	C	X	9	GGGGGGGGGG	106899152	106899161	349_48
81633	3958	1	10	C	X	9	CCCCCCCCCC	106953797	106953806	356_76
726113	4173	1	5	C	X	4	GGGGG	107683414	107683418	355_72
695349	4173	1	5	C	X	4	CCCCC	107683455	107683459	355_72
81739	4173	1	10	C	X	9	GGGGGGGGGG	107683502	107683511	355_72
695632	856	1	5	C	X	4	CCCCC	109351372	109351376	363_78
695779	1003	1	6	C	X	5	CCCCCC	109917675	109917680	338_47
726566	4172	1	6	C	X	5	GGGGGG	110078836	110078841	352_60
81741	4172	1	10	C	X	9	GGGGGGGGGG	110078843	110078852	352_60
85694	4299	1	9	C	X	8	GGGGGGGGG	110873909	110873917	353_64
86013	4102	1	8	C	X	7	CCCCCCCC	111108450	111108457	356_76
85523	4068	1	9	C	X	8	CCCCCCCCC	111313978	111313986	354_68
113770	1897	1	11	C	13	10	CCCCCCCCCCC	113709684	113709694	332_47
86016	4101	1	8	C	X	7	CCCCCCCC	113990568	113990575	358_78
696457	2914	1	6	C	X	5	CCCCCC	114301709	114301714	362_78
86405	4230	1	8	C	X	7	GGGGGGGG	116042363	116042370	349_48
727628	4230	1	5	C	X	4	GGGGG	116042372	116042376	349_48
81410	3856	1	12	C	X	11	GGGGGGGGGGGG	116757092	116757103	358_78
86407	4239	1	8	C	X	7	GGGGGGGG	117028461	117028468	351_56
86024	4248	1	8	C	X	7	CCCCCCCC	117107783	117107790	355_72
85371	4095	1	10	C	X	9	GGGGGGGGGG	117423491	117423500	355_72
727837	2643	1	6	C	X	5	GGGGGG	117770856	117770861	359_78
727910	1093	1	5	C	X	4	GGGGG	118025983	118025987	353_64
86026	4073	1	8	C	X	7	CCCCCCCC	118063390	118063397	351_56
86409	4238	1	8	C	X	7	GGGGGGGG	118257900	118257907	353_64
85533	4144	1	9	C	X	8	CCCCCCCCC	118356106	118356114	350_52
86028	4039	1	8	C	X	7	CCCCCCCC	118449313	118449320	355_72
86411	4269	1	8	C	X	7	GGGGGGGG	118635731	118635738	366_78
697294	4335	1	5	C	X	4	CCCCC	118824292	118824296	357_78
85375	4094	1	10	C	X	9	GGGGGGGGGG	118998260	118998269	346_47
202102	3785	1	7	C	X	6	CCCCCCC	119444536	119444542	362_78
697495	3785	1	5	C	X	4	CCCCC	119444553	119444557	362_78
697496	3785	1	5	C	X	4	CCCCC	119444564	119444568	362_78
81367	3785	1	12	C	X	11	CCCCCCCCCCCC	119444585	119444596	362_78
697498	3785	1	5	C	X	4	CCCCC	119444619	119444623	362_78
728445	4270	1	5	C	X	4	GGGGG	119694583	119694587	356_76
86416	4270	1	8	C	X	7	GGGGGGGG	119694638	119694645	356_76
728446	4270	1	5	C	X	4	GGGGG	119694653	119694657	356_76
728447	4270	1	6	C	X	5	GGGGGG	119694711	119694716	356_76
728729	752	1	5	C	X	4	GGGGG	122129288	122129292	352_60
728765	4300	1	5	C	X	4	GGGGG	122319240	122319244	347_47
728766	4300	1	5	C	X	4	GGGGG	122319277	122319281	347_47
728767	4300	1	6	C	X	5	GGGGGG	122319351	122319356	347_47
85698	4300	1	9	C	X	8	GGGGGGGGG	122319361	122319369	347_47
697886	865	1	6	C	X	5	CCCCCC	122479279	122479284	360_78
697952	828	1	6	C	X	5	CCCCCC	122899021	122899026	350_52
86422	3990	1	8	C	X	7	GGGGGGGG	123058659	123058666	343_47
697984	3746	1	6	C	X	5	CCCCCC	123094533	123094538	337_47
81369	3780	1	12	C	X	11	CCCCCCCCCCCC	123095150	123095161	342_47
86045	4017	1	8	C	X	7	CCCCCCCC	125972425	125972432	347_47
85545	4129	1	9	C	X	8	CCCCCCCCC	126797805	126797813	352_60
81318	3838	1	13	C	X	12	CCCCCCCCCCCCC	127433150	127433162	355_72
698385	1004	1	5	C	X	4	CCCCC	127763431	127763435	331_47
86429	4255	1	8	C	X	7	GGGGGGGG	128635588	128635595	362_78
729512	4093	1	5	C	X	4	GGGGG	128674498	128674502	362_78
729513	4093	1	5	C	X	4	GGGGG	128674504	128674508	362_78
729514	4093	1	5	C	X	4	GGGGG	128674511	128674515	362_78
729515	4093	1	5	C	X	4	GGGGG	128674571	128674575	362_78
729516	4093	1	5	C	X	4	GGGGG	128674577	128674581	362_78
85380	4093	1	10	C	X	9	GGGGGGGGGG	128674632	128674641	362_78
698565	4093	1	5	C	X	4	CCCCC	128674649	128674653	362_78
86048	4018	1	8	C	X	6	CCCCCCCC	128833235	128833241	349_48
698656	1056	1	5	C	X	4	CCCCC	128868799	128868803	361_78
81370	3781	1	12	C	X	11	CCCCCCCCCCCC	128885081	128885092	338_47
86049	4016	1	8	C	X	7	CCCCCCCC	128918069	128918076	345_47
86051	3992	1	8	C	X	7	CCCCCCCC	129114061	129114068	354_68
204019	4156	1	7	C	X	6	GGGGGGG	129115882	129115888	350_52
85704	4156	1	9	C	X	8	GGGGGGGGG	129115902	129115910	350_52
698836	4236	1	5	C	X	4	CCCCC	129116156	129116160	348_47
86432	4236	1	8	C	X	7	GGGGGGGG	129116179	129116186	348_47
81412	3857	1	12	C	X	11	GGGGGGGGGGGG	129766339	129766350	361_78
86055	3973	1	8	C	X	7	CCCCCCCC	130578120	130578127	365_78
86440	4237	1	8	C	X	7	GGGGGGGG	131220236	131220243	349_48
85709	4029	1	9	C	X	8	GGGGGGGGG	131806335	131806343	360_78
86442	4217	1	8	C	X	7	GGGGGGGG	132008938	132008945	355_72
730640	2728	1	5	C	X	4	GGGGG	132113466	132113470	356_76
86058	3995	1	8	C	X	7	CCCCCCCC	132581556	132581563	358_78
699865	3995	1	6	C	X	5	CCCCCC	132581565	132581570	358_78
85549	4127	1	9	C	X	8	CCCCCCCCC	132685152	132685160	358_78
81649	1402	1	10	C	X	8	CCCCCCCCCC	132795663	132795671	343_47
86061	3972	1	8	C	X	7	CCCCCCCC	133600022	133600029	348_47
81650	4002	1	10	C	X	9	CCCCCCCCCC	133896227	133896236	364_78
86450	3982	1	8	C	X	7	GGGGGGGG	134904121	134904128	346_47
81413	3854	1	12	C	X	11	GGGGGGGGGGGG	135056343	135056354	345_47
731403	4009	1	5	C	X	4	GGGGG	135064555	135064559	348_47
86451	4009	1	8	C	X	7	GGGGGGGG	135064562	135064569	348_47
85713	4253	1	9	C	X	8	GGGGGGGGG	135089448	135089456	357_78
85552	3987	1	9	C	X	8	CCCCCCCCC	135206130	135206138	353_64
86452	4008	1	8	C	X	7	GGGGGGGG	135316398	135316405	364_78
86065	3970	1	8	C	X	7	CCCCCCCC	135457188	135457195	361_78
86066	3971	1	8	C	X	7	CCCCCCCC	135597823	135597830	362_78
81269	3738	1	16	C	X	15	CCCCCCCCCCCCCCCC	135742080	135742095	340_47
700723	888	1	5	C	X	4	CCCCC	135742254	135742258	355_72
86455	4006	1	8	C	X	7	GGGGGGGG	135757510	135757517	361_78
85554	3986	1	9	C	X	8	CCCCCCCCC	136094463	136094471	354_68
700881	1303	1	5	C	X	4	CCCCC	136508043	136508047	352_60
81283	3731	1	15	C	X	14	GGGGGGGGGGGGGGG	136646282	136646296	352_60
86073	3940	1	8	C	X	7	CCCCCCCC	136655289	136655296	361_78
86457	4007	1	8	C	X	7	GGGGGGGG	136656049	136656056	339_47
731883	2558	1	5	C	X	4	GGGGG	136830665	136830669	360_78
81270	3742	1	16	C	X	15	CCCCCCCCCCCCCCCC	138087356	138087371	354_68
85384	4057	1	10	C	X	9	GGGGGGGGGG	138285670	138285679	348_47
732120	4057	1	5	C	X	4	GGGGG	138285744	138285748	348_47
732121	4057	1	5	C	X	4	GGGGG	138285757	138285761	348_47
701284	2920	1	6	C	X	5	CCCCCC	138775677	138775682	360_78
86460	4010	1	8	C	X	7	GGGGGGGG	138881148	138881155	338_47
85723	4268	1	9	C	X	8	GGGGGGGGG	139955597	139955605	362_78
85555	4295	1	9	C	X	8	CCCCCCCCC	140065397	140065405	341_47
86081	4286	1	8	C	X	7	CCCCCCCC	140310111	140310118	344_47
85724	3808	1	9	C	X	8	GGGGGGGGG	140477187	140477195	362_78
85387	4056	1	10	C	X	9	GGGGGGGGGG	140991549	140991558	365_78
85389	4055	1	10	C	X	9	GGGGGGGGGG	141720661	141720670	348_47
85556	3989	1	9	C	X	8	CCCCCCCCC	141907699	141907707	342_47
85726	3845	1	9	C	X	8	GGGGGGGGG	142722361	142722369	357_78
85727	3844	1	9	C	X	8	GGGGGGGGG	142920850	142920858	358_78
86084	4287	1	8	C	X	7	CCCCCCCC	142924064	142924071	341_47
85391	4054	1	10	C	X	9	GGGGGGGGGG	143632170	143632179	364_78
81655	4003	1	10	C	X	9	CCCCCCCCCC	143810790	143810799	360_78
81656	4004	1	10	C	X	9	CCCCCCCCCC	145146324	145146333	349_48
81552	4152	1	11	C	X	10	GGGGGGGGGGG	146937353	146937363	351_56
702282	3479	1	6	C	X	5	CCCCCC	147397700	147397705	367_78
86093	4262	1	8	C	X	7	CCCCCCCC	147552528	147552535	363_78
733246	1265	1	6	C	X	5	GGGGGG	147781995	147782000	334_47
702502	880	1	6	C	X	5	CCCCCC	148380366	148380371	365_78
85565	3962	1	9	C	X	8	CCCCCCCCC	148387808	148387816	355_72
86094	4261	1	8	C	X	7	CCCCCCCC	148621616	148621623	354_68
85567	3963	1	9	C	X	8	CCCCCCCCC	148794754	148794762	350_52
733606	3959	1	5	C	X	4	GGGGG	149107377	149107381	353_64
86480	3959	1	8	C	X	7	GGGGGGGG	149107451	149107458	353_64
733607	3959	1	5	C	X	4	GGGGG	149107513	149107517	353_64
702767	1644	1	5	C	X	4	CCCCC	149251897	149251901	359_78
702768	1644	1	6	C	X	5	CCCCCC	149251917	149251922	359_78
86482	3927	1	8	C	X	7	GGGGGGGG	149262519	149262526	366_78
702944	1336	1	5	C	X	4	CCCCC	149546080	149546084	357_78
733807	1567	1	6	C	X	5	GGGGGG	149591602	149591607	337_47
86098	4260	1	8	C	X	7	CCCCCCCC	149705435	149705442	351_56
703013	4260	1	5	C	X	4	CCCCC	149705444	149705448	351_56
81254	3732	1	18	C	X	17	CCCCCCCCCCCCCCCCCC	150066528	150066545	364_78
86099	4059	1	8	C	X	7	CCCCCCCC	150220447	150220454	362_78
734059	3504	1	6	C	X	5	GGGGGG	150248482	150248487	367_78
85736	4170	1	9	C	X	8	GGGGGGGGG	150563485	150563493	356_76
81259	3726	1	17	C	X	16	CCCCCCCCCCCCCCCCC	151282197	151282213	342_47
81264	3727	1	17	C	X	16	GGGGGGGGGGGGGGGGG	151305891	151305907	361_78
202479	849	1	6	C	X	4	CCCCC	151987645	151987649	362_78
703733	849	1	6	C	X	5	CCCCCC	151987754	151987759	362_78
85401	4190	1	10	C	X	9	GGGGGGGGGG	152074258	152074267	354_68
81661	3977	1	10	C	X	9	CCCCCCCCCC	152140996	152141005	363_78
86109	4245	1	8	C	X	7	CCCCCCCC	152157498	152157505	360_78
734966	3976	1	5	C	X	4	GGGGG	152666486	152666490	353_64
704167	3976	1	6	C	X	5	CCCCCC	152666558	152666563	353_64
81664	3976	1	10	C	X	9	CCCCCCCCCC	152666604	152666613	353_64
704169	3976	1	5	C	X	4	CCCCC	152666684	152666688	353_64
85740	4277	1	9	C	X	8	GGGGGGGGG	152760198	152760206	361_78
735192	4189	1	5	C	X	4	GGGGG	152810454	152810458	352_60
85406	4189	1	10	C	X	9	GGGGGGGGGG	152810551	152810560	352_60
704429	4189	1	5	C	X	4	CCCCC	152810622	152810626	352_60
704473	2554	1	5	C	X	4	CCCCC	152836432	152836436	334_47
86112	4304	1	8	C	X	7	CCCCCCCC	152857059	152857066	363_78
704553	4062	1	5	C	X	4	CCCCC	152907580	152907584	350_52
704554	4062	1	5	C	X	4	CCCCC	152907615	152907619	350_52
735319	4062	1	6	C	X	5	GGGGGG	152907712	152907717	350_52
86493	4062	1	8	C	X	7	GGGGGGGG	152907719	152907726	350_52
85741	3955	1	9	C	X	8	GGGGGGGGG	152930341	152930349	351_56
704606	4061	1	5	C	X	4	CCCCC	152935331	152935335	357_78
86494	4061	1	8	C	X	7	GGGGGGGG	152935353	152935360	357_78
704607	4061	1	5	C	X	4	CCCCC	152935398	152935402	357_78
735361	4061	1	5	C	X	4	GGGGG	152935431	152935435	357_78
81378	3797	1	12	C	X	11	CCCCCCCCCCCC	152956348	152956359	360_78
86495	4064	1	8	C	X	7	GGGGGGGG	153042691	153042698	366_78
704935	4139	1	6	C	X	5	CCCCCC	153137302	153137307	354_68
86115	4139	1	8	C	X	7	CCCCCCCC	153137317	153137324	354_68
704936	4139	1	6	C	X	5	CCCCCC	153137326	153137331	354_68
85743	1022	1	9	C	X	8	GGGGGGGGG	153311400	153311408	354_68
86497	4065	1	8	C	X	7	GGGGGGGG	153364601	153364608	343_47
86498	3865	1	8	C	X	7	GGGGGGGG	153387731	153387738	351_56
736063	3866	1	6	C	X	5	GGGGGG	153549856	153549861	353_64
86499	3866	1	8	C	X	7	GGGGGGGG	153549863	153549870	353_64
705542	4289	1	6	C	X	5	CCCCCC	153687498	153687503	340_47
86120	4289	1	8	C	X	7	CCCCCCCC	153687507	153687514	340_47
85744	4058	1	9	C	X	8	GGGGGGGGG	153736685	153736693	354_68
204341	4058	1	7	C	X	6	GGGGGGG	153736695	153736701	354_68
705618	4058	1	5	C	X	4	CCCCC	153736762	153736766	354_68
85410	4188	1	10	C	X	9	GGGGGGGGGG	153979560	153979569	360_78
85745	4188	1	9	C	X	8	GGGGGGGGG	153979573	153979581	360_78
705777	4167	1	5	C	X	4	CCCCC	154013469	154013473	364_78
86123	4167	1	8	C	X	7	CCCCCCCC	154013484	154013491	364_78
705778	4167	1	5	C	X	4	CCCCC	154013514	154013518	364_78
61084	2275	2	29	AC	17	57	GTGTGTGTGTGTGTGTGTGTGTGTGTGTGTGTGTGTGTGTGTGTGTGTGTGTGTGTGT	82621	82678	345_47
71323	2424	2	22	AC	20	43	GTGTGTGTGTGTGTGTGTGTGTGTGTGTGTGTGTGTGTGTGTGT	329129	329172	350_52
41469	2004	2	16	AC	2	31	TGTGTGTGTGTGTGTGTGTGTGTGTGTGTGTG	681562	681593	355_72
37033	2723	2	15	AC	20	29	CACACACACACACACACACACACACACACA	723809	723838	340_47
35666	1798	2	31	AC	19	61	ACACACACACACACACACACACACACACACACACACACACACACACACACACACACACACAC	1795784	1795845	348_47
35703	1835	2	40	AC	4	79	ACACACACACACACACACACACACACACACACACACACACACACACACACACACACACACACACACACACACACACACAC	1953171	1953250	352_60
66227	2369	2	28	AC	12	55	TGTGTGTGTGTGTGTGTGTGTGTGTGTGTGTGTGTGTGTGTGTGTGTGTGTGTGTG	2467418	2467473	344_47
44557	2040	2	27	AC	20	53	TGTGTGTGTGTGTGTGTGTGTGTGTGTGTGTGTGTGTGTGTGTGTGTGTGTGTG	2569917	2569970	333_47
67971	2391	2	27	AC	18	53	TGTGTGTGTGTGTGTGTGTGTGTGTGTGTGTGTGTGTGTGTGTGTGTGTGTGTG	2605274	2605327	355_72
36048	1942	2	14	AC	Y	27	TGTGTGTGTGTGTGTGTGTGTGTGTGTG	2809976	2810003	336_47
35590	1729	2	19	AC	X	37	GTGTGTGTGTGTGTGTGTGTGTGTGTGTGTGTGTGTGT	3180272	3180309	365_78
29529	3482	2	18	AC	X	35	TGTGTGTGTGTGTGTGTGTGTGTGTGTGTGTGTGTG	3454257	3454292	361_78
50554	2117	2	26	AC	X	51	TGTGTGTGTGTGTGTGTGTGTGTGTGTGTGTGTGTGTGTGTGTGTGTGTGTG	3566648	3566699	332_47
66355	2370	2	18	AC	8	35	ACACACACACACACACACACACACACACACACACAC	3578143	3578178	349_48
42556	2017	2	28	AC	12	55	TGTGTGTGTGTGTGTGTGTGTGTGTGTGTGTGTGTGTGTGTGTGTGTGTGTGTGTG	3600999	3601054	347_47
26333	1377	2	13	AC	X	25	CACACACACACACACACACACACACA	3664009	3664034	365_78
62103	2292	2	29	AC	12	57	ACACACACACACACACACACACACACACACACACACACACACACACACACACACACAC	3769996	3770053	366_78
33391	1558	2	20	AC	X	39	ACACACACACACACACACACACACACACACACACACACAC	3918793	3918832	355_72
33837	2599	2	16	AC	X	31	TGTGTGTGTGTGTGTGTGTGTGTGTGTGTGTG	3951794	3951825	345_47
35635	1771	2	31	AC	12	61	GTGTGTGTGTGTGTGTGTGTGTGTGTGTGTGTGTGTGTGTGTGTGTGTGTGTGTGTGTGTGT	4105199	4105260	342_47
80775	2955	2	17	AC	X	33	ACACACACACACACACACACACACACACACACAC	4191195	4191228	337_47
34616	1581	2	20	AC	X	39	ACACACACACACACACACACACACACACACACACACACAC	4210466	4210505	343_47
80598	2682	2	18	AC	X	35	CACACACACACACACACACACACACACACACACACA	4435040	4435075	358_78
35653	1786	2	32	AC	16	63	GTGTGTGTGTGTGTGTGTGTGTGTGTGTGTGTGTGTGTGTGTGTGTGTGTGTGTGTGTGTGTGT	4533162	4533225	367_78
31501	1254	2	21	AC	X	41	CACACACACACACACACACACACACACACACACACACACACA	4657181	4657222	339_47
29356	1231	2	20	AC	X	39	TGTGTGTGTGTGTGTGTGTGTGTGTGTGTGTGTGTGTGTG	4668258	4668297	341_47
27242	857	2	28	AC	X	55	TGTGTGTGTGTGTGTGTGTGTGTGTGTGTGTGTGTGTGTGTGTGTGTGTGTGTGTG	5067344	5067399	356_76
31181	921	2	25	AC	X	49	GTGTGTGTGTGTGTGTGTGTGTGTGTGTGTGTGTGTGTGTGTGTGTGTGT	5122810	5122859	362_78
55949	2191	2	21	AC	4	41	TGTGTGTGTGTGTGTGTGTGTGTGTGTGTGTGTGTGTGTGTG	5165266	5165307	366_78
32329	1064	2	23	AC	X	45	TGTGTGTGTGTGTGTGTGTGTGTGTGTGTGTGTGTGTGTGTGTGTG	5179630	5179675	356_76
32723	927	2	25	AC	X	49	TGTGTGTGTGTGTGTGTGTGTGTGTGTGTGTGTGTGTGTGTGTGTGTGTG	5409890	5409939	340_47
35400	1445	2	16	AC	X	31	ACACACACACACACACACACACACACACACAC	5448574	5448605	366_78
34815	2538	2	13	AC	X	25	GTGTGTGTGTGTGTGTGTGTGTGTGT	5583955	5583980	361_78
48288	2079	2	20	AC	12	39	GTGTGTGTGTGTGTGTGTGTGTGTGTGTGTGTGTGTGTGT	5596047	5596086	352_60
33790	1570	2	20	AC	X	39	ACACACACACACACACACACACACACACACACACACACAC	5629240	5629279	367_78
64531	2330	2	17	AC	X	33	ACACACACACACACACACACACACACACACACAC	5691526	5691559	356_76
80534	2586	2	17	AC	X	33	TGTGTGTGTGTGTGTGTGTGTGTGTGTGTGTGTG	5711834	5711867	358_78
80767	2945	2	17	AC	X	33	ACACACACACACACACACACACACACACACACAC	5763916	5763949	341_47
80808	2995	2	18	AC	X	35	ACACACACACACACACACACACACACACACACACAC	5844831	5844866	358_78
64887	2338	2	20	AC	18	39	ACACACACACACACACACACACACACACACACACACACAC	5847758	5847797	359_78
26365	936	2	24	AC	X	47	GTGTGTGTGTGTGTGTGTGTGTGTGTGTGTGTGTGTGTGTGTGTGTGT	6013144	6013191	334_47
35562	1701	2	19	AC	X	37	ACACACACACACACACACACACACACACACACACACAC	6032563	6032600	346_47
33242	1283	2	21	AC	X	41	ACACACACACACACACACACACACACACACACACACACACAC	6058499	6058540	359_78
34570	2555	2	16	AC	X	31	TGTGTGTGTGTGTGTGTGTGTGTGTGTGTGTG	6128284	6128315	361_78
30664	3507	2	18	AC	X	35	CACACACACACACACACACACACACACACACACACA	6246810	6246845	355_72
29351	1482	2	20	AC	X	39	ACACACACACACACACACACACACACACACACACACACAC	6270941	6270980	345_47
27518	2974	2	15	AC	X	29	ACACACACACACACACACACACACACACAC	6405746	6405775	366_78
35734	1864	2	33	AC	7	65	GTGTGTGTGTGTGTGTGTGTGTGTGTGTGTGTGTGTGTGTGTGTGTGTGTGTGTGTGTGTGTGTGT	6532777	6532842	348_47
47936	2076	2	18	AC	Y	35	ACACACACACACACACACACACACACACACACACAC	6918870	6918905	357_78
56751	2200	2	20	AC	Y	39	TGTGTGTGTGTGTGTGTGTGTGTGTGTGTGTGTGTGTGTG	6983590	6983629	336_47
42339	2016	2	23	AC	Y	45	GTGTGTGTGTGTGTGTGTGTGTGTGTGTGTGTGTGTGTGTGTGTGT	7128622	7128667	336_47
29297	1481	2	20	AC	X	39	GTGTGTGTGTGTGTGTGTGTGTGTGTGTGTGTGTGTGTGT	7156163	7156202	357_78
29861	1130	2	22	AC	X	43	GTGTGTGTGTGTGTGTGTGTGTGTGTGTGTGTGTGTGTGTGTGT	7206681	7206724	365_78
34826	2533	2	14	AC	X	27	GTGTGTGTGTGTGTGTGTGTGTGTGTGT	7322648	7322675	336_47
30627	1050	2	23	AC	X	45	GTGTGTGTGTGTGTGTGTGTGTGTGTGTGTGTGTGTGTGTGTGTGT	7356560	7356605	364_78
35589	1728	2	19	AC	X	37	TGTGTGTGTGTGTGTGTGTGTGTGTGTGTGTGTGTGTG	7462611	7462648	333_47
35471	1625	2	19	AC	X	37	CACACACACACACACACACACACACACACACACACACA	7522851	7522888	347_47
80704	2838	2	18	AC	X	35	CACACACACACACACACACACACACACACACACACA	7571499	7571534	365_78
32891	1070	2	23	AC	X	45	TGTGTGTGTGTGTGTGTGTGTGTGTGTGTGTGTGTGTGTGTGTGTG	7607414	7607459	338_47
30870	1144	2	22	AC	X	43	CACACACACACACACACACACACACACACACACACACACACACA	7706698	7706741	367_78
31673	2652	2	11	AC	X	21	TGTGTGTGTGTGTGTGTGTGTG	7960250	7960271	363_78
29577	913	2	25	AC	X	49	GTGTGTGTGTGTGTGTGTGTGTGTGTGTGTGTGTGTGTGTGTGTGTGTGT	8064898	8064947	344_47
35519	1664	2	19	AC	X	37	TGTGTGTGTGTGTGTGTGTGTGTGTGTGTGTGTGTGTG	8169221	8169258	364_78
31648	3531	2	7	AC	X	13	ACACACACACACAC	8232552	8232565	353_64
31649	3531	2	18	AC	X	35	ACACACACACACACACACACACACACACACACACAC	8232568	8232603	353_64
28691	2900	2	16	AC	X	31	GTGTGTGTGTGTGTGTGTGTGTGTGTGTGTGT	8233298	8233329	333_47
116417	4309	2	16	AC	Y	32	ACACACACACACACACACACACACACACACACA	8377910	8377942	338_47
37082	1956	2	13	AC	Y	25	TGTGTGTGTGTGTGTGTGTGTGTGTG	8398306	8398331	356_76
117107	4360	2	17	AC	X	33	ACACACACACACACACACACACACACACACACAC	8493996	8494029	359_78
72204	2434	2	22	AC	Y	43	ACACACACACACACACACACACACACACACACACACACACACAC	8634382	8634425	352_60
117108	4344	2	18	AC	X	35	ACACACACACACACACACACACACACACACACACAC	8655635	8655670	357_78
30143	1498	2	20	AC	X	39	GTGTGTGTGTGTGTGTGTGTGTGTGTGTGTGTGTGTGTGT	8829414	8829453	367_78
35560	1699	2	19	AC	X	37	GTGTGTGTGTGTGTGTGTGTGTGTGTGTGTGTGTGTGT	8854131	8854168	345_47
80685	2799	2	18	AC	X	35	ACACACACACACACACACACACACACACACACACAC	9090301	9090336	364_78
26909	3000	2	15	AC	X	29	GTGTGTGTGTGTGTGTGTGTGTGTGTGTGT	9205636	9205665	353_64
31204	2757	2	14	AC	X	27	GTGTGTGTGTGTGTGTGTGTGTGTGTGT	9218806	9218833	361_78
67929	2388	2	15	AC	Y	29	TGTGTGTGTGTGTGTGTGTGTGTGTGTGTG	9465139	9465168	333_47
35513	1660	2	19	AC	X	37	GTGTGTGTGTGTGTGTGTGTGTGTGTGTGTGTGTGTGT	9577377	9577414	332_47
35514	1660	2	11	AC	X	21	GTGTGTGTGTGTGTGTGTGTGT	9577452	9577473	332_47
32544	1547	2	20	AC	X	39	CACACACACACACACACACACACACACACACACACACACA	9732545	9732584	344_47
73428	2449	2	16	AC	Y	31	CACACACACACACACACACACACACACACACA	10017071	10017102	357_78
35491	1642	2	19	AC	X	37	GTGTGTGTGTGTGTGTGTGTGTGTGTGTGTGTGTGTGT	10033358	10033395	340_47
30486	2787	2	13	AC	X	25	GTGTGTGTGTGTGTGTGTGTGTGTGT	10105151	10105176	339_47
54644	2172	2	17	AC	17	33	ACACACACACACACACACACACACACACACACAC	10112561	10112594	351_56
29624	1654	2	20	AC	X	39	GTGTGTGTGTGTGTGTGTGTGTGTGTGTGTGTGTGTGTGT	10192334	10192373	346_47
80531	2580	2	18	AC	X	35	CACACACACACACACACACACACACACACACACACA	10231547	10231582	367_78
868053	4372	2	7	AC	X	13	GTGTGTGTGTGTGT	10247234	10247247	337_47
118395	4372	2	12	AC	X	24	TGTGTGTGTGTGTGTGTGTGTGTGT	10247249	10247273	337_47
28421	956	2	24	AC	X	47	GTGTGTGTGTGTGTGTGTGTGTGTGTGTGTGTGTGTGTGTGTGTGTGT	10252494	10252541	356_76
30300	1501	2	20	AC	X	39	GTGTGTGTGTGTGTGTGTGTGTGTGTGTGTGTGTGTGTGT	10327528	10327567	359_78
33460	1559	2	20	AC	X	39	GTGTGTGTGTGTGTGTGTGTGTGTGTGTGTGTGTGTGTGT	10350722	10350761	335_47
30210	1238	2	21	AC	X	41	ACACACACACACACACACACACACACACACACACACACACAC	10561803	10561844	353_64
29778	1235	2	21	AC	X	41	ACACACACACACACACACACACACACACACACACACACACAC	10653918	10653959	338_47
32692	1551	2	20	AC	X	39	GTGTGTGTGTGTGTGTGTGTGTGTGTGTGTGTGTGTGTGT	10882999	10883038	335_47
37666	1963	2	28	AC	16	55	ACACACACACACACACACACACACACACACACACACACACACACACACACACACAC	11037749	11037804	365_78
80578	2648	2	17	AC	X	33	ACACACACACACACACACACACACACACACACAC	11103432	11103465	335_47
28262	3447	2	18	AC	X	35	TGTGTGTGTGTGTGTGTGTGTGTGTGTGTGTGTGTG	11203263	11203298	353_64
29205	862	2	28	AC	X	55	TGTGTGTGTGTGTGTGTGTGTGTGTGTGTGTGTGTGTGTGTGTGTGTGTGTGTGTG	11220110	11220165	363_78
26547	1191	2	21	AC	X	41	GTGTGTGTGTGTGTGTGTGTGTGTGTGTGTGTGTGTGTGTGT	11259652	11259693	351_56
35292	1322	2	19	AC	X	37	TGTGTGTGTGTGTGTGTGTGTGTGTGTGTGTGTGTGTG	11284154	11284191	343_47
117116	4323	2	22	AC	X	44	ACACACACACACACACACACACACACACACACACACACACACACA	11338887	11338931	338_47
28827	1472	2	20	AC	X	39	ACACACACACACACACACACACACACACACACACACACAC	11369168	11369207	339_47
33557	995	2	24	AC	X	47	GTGTGTGTGTGTGTGTGTGTGTGTGTGTGTGTGTGTGTGTGTGTGTGT	11371670	11371717	364_78
39667	1983	2	27	AC	17	53	TGTGTGTGTGTGTGTGTGTGTGTGTGTGTGTGTGTGTGTGTGTGTGTGTGTGTG	11434529	11434582	359_78
31478	1530	2	20	AC	X	39	GTGTGTGTGTGTGTGTGTGTGTGTGTGTGTGTGTGTGTGT	11468324	11468363	364_78
80648	2750	2	17	AC	X	33	CACACACACACACACACACACACACACACACACA	11532959	11532992	335_47
34086	999	2	24	AC	X	47	GTGTGTGTGTGTGTGTGTGTGTGTGTGTGTGTGTGTGTGTGTGTGTGT	11545132	11545179	366_78
80580	2654	2	18	AC	X	35	GTGTGTGTGTGTGTGTGTGTGTGTGTGTGTGTGTGT	11647105	11647140	362_78
35365	1396	2	8	AC	X	15	ACACACACACACACAC	11680528	11680543	363_78
80593	2677	2	18	AC	X	35	GTGTGTGTGTGTGTGTGTGTGTGTGTGTGTGTGTGT	11706803	11706838	365_78
28885	2881	2	14	AC	X	27	TGTGTGTGTGTGTGTGTGTGTGTGTGTG	11763183	11763210	341_47
27856	946	2	24	AC	X	47	TGTGTGTGTGTGTGTGTGTGTGTGTGTGTGTGTGTGTGTGTGTGTGTG	11843310	11843357	360_78
35765	1893	2	31	AC	12	61	ACACACACACACACACACACACACACACACACACACACACACACACACACACACACACACAC	11902223	11902284	333_47
54537	2169	2	19	AC	16	37	TGTGTGTGTGTGTGTGTGTGTGTGTGTGTGTGTGTGTG	12209343	12209380	364_78
32877	2659	2	15	AC	X	29	GTGTGTGTGTGTGTGTGTGTGTGTGTGTGT	12469853	12469882	346_47
80741	2888	2	17	AC	X	33	ACACACACACACACACACACACACACACACACAC	12581359	12581392	354_68
26626	3405	2	16	AC	X	31	GTGTGTGTGTGTGTGTGTGTGTGTGTGTGTGT	12819341	12819372	348_47
78147	2501	2	27	AC	9	53	ACACACACACACACACACACACACACACACACACACACACACACACACACACAC	12845585	12845638	332_47
32415	2698	2	16	AC	X	31	ACACACACACACACACACACACACACACACAC	12922783	12922814	341_47
29428	3475	2	10	AC	X	19	TGTGTGTGTGTGTGTGTGTG	12977097	12977116	364_78
29431	3475	2	16	AC	X	31	ACACACACACACACACACACACACACACACAC	12977165	12977196	364_78
41644	2720	2	28	AC	16	55	GTGTGTGTGTGTGTGTGTGTGTGTGTGTGTGTGTGTGTGTGTGTGTGTGTGTGTGT	13037132	13037187	344_47
27491	1018	2	23	AC	X	45	TGTGTGTGTGTGTGTGTGTGTGTGTGTGTGTGTGTGTGTGTGTGTG	13179566	13179611	361_78
69206	2406	2	23	AC	9	45	CACACACACACACACACACACACACACACACACACACACACACACA	13203728	13203773	352_60
31708	2736	2	14	AC	X	27	GTGTGTGTGTGTGTGTGTGTGTGTGTGT	13235562	13235589	356_76
35430	1590	2	19	AC	X	37	ACACACACACACACACACACACACACACACACACACAC	13305371	13305408	353_64
26349	1095	2	22	AC	X	43	CACACACACACACACACACACACACACACACACACACACACACA	13406861	13406904	351_56
34066	1176	2	22	AC	X	43	ACACACACACACACACACACACACACACACACACACACACACAC	13457089	13457132	360_78
28909	1475	2	20	AC	X	39	TGTGTGTGTGTGTGTGTGTGTGTGTGTGTGTGTGTGTGTG	13489131	13489170	341_47
30292	1240	2	21	AC	X	41	ACACACACACACACACACACACACACACACACACACACACAC	13552916	13552957	335_47
31877	2731	2	14	AC	X	27	GTGTGTGTGTGTGTGTGTGTGTGTGTGT	13578208	13578235	362_78
30239	973	2	24	AC	X	47	ACACACACACACACACACACACACACACACACACACACACACACACAC	13849297	13849344	358_78
38588	1973	2	22	AC	16	43	ACACACACACACACACACACACACACACACACACACACACACAC	13885412	13885455	365_78
31152	1528	2	20	AC	X	39	TGTGTGTGTGTGTGTGTGTGTGTGTGTGTGTGTGTGTGTG	13934783	13934822	340_47
61593	2281	2	27	AC	3	53	TGTGTGTGTGTGTGTGTGTGTGTGTGTGTGTGTGTGTGTGTGTGTGTGTGTGTG	14047474	14047527	331_47
31508	1151	2	22	AC	X	43	GTGTGTGTGTGTGTGTGTGTGTGTGTGTGTGTGTGTGTGTGTGT	14070509	14070552	345_47
36412	1949	2	19	AC	12	37	ACACACACACACACACACACACACACACACACACACAC	14123621	14123658	338_47
30445	2790	2	14	AC	X	27	ACACACACACACACACACACACACACAC	14273297	14273324	331_47
26724	1193	2	21	AC	X	41	ACACACACACACACACACACACACACACACACACACACACAC	14294597	14294638	332_47
80626	2726	2	16	AC	X	31	ACACACACACACACACACACACACACACACAC	14303041	14303072	336_47
80682	2793	2	17	AC	X	33	ACACACACACACACACACACACACACACACACAC	14359457	14359490	334_47
26549	3402	2	16	AC	X	31	CACACACACACACACACACACACACACACACA	14472311	14472342	366_78
31603	1532	2	20	AC	X	39	CACACACACACACACACACACACACACACACACACACACA	14599889	14599928	357_78
30816	918	2	25	AC	X	49	GTGTGTGTGTGTGTGTGTGTGTGTGTGTGTGTGTGTGTGTGTGTGTGTGT	14622666	14622715	353_64
79493	2518	2	16	AC	Y	31	ACACACACACACACACACACACACACACACAC	14627385	14627416	354_68
31443	878	2	27	AC	X	53	TGTGTGTGTGTGTGTGTGTGTGTGTGTGTGTGTGTGTGTGTGTGTGTGTGTGTG	14709394	14709447	338_47
31507	854	2	29	AC	X	57	ACACACACACACACACACACACACACACACACACACACACACACACACACACACACAC	14749014	14749071	334_47
26331	1318	2	20	AC	X	39	ACACACACACACACACACACACACACACACACACACACAC	14917688	14917727	344_47
58839	2235	2	30	AC	20	59	TGTGTGTGTGTGTGTGTGTGTGTGTGTGTGTGTGTGTGTGTGTGTGTGTGTGTGTGTGTG	15031985	15032044	332_47
80781	2965	2	17	AC	X	33	GTGTGTGTGTGTGTGTGTGTGTGTGTGTGTGTGT	15089165	15089198	344_47
34173	3615	2	16	AC	X	31	ACACACACACACACACACACACACACACACAC	15220337	15220368	344_47
35442	1599	2	19	AC	X	37	ACACACACACACACACACACACACACACACACACACAC	15221433	15221470	360_78
66407	2371	2	20	AC	3	39	GTGTGTGTGTGTGTGTGTGTGTGTGTGTGTGTGTGTGTGT	15335798	15335837	347_47
32453	3563	2	17	AC	X	33	CACACACACACACACACACACACACACACACACA	15357423	15357456	356_76
32454	3563	2	8	AC	X	15	ACACACACACACACAC	15357458	15357473	356_76
56483	2197	2	27	AC	6	53	CACACACACACACACACACACACACACACACACACACACACACACACACACACA	15404751	15404804	358_78
74492	2459	2	24	AC	11	47	CACACACACACACACACACACACACACACACACACACACACACACACA	15524369	15524416	349_48
61530	2280	2	18	AC	Y	35	ACACACACACACACACACACACACACACACACACAC	15548848	15548883	344_47
28958	1034	2	23	AC	X	45	ACACACACACACACACACACACACACACACACACACACACACACAC	15568789	15568834	360_78
117474	4385	2	20	AC	X	40	TGTGTGTGTGTGTGTGTGTGTGTGTGTGTGTGTGTGTGTGT	15580832	15580872	359_78
73625	2451	2	30	AC	11	59	ACACACACACACACACACACACACACACACACACACACACACACACACACACACACACAC	15617637	15617696	354_68
29700	852	2	29	AC	X	57	GTGTGTGTGTGTGTGTGTGTGTGTGTGTGTGTGTGTGTGTGTGTGTGTGTGTGTGTGT	15689003	15689060	331_47
33617	1564	2	20	AC	X	39	CACACACACACACACACACACACACACACACACACACACA	15689968	15690007	366_78
80761	2933	2	18	AC	X	35	GTGTGTGTGTGTGTGTGTGTGTGTGTGTGTGTGTGT	15889743	15889778	346_47
35441	1598	2	19	AC	X	37	GTGTGTGTGTGTGTGTGTGTGTGTGTGTGTGTGTGTGT	15941382	15941419	361_78
31675	2739	2	16	AC	X	31	TGTGTGTGTGTGTGTGTGTGTGTGTGTGTGTG	16078290	16078321	335_47
117124	4342	2	18	AC	X	36	ACACACACACACACACACACACACACACACACACACA	16118249	16118285	353_64
80774	2954	2	18	AC	X	35	TGTGTGTGTGTGTGTGTGTGTGTGTGTGTGTGTGTG	16212943	16212978	340_47
80765	2936	2	18	AC	X	35	TGTGTGTGTGTGTGTGTGTGTGTGTGTGTGTGTGTG	16219293	16219328	362_78
31470	982	2	24	AC	X	47	GTGTGTGTGTGTGTGTGTGTGTGTGTGTGTGTGTGTGTGTGTGTGTGT	16280993	16281040	338_47
32708	3570	2	18	AC	X	35	ACACACACACACACACACACACACACACACACACAC	16387300	16387335	359_78
47088	2068	2	18	AC	Y	35	TGTGTGTGTGTGTGTGTGTGTGTGTGTGTGTGTGTG	16514305	16514340	366_78
72793	2445	2	12	AC	Y	23	GTGTGTGTGTGTGTGTGTGTGTGT	16651980	16652003	344_47
33607	1563	2	20	AC	X	39	TGTGTGTGTGTGTGTGTGTGTGTGTGTGTGTGTGTGTGTG	16794558	16794597	359_78
44877	2047	2	15	AC	7	29	ACACACACACACACACACACACACACACAC	16843892	16843921	348_47
31518	866	2	28	AC	X	55	GTGTGTGTGTGTGTGTGTGTGTGTGTGTGTGTGTGTGTGTGTGTGTGTGTGTGTGT	16848954	16849009	331_47
117126	4310	2	30	AC	X	59	ACACACACACACACACACACACACACACACACACACACACACACACACACACACACACAC	16969624	16969683	343_47
26496	1190	2	21	AC	X	41	TGTGTGTGTGTGTGTGTGTGTGTGTGTGTGTGTGTGTGTGTG	17029181	17029222	336_47
27720	1021	2	23	AC	X	45	GTGTGTGTGTGTGTGTGTGTGTGTGTGTGTGTGTGTGTGTGTGTGT	17313160	17313205	348_47
32199	2712	2	18	AC	X	35	CACACACACACACACACACACACACACACACACACA	17380595	17380630	332_47
34329	2568	2	13	AC	X	25	TGTGTGTGTGTGTGTGTGTGTGTGTG	17434916	17434941	334_47
80661	2769	2	17	AC	X	33	TGTGTGTGTGTGTGTGTGTGTGTGTGTGTGTGTG	17447348	17447381	336_47
31495	3525	2	8	AC	X	15	CACACACACACACACA	17465879	17465894	353_64
31496	3525	2	17	AC	X	33	CACACACACACACACACACACACACACACACACA	17465909	17465942	353_64
30014	970	2	24	AC	X	47	ACACACACACACACACACACACACACACACACACACACACACACACAC	17559890	17559937	355_72
26896	1195	2	21	AC	X	41	TGTGTGTGTGTGTGTGTGTGTGTGTGTGTGTGTGTGTGTGTG	17575231	17575272	338_47
30884	1145	2	23	AC	X	45	CACACACACACACACACACACACACACACACACACACACACACACA	17579696	17579741	360_78
76942	2484	2	20	AC	7	39	ACACACACACACACACACACACACACACACACACACACAC	17582560	17582599	348_47
32410	2699	2	13	AC	X	25	TGTGTGTGTGTGTGTGTGTGTGTGTG	17610132	17610157	336_47
34176	1575	2	20	AC	X	39	CACACACACACACACACACACACACACACACACACACACA	17622349	17622388	333_47
30840	1143	2	22	AC	X	43	GTGTGTGTGTGTGTGTGTGTGTGTGTGTGTGTGTGTGTGTGTGT	17741847	17741890	340_47
34461	1578	2	20	AC	X	39	CACACACACACACACACACACACACACACACACACACACA	17833444	17833483	346_47
35334	1376	2	8	AC	X	15	ACACACACACACACAC	17856761	17856776	363_78
35335	1376	2	13	AC	X	25	CACACACACACACACACACACACACA	17856779	17856804	363_78
32706	900	2	26	AC	X	51	ACACACACACACACACACACACACACACACACACACACACACACACACACAC	17977198	17977249	359_78
40753	1993	2	7	AC	Y	13	ACACACACACACAC	18017153	18017166	338_47
73144	2447	2	28	AC	4	55	ACACACACACACACACACACACACACACACACACACACACACACACACACACACAC	18277507	18277562	337_47
39921	1984	2	15	AC	Y	29	TGTGTGTGTGTGTGTGTGTGTGTGTGTGTG	18556557	18556586	366_78
53843	2161	2	24	AC	Y	47	GTGTGTGTGTGTGTGTGTGTGTGTGTGTGTGTGTGTGTGTGTGTGTGT	18639019	18639066	362_78
28201	1118	2	22	AC	X	43	GTGTGTGTGTGTGTGTGTGTGTGTGTGTGTGTGTGTGTGTGTGT	18669341	18669384	354_68
28000	1208	2	21	AC	X	41	GTGTGTGTGTGTGTGTGTGTGTGTGTGTGTGTGTGTGTGTGT	18718360	18718401	331_47
80540	2595	2	18	AC	X	35	ACACACACACACACACACACACACACACACACACAC	19054735	19054770	338_47
28075	1210	2	21	AC	X	41	TGTGTGTGTGTGTGTGTGTGTGTGTGTGTGTGTGTGTGTGTG	19119220	19119261	335_47
33698	2610	2	16	AC	X	31	CACACACACACACACACACACACACACACACA	19224014	19224045	360_78
63360	2313	2	28	AC	12	55	TGTGTGTGTGTGTGTGTGTGTGTGTGTGTGTGTGTGTGTGTGTGTGTGTGTGTGTG	19350611	19350666	345_47
32550	2683	2	13	AC	X	25	TGTGTGTGTGTGTGTGTGTGTGTGTG	19357682	19357707	366_78
75295	2465	2	20	AC	Y	39	GTGTGTGTGTGTGTGTGTGTGTGTGTGTGTGTGTGTGTGT	19479689	19479728	352_60
33355	1166	2	22	AC	X	43	ACACACACACACACACACACACACACACACACACACACACACAC	19508259	19508302	352_60
27432	1338	2	20	AC	X	39	ACACACACACACACACACACACACACACACACACACACAC	19736258	19736297	331_47
35255	1008	2	12	AC	X	23	GTGTGTGTGTGTGTGTGTGTGTGT	19740650	19740673	338_47
35256	1008	2	23	AC	X	45	GTGTGTGTGTGTGTGTGTGTGTGTGTGTGTGTGTGTGTGTGTGTGT	19740688	19740733	338_47
80621	2713	2	17	AC	X	33	ACACACACACACACACACACACACACACACACAC	19816009	19816042	344_47
73431	2450	2	23	AC	11	45	GTGTGTGTGTGTGTGTGTGTGTGTGTGTGTGTGTGTGTGTGTGTGT	20122093	20122138	355_72
62562	2301	2	28	AC	12	55	ACACACACACACACACACACACACACACACACACACACACACACACACACACACAC	20168476	20168531	334_47
35437	1595	2	19	AC	X	37	ACACACACACACACACACACACACACACACACACACAC	20316603	20316640	356_76
27346	1200	2	21	AC	X	41	ACACACACACACACACACACACACACACACACACACACACAC	20338296	20338337	348_47
41730	2008	2	16	AC	X	31	TGTGTGTGTGTGTGTGTGTGTGTGTGTGTGTG	20554151	20554182	333_47
78041	2498	2	27	AC	6	53	ACACACACACACACACACACACACACACACACACACACACACACACACACACAC	20613222	20613275	352_60
31935	924	2	26	AC	X	51	TGTGTGTGTGTGTGTGTGTGTGTGTGTGTGTGTGTGTGTGTGTGTGTGTGTG	20780069	20780120	364_78
43657	2029	2	19	AC	Y	37	TGTGTGTGTGTGTGTGTGTGTGTGTGTGTGTGTGTGTG	20804005	20804042	355_72
29114	1126	2	22	AC	X	43	GTGTGTGTGTGTGTGTGTGTGTGTGTGTGTGTGTGTGTGTGTGT	21022835	21022878	354_68
35743	1873	2	32	AC	8	63	GTGTGTGTGTGTGTGTGTGTGTGTGTGTGTGTGTGTGTGTGTGTGTGTGTGTGTGTGTGTGTGT	21029007	21029070	363_78
42196	2014	2	30	AC	17	59	ACACACACACACACACACACACACACACACACACACACACACACACACACACACACACAC	21043793	21043852	331_47
28724	1471	2	20	AC	X	39	CACACACACACACACACACACACACACACACACACACACA	21103191	21103230	358_78
71356	2425	2	22	AC	Y	43	ACACACACACACACACACACACACACACACACACACACACACAC	21118159	21118202	358_78
43459	2025	2	17	AC	20	33	TGTGTGTGTGTGTGTGTGTGTGTGTGTGTGTGTG	21128603	21128636	362_78
35613	1750	2	33	AC	1	65	TGTGTGTGTGTGTGTGTGTGTGTGTGTGTGTGTGTGTGTGTGTGTGTGTGTGTGTGTGTGTGTGTG	21270468	21270533	332_47
34635	3626	2	16	AC	X	31	TGTGTGTGTGTGTGTGTGTGTGTGTGTGTGTG	21428151	21428182	343_47
37878	1968	2	23	AC	14	45	GTGTGTGTGTGTGTGTGTGTGTGTGTGTGTGTGTGTGTGTGTGTGT	21442117	21442162	362_78
31467	1252	2	21	AC	X	41	ACACACACACACACACACACACACACACACACACACACACAC	21451772	21451813	359_78
43898	2032	2	17	AC	Y	33	TGTGTGTGTGTGTGTGTGTGTGTGTGTGTGTGTG	21547860	21547893	341_47
78056	2499	2	30	AC	8	59	ACACACACACACACACACACACACACACACACACACACACACACACACACACACACACAC	21621463	21621522	360_78
27498	1112	2	22	AC	X	43	ACACACACACACACACACACACACACACACACACACACACACAC	21694590	21694633	363_78
65417	2347	2	17	AC	Y	33	GTGTGTGTGTGTGTGTGTGTGTGTGTGTGTGTGT	22107635	22107668	342_47
34030	998	2	24	AC	X	47	TGTGTGTGTGTGTGTGTGTGTGTGTGTGTGTGTGTGTGTGTGTGTGTG	22131124	22131171	357_78
35320	1365	2	16	AC	X	31	GTGTGTGTGTGTGTGTGTGTGTGTGTGTGTGT	22267326	22267357	334_47
29566	2847	2	18	AC	X	35	TGTGTGTGTGTGTGTGTGTGTGTGTGTGTGTGTGTG	22347329	22347364	365_78
35338	1380	2	12	AC	X	23	TGTGTGTGTGTGTGTGTGTGTGTG	22530656	22530679	357_78
33549	2621	2	14	AC	X	27	ACACACACACACACACACACACACACAC	22703328	22703355	355_72
26790	3007	2	15	AC	X	29	GTGTGTGTGTGTGTGTGTGTGTGTGTGTGT	22704245	22704274	363_78
29908	872	2	27	AC	X	53	CACACACACACACACACACACACACACACACACACACACACACACACACACACA	22778050	22778103	348_47
33139	3585	2	16	AC	X	31	ACACACACACACACACACACACACACACACAC	22792735	22792766	350_52
30799	2218	2	18	AC	X	35	ACACACACACACACACACACACACACACACACACAC	22823125	22823160	337_47
34050	868	2	28	AC	X	55	GTGTGTGTGTGTGTGTGTGTGTGTGTGTGTGTGTGTGTGTGTGTGTGTGTGTGTGT	22947714	22947769	348_47
45306	2051	2	16	AC	1	31	ACACACACACACACACACACACACACACACAC	22969874	22969905	360_78
117141	4311	2	27	AC	X	53	ACACACACACACACACACACACACACACACACACACACACACACACACACACAC	22994717	22994770	366_78
35382	1423	2	14	AC	X	27	TGTGTGTGTGTGTGTGTGTGTGTGTGTG	23184563	23184590	364_78
29188	1035	2	23	AC	X	45	CACACACACACACACACACACACACACACACACACACACACACACA	23292950	23292995	359_78
33677	1169	2	22	AC	X	43	ACACACACACACACACACACACACACACACACACACACACACAC	23382489	23382532	360_78
28097	1211	2	21	AC	X	41	ACACACACACACACACACACACACACACACACACACACACAC	23412527	23412568	355_72
30744	916	2	25	AC	X	49	ACACACACACACACACACACACACACACACACACACACACACACACACAC	23423785	23423834	358_78
35348	1385	2	11	AC	X	21	GTGTGTGTGTGTGTGTGTGTGT	23588909	23588930	345_47
44136	2034	2	29	AC	21	57	TGTGTGTGTGTGTGTGTGTGTGTGTGTGTGTGTGTGTGTGTGTGTGTGTGTGTGTGTG	23693046	23693103	344_47
58207	2224	2	24	AC	Y	47	ACACACACACACACACACACACACACACACACACACACACACACACAC	23773324	23773371	366_78
116504	4305	2	20	AC	Y	40	ACACACACACACACACACACACACACACACACACACACACA	23969675	23969715	355_72
27905	3438	2	16	AC	X	31	TGTGTGTGTGTGTGTGTGTGTGTGTGTGTGTG	24021765	24021796	345_47
40525	1991	2	13	AC	Y	25	ACACACACACACACACACACACACAC	24355622	24355647	367_78
77021	2485	2	28	AC	22	55	TGTGTGTGTGTGTGTGTGTGTGTGTGTGTGTGTGTGTGTGTGTGTGTGTGTGTGTG	24356795	24356850	338_47
33746	1294	2	21	AC	X	41	ACACACACACACACACACACACACACACACACACACACACAC	24419232	24419273	357_78
60657	2270	2	15	AC	4	29	GTGTGTGTGTGTGTGTGTGTGTGTGTGTGT	24420976	24421005	358_78
35687	1819	2	36	AC	22	71	TGTGTGTGTGTGTGTGTGTGTGTGTGTGTGTGTGTGTGTGTGTGTGTGTGTGTGTGTGTGTGTGTGTGTGTG	24439267	24439338	342_47
33199	1282	2	21	AC	X	41	CACACACACACACACACACACACACACACACACACACACACA	24536955	24536996	365_78
27934	3439	2	16	AC	X	31	TGTGTGTGTGTGTGTGTGTGTGTGTGTGTGTG	24759233	24759264	359_78
27935	3439	2	9	AC	X	17	GTGTGTGTGTGTGTGTGT	24759270	24759287	359_78
33789	1081	2	23	AC	X	45	GTGTGTGTGTGTGTGTGTGTGTGTGTGTGTGTGTGTGTGTGTGTGT	24820042	24820087	356_76
29793	2831	2	16	AC	X	31	GTGTGTGTGTGTGTGTGTGTGTGTGTGTGTGT	25143461	25143492	367_78
41768	2009	2	27	AC	3	53	TGTGTGTGTGTGTGTGTGTGTGTGTGTGTGTGTGTGTGTGTGTGTGTGTGTGTG	25228377	25228430	367_78
29254	2864	2	13	AC	X	25	TGTGTGTGTGTGTGTGTGTGTGTGTG	25276876	25276901	344_47
29902	2826	2	13	AC	X	25	TGTGTGTGTGTGTGTGTGTGTGTGTG	25289463	25289488	331_47
33490	2627	2	16	AC	X	31	TGTGTGTGTGTGTGTGTGTGTGTGTGTGTGTG	25410380	25410411	348_47
27295	1110	2	22	AC	X	43	GTGTGTGTGTGTGTGTGTGTGTGTGTGTGTGTGTGTGTGTGTGT	25617154	25617197	332_47
33255	2639	2	14	AC	X	27	ACACACACACACACACACACACACACAC	25692719	25692746	333_47
70994	2423	2	26	AC	8	51	ACACACACACACACACACACACACACACACACACACACACACACACACACAC	25791741	25791792	349_48
35713	1844	2	31	AC	5	61	CACACACACACACACACACACACACACACACACACACACACACACACACACACACACACACA	25793978	25794039	365_78
32122	1062	2	23	AC	X	45	ACACACACACACACACACACACACACACACACACACACACACACAC	25860832	25860877	357_78
32646	1548	2	20	AC	X	39	ACACACACACACACACACACACACACACACACACACACAC	25864389	25864428	336_47
65247	2342	2	29	AC	4	57	TGTGTGTGTGTGTGTGTGTGTGTGTGTGTGTGTGTGTGTGTGTGTGTGTGTGTGTGTG	25959294	25959351	356_76
32053	855	2	29	AC	X	57	CACACACACACACACACACACACACACACACACACACACACACACACACACACACACA	25971976	25972033	340_47
28591	2908	2	8	AC	X	15	ACACACACACACACAC	25992565	25992580	363_78
44385	2035	2	29	AC	16	57	GTGTGTGTGTGTGTGTGTGTGTGTGTGTGTGTGTGTGTGTGTGTGTGTGTGTGTGTGT	26005271	26005328	336_47
64215	2324	2	28	AC	22	55	ACACACACACACACACACACACACACACACACACACACACACACACACACACACAC	26343454	26343509	345_47
34554	1311	2	21	AC	X	41	ACACACACACACACACACACACACACACACACACACACACAC	26394880	26394921	359_78
29152	1227	2	21	AC	X	41	CACACACACACACACACACACACACACACACACACACACACA	26471572	26471613	364_78
41437	2003	2	20	AC	11	39	ACACACACACACACACACACACACACACACACACACACAC	26581383	26581422	361_78
63358	2312	2	28	AC	10	55	ACACACACACACACACACACACACACACACACACACACACACACACACACACACAC	26601978	26602033	365_78
59354	2244	2	27	AC	11	53	ACACACACACACACACACACACACACACACACACACACACACACACACACACAC	26727473	26727526	362_78
35492	1643	2	19	AC	X	37	GTGTGTGTGTGTGTGTGTGTGTGTGTGTGTGTGTGTGT	26824057	26824094	359_78
30652	2154	2	14	AC	X	27	ACACACACACACACACACACACACACAC	26859647	26859674	364_78
80720	2860	2	18	AC	X	35	ACACACACACACACACACACACACACACACACACAC	27136547	27136582	359_78
35539	1679	2	19	AC	X	37	ACACACACACACACACACACACACACACACACACACAC	27360635	27360672	340_47
49445	2096	2	27	AC	17	53	CACACACACACACACACACACACACACACACACACACACACACACACACACACA	27457493	27457546	333_47
29890	1043	2	23	AC	X	45	TGTGTGTGTGTGTGTGTGTGTGTGTGTGTGTGTGTGTGTGTGTGTG	27506635	27506680	340_47
59816	2256	2	24	AC	15	47	GTGTGTGTGTGTGTGTGTGTGTGTGTGTGTGTGTGTGTGTGTGTGTGT	27530402	27530449	361_78
33401	930	2	25	AC	X	49	ACACACACACACACACACACACACACACACACACACACACACACACACAC	27587064	27587113	362_78
80686	2806	2	18	AC	X	35	ACACACACACACACACACACACACACACACACACAC	27671843	27671878	346_47
56463	2196	2	29	AC	10	57	GTGTGTGTGTGTGTGTGTGTGTGTGTGTGTGTGTGTGTGTGTGTGTGTGTGTGTGTGT	27945751	27945808	359_78
28979	2879	2	15	AC	X	29	TGTGTGTGTGTGTGTGTGTGTGTGTGTGTG	27994480	27994509	348_47
35366	1397	2	7	AC	X	13	TGTGTGTGTGTGTG	27997171	27997184	343_47
31146	2761	2	14	AC	X	27	ACACACACACACACACACACACACACAC	28062547	28062574	331_47
31117	877	2	27	AC	X	53	ACACACACACACACACACACACACACACACACACACACACACACACACACACAC	28085605	28085658	337_47
33105	1280	2	21	AC	X	41	ACACACACACACACACACACACACACACACACACACACACAC	28097390	28097431	356_76
118080	4320	2	15	AC	X	29	ACACACACACACACACACACACACACACAC	28246825	28246854	347_47
117148	4320	2	23	AC	X	45	ACACACACACACACACACACACACACACACACACACACACACACAC	28246861	28246906	347_47
27778	3432	2	17	AC	X	33	ACACACACACACACACACACACACACACACACAC	28283707	28283740	347_47
34566	1185	2	22	AC	X	43	GTGTGTGTGTGTGTGTGTGTGTGTGTGTGTGTGTGTGTGTGTGT	28422442	28422485	357_78
31714	1534	2	20	AC	X	39	GTGTGTGTGTGTGTGTGTGTGTGTGTGTGTGTGTGTGTGT	28456289	28456328	364_78
35592	1731	2	19	AC	X	37	CACACACACACACACACACACACACACACACACACACA	28562794	28562831	356_76
30776	1517	2	20	AC	X	39	TGTGTGTGTGTGTGTGTGTGTGTGTGTGTGTGTGTGTGTG	28606324	28606363	331_47
80556	2624	2	17	AC	X	33	ACACACACACACACACACACACACACACACACAC	28627746	28627779	353_64
64381	2327	2	29	AC	7	57	TGTGTGTGTGTGTGTGTGTGTGTGTGTGTGTGTGTGTGTGTGTGTGTGTGTGTGTGTG	28647353	28647410	335_47
29245	871	2	27	AC	X	53	GTGTGTGTGTGTGTGTGTGTGTGTGTGTGTGTGTGTGTGTGTGTGTGTGTGTGT	28678204	28678257	358_78
80649	2751	2	18	AC	X	35	CACACACACACACACACACACACACACACACACACA	28722914	28722949	365_78
35479	1631	2	18	AC	X	35	CACACACACACACACACACACACACACACACACACA	28780904	28780939	331_47
29088	2872	2	15	AC	X	29	TGTGTGTGTGTGTGTGTGTGTGTGTGTGTG	28785833	28785862	355_72
35578	1717	2	19	AC	X	37	TGTGTGTGTGTGTGTGTGTGTGTGTGTGTGTGTGTGTG	28832459	28832496	359_78
32080	925	2	25	AC	X	49	TGTGTGTGTGTGTGTGTGTGTGTGTGTGTGTGTGTGTGTGTGTGTGTGTG	28849144	28849193	332_47
29810	1042	2	23	AC	X	45	TGTGTGTGTGTGTGTGTGTGTGTGTGTGTGTGTGTGTGTGTGTGTG	29024765	29024810	353_64
68378	2401	2	28	AC	3	55	GTGTGTGTGTGTGTGTGTGTGTGTGTGTGTGTGTGTGTGTGTGTGTGTGTGTGTGT	29072189	29072244	332_47
59015	2238	2	29	AC	7	57	TGTGTGTGTGTGTGTGTGTGTGTGTGTGTGTGTGTGTGTGTGTGTGTGTGTGTGTGTG	29109387	29109444	336_47
35525	1668	2	19	AC	X	37	CACACACACACACACACACACACACACACACACACACA	29140527	29140564	332_47
35417	1467	2	20	AC	X	39	CACACACACACACACACACACACACACACACACACACACA	29235895	29235934	332_47
32551	899	2	26	AC	X	51	ACACACACACACACACACACACACACACACACACACACACACACACACACAC	29239738	29239789	363_78
27680	1020	2	23	AC	X	45	CACACACACACACACACACACACACACACACACACACACACACACA	29246296	29246341	333_47
54663	2174	2	16	AC	9	31	ACACACACACACACACACACACACACACACAC	29259420	29259451	337_47
54664	2174	2	8	AC	9	15	GTGTGTGTGTGTGTGT	29259471	29259486	337_47
54665	2174	2	8	AC	9	15	GTGTGTGTGTGTGTGT	29259491	29259506	337_47
45652	2056	2	29	AC	15	57	GTGTGTGTGTGTGTGTGTGTGTGTGTGTGTGTGTGTGTGTGTGTGTGTGTGTGTGTGT	29331302	29331359	335_47
35425	1584	2	19	AC	X	37	ACACACACACACACACACACACACACACACACACACAC	29357193	29357230	347_47
40108	1985	2	29	AC	7	57	ACACACACACACACACACACACACACACACACACACACACACACACACACACACACAC	29444781	29444838	354_68
80830	3017	2	17	AC	X	33	GTGTGTGTGTGTGTGTGTGTGTGTGTGTGTGTGT	29458108	29458141	364_78
29409	1232	2	21	AC	X	41	ACACACACACACACACACACACACACACACACACACACACAC	29467856	29467897	366_78
72367	2439	2	29	AC	22	57	GTGTGTGTGTGTGTGTGTGTGTGTGTGTGTGTGTGTGTGTGTGTGTGTGTGTGTGTGT	29617056	29617113	364_78
35239	869	2	28	AC	X	55	ACACACACACACACACACACACACACACACACACACACACACACACACACACACAC	29623189	29623244	341_47
80706	2841	2	17	AC	X	33	ACACACACACACACACACACACACACACACACAC	29735321	29735354	340_47
29046	861	2	28	AC	X	55	ACACACACACACACACACACACACACACACACACACACACACACACACACACACAC	29847273	29847328	331_47
33375	1557	2	20	AC	X	39	ACACACACACACACACACACACACACACACACACACACAC	29954636	29954675	333_47
34476	1307	2	21	AC	X	41	CACACACACACACACACACACACACACACACACACACACACA	30050509	30050550	365_78
31992	2725	2	17	AC	X	33	TGTGTGTGTGTGTGTGTGTGTGTGTGTGTGTGTG	30151475	30151508	355_72
49091	2085	2	16	AC	1	31	CACACACACACACACACACACACACACACACA	30232714	30232745	366_78
35534	1675	2	19	AC	X	37	TGTGTGTGTGTGTGTGTGTGTGTGTGTGTGTGTGTGTG	30284344	30284381	332_47
34553	2557	2	16	AC	X	31	GTGTGTGTGTGTGTGTGTGTGTGTGTGTGTGT	30336456	30336487	354_68
74259	2457	2	21	AC	20	41	GTGTGTGTGTGTGTGTGTGTGTGTGTGTGTGTGTGTGTGTGT	30354258	30354299	339_47
32287	1270	2	21	AC	X	41	ACACACACACACACACACACACACACACACACACACACACAC	30564942	30564983	366_78
35321	1366	2	16	AC	X	31	ACACACACACACACACACACACACACACACAC	30581015	30581046	332_47
80538	2591	2	18	AC	X	35	ACACACACACACACACACACACACACACACACACAC	30947417	30947452	363_78
35363	1395	2	7	AC	X	13	TGTGTGTGTGTGTG	31139544	31139557	345_47
35364	1395	2	8	AC	X	15	TGTGTGTGTGTGTGTG	31139560	31139575	345_47
80577	2647	2	17	AC	X	33	TGTGTGTGTGTGTGTGTGTGTGTGTGTGTGTGTG	31260818	31260851	365_78
54927	2180	2	15	AC	11	29	ACACACACACACACACACACACACACACAC	31271933	31271962	349_48
31835	1261	2	21	AC	X	41	TGTGTGTGTGTGTGTGTGTGTGTGTGTGTGTGTGTGTGTGTG	31293273	31293314	361_78
35495	1645	2	19	AC	X	37	ACACACACACACACACACACACACACACACACACACAC	31302943	31302980	366_78
28229	3446	2	18	AC	X	35	GTGTGTGTGTGTGTGTGTGTGTGTGTGTGTGTGTGT	31361700	31361735	358_78
30642	1514	2	20	AC	X	39	GTGTGTGTGTGTGTGTGTGTGTGTGTGTGTGTGTGTGTGT	31368710	31368749	360_78
54821	2178	2	28	AC	5	55	ACACACACACACACACACACACACACACACACACACACACACACACACACACACAC	31436849	31436904	359_78
33138	867	2	28	AC	X	55	CACACACACACACACACACACACACACACACACACACACACACACACACACACACA	31452536	31452591	343_47
33943	1573	2	20	AC	X	39	TGTGTGTGTGTGTGTGTGTGTGTGTGTGTGTGTGTGTGTG	31474954	31474993	352_60
27289	1199	2	21	AC	X	41	TGTGTGTGTGTGTGTGTGTGTGTGTGTGTGTGTGTGTGTGTG	31498672	31498713	332_47
28697	2899	2	16	AC	X	31	TGTGTGTGTGTGTGTGTGTGTGTGTGTGTGTG	31727702	31727733	339_47
31458	1055	2	23	AC	X	45	ACACACACACACACACACACACACACACACACACACACACACACAC	31741741	31741786	341_47
26358	3028	2	13	AC	X	25	ACACACACACACACACACACACACAC	31774581	31774606	353_64
31403	981	2	24	AC	X	47	GTGTGTGTGTGTGTGTGTGTGTGTGTGTGTGTGTGTGTGTGTGTGTGT	31840771	31840818	365_78
117154	4358	2	17	AC	X	34	ACACACACACACACACACACACACACACACACACA	31879854	31879888	340_47
32466	2690	2	14	AC	X	27	TGTGTGTGTGTGTGTGTGTGTGTGTGTG	31895785	31895812	339_47
31421	853	2	29	AC	X	57	GTGTGTGTGTGTGTGTGTGTGTGTGTGTGTGTGTGTGTGTGTGTGTGTGTGTGTGTGT	31985415	31985472	365_78
43133	2021	2	15	AC	12	29	TGTGTGTGTGTGTGTGTGTGTGTGTGTGTG	31987288	31987317	355_72
45286	2050	2	29	AC	15	57	ACACACACACACACACACACACACACACACACACACACACACACACACACACACACAC	32048831	32048888	364_78
28276	3448	2	17	AC	X	33	TGTGTGTGTGTGTGTGTGTGTGTGTGTGTGTGTG	32125456	32125489	337_47
34221	1087	2	23	AC	X	45	ACACACACACACACACACACACACACACACACACACACACACACAC	32159796	32159841	367_78
80768	2947	2	18	AC	X	35	ACACACACACACACACACACACACACACACACACAC	32174749	32174784	331_47
34437	1577	2	20	AC	X	39	GTGTGTGTGTGTGTGTGTGTGTGTGTGTGTGTGTGTGTGT	32191184	32191223	340_47
37184	1959	2	23	AC	13	45	CACACACACACACACACACACACACACACACACACACACACACACA	32338381	32338426	338_47
35508	1657	2	19	AC	X	37	TGTGTGTGTGTGTGTGTGTGTGTGTGTGTGTGTGTGTG	32474696	32474733	365_78
35509	1657	2	8	AC	X	15	TGTGTGTGTGTGTGTG	32474736	32474751	365_78
80827	3014	2	18	AC	X	35	GTGTGTGTGTGTGTGTGTGTGTGTGTGTGTGTGTGT	32804204	32804239	335_47
80747	2896	2	17	AC	X	33	GTGTGTGTGTGTGTGTGTGTGTGTGTGTGTGTGT	32805331	32805364	363_78
31960	3543	2	8	AC	X	15	ACACACACACACACAC	32833638	32833653	366_78
26705	3946	2	9	AC	X	16	CACACACACACACACACA	32845184	32845200	341_47
26814	942	2	24	AC	X	47	GTGTGTGTGTGTGTGTGTGTGTGTGTGTGTGTGTGTGTGTGTGTGTGT	32849767	32849814	334_47
117156	4343	2	18	AC	X	36	ACACACACACACACACACACACACACACACACACACA	32881655	32881691	358_78
33541	3599	2	16	AC	X	31	GTGTGTGTGTGTGTGTGTGTGTGTGTGTGTGT	32913962	32913993	354_68
35307	1356	2	18	AC	X	35	ACACACACACACACACACACACACACACACACACAC	32966231	32966266	362_78
80831	3018	2	17	AC	X	33	CACACACACACACACACACACACACACACACACA	33099092	33099125	354_68
27820	945	2	24	AC	X	47	TGTGTGTGTGTGTGTGTGTGTGTGTGTGTGTGTGTGTGTGTGTGTGTG	33237424	33237471	358_78
35685	1817	2	31	AC	21	61	ACACACACACACACACACACACACACACACACACACACACACACACACACACACACACACAC	33290008	33290069	339_47
26487	2992	2	15	AC	X	29	GTGTGTGTGTGTGTGTGTGTGTGTGTGTGT	33358630	33358659	334_47
31164	2760	2	14	AC	X	27	GTGTGTGTGTGTGTGTGTGTGTGTGTGT	33375476	33375503	346_47
117159	4317	2	23	AC	X	46	ACACACACACACACACACACACACACACACACACACACACACACACA	33796115	33796161	353_64
31003	1053	2	23	AC	X	45	ACACACACACACACACACACACACACACACACACACACACACACAC	33874827	33874872	345_47
33247	1555	2	20	AC	X	39	TGTGTGTGTGTGTGTGTGTGTGTGTGTGTGTGTGTGTGTG	34129764	34129803	337_47
35473	1626	2	19	AC	X	37	CACACACACACACACACACACACACACACACACACACA	34166870	34166907	359_78
31324	1149	2	22	AC	X	43	GTGTGTGTGTGTGTGTGTGTGTGTGTGTGTGTGTGTGTGTGTGT	34217000	34217043	347_47
41510	2005	2	16	AC	15	31	CACACACACACACACACACACACACACACACA	34225693	34225724	367_78
57708	2213	2	22	AC	18	43	TGTGTGTGTGTGTGTGTGTGTGTGTGTGTGTGTGTGTGTGTGTG	34285911	34285954	353_64
34498	3621	2	18	AC	X	35	ACACACACACACACACACACACACACACACACACAC	34314717	34314752	353_64
34499	3621	2	7	AC	X	13	CACACACACACACA	34314754	34314767	353_64
80770	2951	2	17	AC	X	33	ACACACACACACACACACACACACACACACACAC	34413327	34413360	361_78
63284	2310	2	18	AC	2	35	TGTGTGTGTGTGTGTGTGTGTGTGTGTGTGTGTGTG	34441226	34441261	351_56
44397	2036	2	22	AC	18	43	ACACACACACACACACACACACACACACACACACACACACACAC	34493443	34493486	353_64
44398	2036	2	13	AC	18	25	ACACACACACACACACACACACACAC	34493507	34493532	353_64
29832	1236	2	21	AC	X	41	ACACACACACACACACACACACACACACACACACACACACAC	34601516	34601557	340_47
34508	2560	2	12	AC	X	23	TGTGTGTGTGTGTGTGTGTGTGTG	34685443	34685466	351_56
37139	1957	2	28	AC	11	55	TGTGTGTGTGTGTGTGTGTGTGTGTGTGTGTGTGTGTGTGTGTGTGTGTGTGTGTG	34810589	34810644	363_78
80699	2827	2	17	AC	X	33	CACACACACACACACACACACACACACACACACA	34933585	34933618	362_78
117161	4355	2	17	AC	X	34	ACACACACACACACACACACACACACACACACACA	35124858	35124892	366_78
35458	1613	2	19	AC	X	37	ACACACACACACACACACACACACACACACACACACAC	35171139	35171176	355_72
26600	1192	2	21	AC	X	41	TGTGTGTGTGTGTGTGTGTGTGTGTGTGTGTGTGTGTGTGTG	35296123	35296164	332_47
77865	2495	2	30	AC	22	59	GTGTGTGTGTGTGTGTGTGTGTGTGTGTGTGTGTGTGTGTGTGTGTGTGTGTGTGTGTGT	35354642	35354701	361_78
33560	1561	2	20	AC	X	39	ACACACACACACACACACACACACACACACACACACACAC	35414690	35414729	366_78
35438	1596	2	19	AC	X	37	ACACACACACACACACACACACACACACACACACACAC	35536063	35536100	358_78
117162	4330	2	20	AC	X	40	ACACACACACACACACACACACACACACACACACACACACA	35590949	35590989	366_78
28010	1350	2	21	AC	X	41	CACACACACACACACACACACACACACACACACACACACACA	35666894	35666935	338_47
26892	1328	2	20	AC	X	39	ACACACACACACACACACACACACACACACACACACACAC	35681762	35681801	331_47
31475	2010	2	13	AC	X	25	TGTGTGTGTGTGTGTGTGTGTGTGTG	35799905	35799930	336_47
50785	2121	2	30	AC	3	59	GTGTGTGTGTGTGTGTGTGTGTGTGTGTGTGTGTGTGTGTGTGTGTGTGTGTGTGTGTGT	35809572	35809631	363_78
67441	2381	2	30	AC	22	59	TGTGTGTGTGTGTGTGTGTGTGTGTGTGTGTGTGTGTGTGTGTGTGTGTGTGTGTGTGTG	35812505	35812564	342_47
80836	3025	2	17	AC	X	33	GTGTGTGTGTGTGTGTGTGTGTGTGTGTGTGTGT	35887249	35887282	367_78
80524	2563	2	17	AC	X	33	GTGTGTGTGTGTGTGTGTGTGTGTGTGTGTGTGT	35967258	35967291	338_47
67436	2380	2	10	AC	21	19	ACACACACACACACACACAC	36125675	36125694	348_47
34618	3625	2	17	AC	X	33	GTGTGTGTGTGTGTGTGTGTGTGTGTGTGTGTGT	36163194	36163227	367_78
80613	2703	2	18	AC	X	35	TGTGTGTGTGTGTGTGTGTGTGTGTGTGTGTGTGTG	36167019	36167054	331_47
78408	2506	2	30	AC	1	59	ACACACACACACACACACACACACACACACACACACACACACACACACACACACACACAC	36194523	36194582	356_76
29170	1228	2	21	AC	X	41	GTGTGTGTGTGTGTGTGTGTGTGTGTGTGTGTGTGTGTGTGT	36293531	36293572	343_47
31612	2160	2	13	AC	X	25	ACACACACACACACACACACACACAC	36344420	36344445	336_47
27255	858	2	28	AC	X	55	ACACACACACACACACACACACACACACACACACACACACACACACACACACACAC	36354360	36354415	333_47
117163	4354	2	17	AC	X	33	ACACACACACACACACACACACACACACACACAC	36428033	36428066	361_78
61836	2286	2	19	AC	13	37	GTGTGTGTGTGTGTGTGTGTGTGTGTGTGTGTGTGTGT	36533992	36534029	350_52
28788	959	2	24	AC	X	47	TGTGTGTGTGTGTGTGTGTGTGTGTGTGTGTGTGTGTGTGTGTGTGTG	36703762	36703809	345_47
34703	1187	2	22	AC	X	43	ACACACACACACACACACACACACACACACACACACACACACAC	36786368	36786411	333_47
80659	2767	2	17	AC	X	33	ACACACACACACACACACACACACACACACACAC	36874753	36874786	358_78
28512	843	2	30	AC	X	59	TGTGTGTGTGTGTGTGTGTGTGTGTGTGTGTGTGTGTGTGTGTGTGTGTGTGTGTGTGTG	36930182	36930241	361_78
56530	2198	2	28	AC	7	55	TGTGTGTGTGTGTGTGTGTGTGTGTGTGTGTGTGTGTGTGTGTGTGTGTGTGTGTG	36993446	36993501	365_78
61854	2287	2	28	AC	7	55	CACACACACACACACACACACACACACACACACACACACACACACACACACACACA	37582325	37582380	335_47
29998	1133	2	22	AC	X	43	ACACACACACACACACACACACACACACACACACACACACACAC	37594097	37594140	344_47
29999	1133	2	12	AC	X	23	ACACACACACACACACACACACAC	37594143	37594166	344_47
26750	1012	2	23	AC	X	45	TGTGTGTGTGTGTGTGTGTGTGTGTGTGTGTGTGTGTGTGTGTGTG	37655144	37655189	334_47
34750	1316	2	21	AC	X	41	TGTGTGTGTGTGTGTGTGTGTGTGTGTGTGTGTGTGTGTGTG	37660840	37660881	365_78
71391	2426	2	30	AC	8	59	ACACACACACACACACACACACACACACACACACACACACACACACACACACACACACAC	37693557	37693616	364_78
37728	1966	2	29	AC	15	57	CACACACACACACACACACACACACACACACACACACACACACACACACACACACACA	37714710	37714767	366_78
33636	1080	2	23	AC	X	45	CACACACACACACACACACACACACACACACACACACACACACACA	37836954	37836999	336_47
117168	4324	2	22	AC	X	44	ACACACACACACACACACACACACACACACACACACACACACACA	38003401	38003445	348_47
35585	1724	2	19	AC	X	37	ACACACACACACACACACACACACACACACACACACAC	38203494	38203531	332_47
80709	2848	2	17	AC	X	33	GTGTGTGTGTGTGTGTGTGTGTGTGTGTGTGTGT	38310481	38310514	333_47
29849	3485	2	18	AC	X	35	TGTGTGTGTGTGTGTGTGTGTGTGTGTGTGTGTGTG	38378376	38378411	365_78
35465	1620	2	19	AC	X	37	TGTGTGTGTGTGTGTGTGTGTGTGTGTGTGTGTGTGTG	38408917	38408954	366_78
26592	3020	2	16	AC	X	31	CACACACACACACACACACACACACACACACA	38565669	38565700	332_47
80555	2623	2	18	AC	X	35	ACACACACACACACACACACACACACACACACACAC	38625334	38625369	361_78
64471	2328	2	30	AC	17	59	GTGTGTGTGTGTGTGTGTGTGTGTGTGTGTGTGTGTGTGTGTGTGTGTGTGTGTGTGTGT	38632622	38632681	336_47
35396	1442	2	16	AC	X	31	GTGTGTGTGTGTGTGTGTGTGTGTGTGTGTGT	38852384	38852415	363_78
27653	1114	2	8	AC	X	15	CACACACACACACACA	39017922	39017937	363_78
27654	1114	2	22	AC	X	43	ACACACACACACACACACACACACACACACACACACACACACAC	39017939	39017982	363_78
29185	2868	2	13	AC	X	25	TGTGTGTGTGTGTGTGTGTGTGTGTG	39021020	39021045	345_47
37395	2993	2	22	AC	21	43	TGTGTGTGTGTGTGTGTGTGTGTGTGTGTGTGTGTGTGTGTGTG	39027482	39027525	365_78
35714	1845	2	34	AC	5	67	ACACACACACACACACACACACACACACACACACACACACACACACACACACACACACACACACACAC	39075387	39075454	337_47
28130	951	2	24	AC	X	47	GTGTGTGTGTGTGTGTGTGTGTGTGTGTGTGTGTGTGTGTGTGTGTGT	39214883	39214930	340_47
60417	2265	2	19	AC	18	37	ACACACACACACACACACACACACACACACACACACAC	39365261	39365298	367_78
30409	1046	2	23	AC	X	45	CACACACACACACACACACACACACACACACACACACACACACACA	39397332	39397377	356_76
33279	994	2	24	AC	X	47	TGTGTGTGTGTGTGTGTGTGTGTGTGTGTGTGTGTGTGTGTGTGTGTG	39516967	39517014	334_47
29950	968	2	24	AC	X	47	TGTGTGTGTGTGTGTGTGTGTGTGTGTGTGTGTGTGTGTGTGTGTGTG	39540177	39540224	342_47
46554	2065	2	8	AC	7	15	ACACACACACACACAC	39542132	39542147	349_48
34022	2593	2	16	AC	X	31	TGTGTGTGTGTGTGTGTGTGTGTGTGTGTGTG	39584140	39584171	342_47
30354	1502	2	20	AC	X	39	ACACACACACACACACACACACACACACACACACACACAC	39596760	39596799	354_68
31986	1058	2	23	AC	X	45	ACACACACACACACACACACACACACACACACACACACACACACAC	39598688	39598733	366_78
34745	3631	2	17	AC	X	33	ACACACACACACACACACACACACACACACACAC	39619397	39619430	364_78
35336	1378	2	13	AC	X	25	TGTGTGTGTGTGTGTGTGTGTGTGTG	39765565	39765590	364_78
30053	1495	2	20	AC	X	39	ACACACACACACACACACACACACACACACACACACACAC	39784244	39784283	341_47
27364	1335	2	20	AC	X	39	CACACACACACACACACACACACACACACACACACACACA	39855693	39855732	361_78
27846	3436	2	17	AC	X	33	CACACACACACACACACACACACACACACACACA	39869128	39869161	342_47
29817	1494	2	20	AC	X	39	GTGTGTGTGTGTGTGTGTGTGTGTGTGTGTGTGTGTGTGT	39873639	39873678	358_78
32642	2676	2	13	AC	X	25	TGTGTGTGTGTGTGTGTGTGTGTGTG	39983049	39983074	366_78
45486	2054	2	28	AC	5	55	GTGTGTGTGTGTGTGTGTGTGTGTGTGTGTGTGTGTGTGTGTGTGTGTGTGTGTGT	40036521	40036576	336_47
33760	3603	2	16	AC	X	31	GTGTGTGTGTGTGTGTGTGTGTGTGTGTGTGT	40090985	40091016	361_78
29087	1478	2	20	AC	X	39	GTGTGTGTGTGTGTGTGTGTGTGTGTGTGTGTGTGTGTGT	40123582	40123621	366_78
29280	2862	2	15	AC	X	29	GTGTGTGTGTGTGTGTGTGTGTGTGTGTGT	40235064	40235093	358_78
80795	2984	2	18	AC	X	35	GTGTGTGTGTGTGTGTGTGTGTGTGTGTGTGTGTGT	40353688	40353723	344_47
61505	2931	2	21	AC	17	41	CACACACACACACACACACACACACACACACACACACACACA	40780063	40780104	353_64
35693	1825	2	31	AC	3	61	TGTGTGTGTGTGTGTGTGTGTGTGTGTGTGTGTGTGTGTGTGTGTGTGTGTGTGTGTGTGTG	40836338	40836399	366_78
35777	1904	2	31	AC	15	61	GTGTGTGTGTGTGTGTGTGTGTGTGTGTGTGTGTGTGTGTGTGTGTGTGTGTGTGTGTGTGT	40846105	40846166	356_76
60188	2263	2	28	AC	20	55	GTGTGTGTGTGTGTGTGTGTGTGTGTGTGTGTGTGTGTGTGTGTGTGTGTGTGTGT	40903177	40903232	344_47
27513	1203	2	20	AC	X	39	ACACACACACACACACACACACACACACACACACACACAC	40984897	40984936	332_47
35548	1687	2	19	AC	X	37	ACACACACACACACACACACACACACACACACACACAC	41147882	41147919	333_47
41183	1999	2	29	AC	13	57	TGTGTGTGTGTGTGTGTGTGTGTGTGTGTGTGTGTGTGTGTGTGTGTGTGTGTGTGTG	41336919	41336976	367_78
33222	929	2	25	AC	X	49	TGTGTGTGTGTGTGTGTGTGTGTGTGTGTGTGTGTGTGTGTGTGTGTGTG	41569335	41569384	366_78
26507	938	2	24	AC	X	47	TGTGTGTGTGTGTGTGTGTGTGTGTGTGTGTGTGTGTGTGTGTGTGTG	41677399	41677446	359_78
29781	1041	2	23	AC	X	45	CACACACACACACACACACACACACACACACACACACACACACACA	41746550	41746595	331_47
34788	2541	2	14	AC	X	27	TGTGTGTGTGTGTGTGTGTGTGTGTGTG	41939788	41939815	355_72
28118	950	2	24	AC	X	47	TGTGTGTGTGTGTGTGTGTGTGTGTGTGTGTGTGTGTGTGTGTGTGTG	42043039	42043086	359_78
78010	2497	2	28	AC	19	55	GTGTGTGTGTGTGTGTGTGTGTGTGTGTGTGTGTGTGTGTGTGTGTGTGTGTGTGT	42132438	42132493	338_47
51993	2138	2	21	AC	19	41	GTGTGTGTGTGTGTGTGTGTGTGTGTGTGTGTGTGTGTGTGT	42153131	42153172	344_47
28800	2887	2	16	AC	X	31	ACACACACACACACACACACACACACACACAC	42325649	42325680	342_47
31609	1152	2	22	AC	X	43	CACACACACACACACACACACACACACACACACACACACACACA	42681700	42681743	336_47
28374	3450	2	8	AC	X	15	ACACACACACACACAC	42722565	42722580	337_47
28375	3450	2	18	AC	X	35	ACACACACACACACACACACACACACACACACACAC	42722583	42722618	337_47
32463	1156	2	22	AC	X	43	GTGTGTGTGTGTGTGTGTGTGTGTGTGTGTGTGTGTGTGTGTGT	42730750	42730793	355_72
27132	2986	2	16	AC	X	31	TGTGTGTGTGTGTGTGTGTGTGTGTGTGTGTG	42972238	42972269	366_78
55636	2186	2	30	AC	2	59	TGTGTGTGTGTGTGTGTGTGTGTGTGTGTGTGTGTGTGTGTGTGTGTGTGTGTGTGTGTG	43013150	43013209	359_78
62204	2293	2	28	AC	6	55	ACACACACACACACACACACACACACACACACACACACACACACACACACACACAC	43018288	43018343	361_78
29555	2849	2	14	AC	X	27	CACACACACACACACACACACACACACA	43070910	43070937	356_76
80712	2853	2	17	AC	X	33	CACACACACACACACACACACACACACACACACA	43178073	43178106	335_47
78752	2513	2	18	AC	1	35	GTGTGTGTGTGTGTGTGTGTGTGTGTGTGTGTGTGT	43284842	43284877	346_47
80539	2592	2	17	AC	X	33	ACACACACACACACACACACACACACACACACAC	43363619	43363652	331_47
34145	3613	2	16	AC	X	31	ACACACACACACACACACACACACACACACAC	43374593	43374624	343_47
35630	1766	2	32	AC	11	63	ACACACACACACACACACACACACACACACACACACACACACACACACACACACACACACACAC	43455719	43455782	335_47
29138	1226	2	21	AC	X	41	ACACACACACACACACACACACACACACACACACACACACAC	43463783	43463824	361_78
67236	2378	2	30	AC	2	59	ACACACACACACACACACACACACACACACACACACACACACACACACACACACACACAC	43493070	43493129	346_47
35686	1818	2	32	AC	21	63	GTGTGTGTGTGTGTGTGTGTGTGTGTGTGTGTGTGTGTGTGTGTGTGTGTGTGTGTGTGTGTGT	43497112	43497175	335_47
35459	1614	2	19	AC	X	37	ACACACACACACACACACACACACACACACACACACAC	43551249	43551286	365_78
27397	2980	2	14	AC	X	27	ACACACACACACACACACACACACACAC	43758744	43758771	350_52
64714	2332	2	28	AC	19	55	TGTGTGTGTGTGTGTGTGTGTGTGTGTGTGTGTGTGTGTGTGTGTGTGTGTGTGTG	43807803	43807858	343_47
80746	2895	2	18	AC	X	35	ACACACACACACACACACACACACACACACACACAC	43897422	43897457	342_47
65511	2349	2	30	AC	21	59	ACACACACACACACACACACACACACACACACACACACACACACACACACACACACACAC	43950706	43950765	363_78
40522	1990	2	29	AC	3	57	TGTGTGTGTGTGTGTGTGTGTGTGTGTGTGTGTGTGTGTGTGTGTGTGTGTGTGTGTG	44003480	44003537	354_68
80566	2636	2	17	AC	X	33	GTGTGTGTGTGTGTGTGTGTGTGTGTGTGTGTGT	44051308	44051341	345_47
31833	836	2	33	AC	X	65	TGTGTGTGTGTGTGTGTGTGTGTGTGTGTGTGTGTGTGTGTGTGTGTGTGTGTGTGTGTGTGTGTG	44068266	44068331	336_47
35309	1358	2	18	AC	X	35	ACACACACACACACACACACACACACACACACACAC	44139277	44139312	338_47
35367	1398	2	7	AC	X	13	ACACACACACACAC	44151456	44151469	363_78
35327	1371	2	14	AC	X	27	ACACACACACACACACACACACACACAC	44317055	44317082	331_47
35541	1681	2	19	AC	X	37	ACACACACACACACACACACACACACACACACACACAC	44391012	44391049	357_78
35622	1759	2	30	AC	10	59	ACACACACACACACACACACACACACACACACACACACACACACACACACACACACACAC	44406101	44406160	338_47
80618	2710	2	17	AC	X	33	TGTGTGTGTGTGTGTGTGTGTGTGTGTGTGTGTG	44628568	44628601	354_68
35249	939	2	24	AC	X	47	TGTGTGTGTGTGTGTGTGTGTGTGTGTGTGTGTGTGTGTGTGTGTGTG	45012720	45012767	333_47
35591	1730	2	19	AC	X	37	CACACACACACACACACACACACACACACACACACACA	45046714	45046751	333_47
28868	2884	2	14	AC	X	27	TGTGTGTGTGTGTGTGTGTGTGTGTGTG	45146087	45146114	335_47
35724	1855	2	33	AC	6	65	TGTGTGTGTGTGTGTGTGTGTGTGTGTGTGTGTGTGTGTGTGTGTGTGTGTGTGTGTGTGTGTGTG	45180219	45180284	365_78
32349	3554	2	18	AC	X	35	GTGTGTGTGTGTGTGTGTGTGTGTGTGTGTGTGTGT	45184931	45184966	352_60
27531	2973	2	17	AC	X	33	GTGTGTGTGTGTGTGTGTGTGTGTGTGTGTGTGT	45322767	45322800	364_78
32483	2091	2	18	AC	X	35	ACACACACACACACACACACACACACACACACACAC	45376318	45376353	360_78
28825	887	2	26	AC	X	51	CACACACACACACACACACACACACACACACACACACACACACACACACACA	45386687	45386738	360_78
56656	2199	2	16	AC	15	31	GTGTGTGTGTGTGTGTGTGTGTGTGTGTGTGT	45433950	45433981	353_64
27481	2977	2	15	AC	X	29	ACACACACACACACACACACACACACACAC	45461896	45461925	336_47
35602	1740	2	19	AC	X	37	ACACACACACACACACACACACACACACACACACACAC	45480327	45480364	364_78
32901	1163	2	22	AC	X	43	TGTGTGTGTGTGTGTGTGTGTGTGTGTGTGTGTGTGTGTGTGTG	45598499	45598542	353_64
35518	1663	2	19	AC	X	37	GTGTGTGTGTGTGTGTGTGTGTGTGTGTGTGTGTGTGT	45613377	45613414	343_47
34571	1312	2	21	AC	X	41	ACACACACACACACACACACACACACACACACACACACACAC	45668291	45668332	365_78
26915	1329	2	20	AC	X	39	GTGTGTGTGTGTGTGTGTGTGTGTGTGTGTGTGTGTGTGT	45709592	45709631	364_78
35574	1713	2	19	AC	X	37	GTGTGTGTGTGTGTGTGTGTGTGTGTGTGTGTGTGTGT	45736170	45736207	353_64
35326	1370	2	15	AC	X	29	TGTGTGTGTGTGTGTGTGTGTGTGTGTGTG	46058167	46058196	356_76
32599	1272	2	21	AC	X	41	GTGTGTGTGTGTGTGTGTGTGTGTGTGTGTGTGTGTGTGTGT	46060654	46060695	348_47
117183	4318	2	23	AC	X	46	ACACACACACACACACACACACACACACACACACACACACACACACA	46073497	46073543	340_47
30619	1513	2	20	AC	X	39	ACACACACACACACACACACACACACACACACACACACAC	46112684	46112723	360_78
32385	897	2	26	AC	X	51	GTGTGTGTGTGTGTGTGTGTGTGTGTGTGTGTGTGTGTGTGTGTGTGTGTGT	46179776	46179827	345_47
32660	1550	2	20	AC	X	39	GTGTGTGTGTGTGTGTGTGTGTGTGTGTGTGTGTGTGTGT	46353797	46353836	346_47
35501	1650	2	19	AC	X	37	ACACACACACACACACACACACACACACACACACACAC	46426399	46426436	351_56
35238	850	2	29	AC	X	57	TGTGTGTGTGTGTGTGTGTGTGTGTGTGTGTGTGTGTGTGTGTGTGTGTGTGTGTGTG	46534497	46534554	331_47
35616	1753	2	34	AC	1	67	ACACACACACACACACACACACACACACACACACACACACACACACACACACACACACACACACACAC	46612359	46612426	363_78
80542	2598	2	18	AC	X	35	TGTGTGTGTGTGTGTGTGTGTGTGTGTGTGTGTGTG	46750506	46750541	358_78
32322	987	2	24	AC	X	47	TGTGTGTGTGTGTGTGTGTGTGTGTGTGTGTGTGTGTGTGTGTGTGTG	46867210	46867257	342_47
36460	1950	2	16	AC	4	31	CACACACACACACACACACACACACACACACA	47034146	47034177	349_48
32721	1553	2	20	AC	X	39	TGTGTGTGTGTGTGTGTGTGTGTGTGTGTGTGTGTGTGTG	47097186	47097225	367_78
42890	2019	2	27	AC	4	53	TGTGTGTGTGTGTGTGTGTGTGTGTGTGTGTGTGTGTGTGTGTGTGTGTGTGTG	47132343	47132396	361_78
35684	1816	2	35	AC	20	69	ACACACACACACACACACACACACACACACACACACACACACACACACACACACACACACACACACACAC	47363479	47363548	343_47
80697	2825	2	17	AC	X	33	CACACACACACACACACACACACACACACACACA	47364922	47364955	334_47
38442	1972	2	18	AC	X	35	ACACACACACACACACACACACACACACACACACAC	47468286	47468321	356_76
49179	2088	2	28	AC	15	55	CACACACACACACACACACACACACACACACACACACACACACACACACACACACA	47500191	47500246	360_78
117187	4340	2	19	AC	X	37	ACACACACACACACACACACACACACACACACACACAC	47545446	47545483	351_56
80522	2559	2	18	AC	X	35	GTGTGTGTGTGTGTGTGTGTGTGTGTGTGTGTGTGT	47636538	47636573	354_68
31527	840	2	31	AC	X	61	GTGTGTGTGTGTGTGTGTGTGTGTGTGTGTGTGTGTGTGTGTGTGTGTGTGTGTGTGTGTGT	47689133	47689194	353_64
117188	4366	2	16	AC	X	32	ACACACACACACACACACACACACACACACACA	47702832	47702864	356_76
33562	1562	2	20	AC	X	39	GTGTGTGTGTGTGTGTGTGTGTGTGTGTGTGTGTGTGTGT	47839266	47839305	339_47
35515	1661	2	19	AC	X	37	GTGTGTGTGTGTGTGTGTGTGTGTGTGTGTGTGTGTGT	48045802	48045839	362_78
80608	2694	2	17	AC	X	33	ACACACACACACACACACACACACACACACACAC	48315004	48315037	346_47
30904	2771	2	13	AC	X	25	CACACACACACACACACACACACACA	48323696	48323721	345_47
28938	1123	2	22	AC	X	43	CACACACACACACACACACACACACACACACACACACACACACA	48361313	48361356	344_47
27480	2978	2	14	AC	X	27	CACACACACACACACACACACACACACA	48571964	48571991	363_78
26803	941	2	24	AC	X	47	ACACACACACACACACACACACACACACACACACACACACACACACAC	48577271	48577318	357_78
28366	1466	2	20	AC	X	39	ACACACACACACACACACACACACACACACACACACACAC	48726223	48726262	352_60
32489	4333	2	8	AC	X	15	ACACACACACACACAC	48799379	48799394	351_56
117190	4333	2	20	AC	X	40	ACACACACACACACACACACACACACACACACACACACACA	48799502	48799542	351_56
80574	2644	2	18	AC	X	35	TGTGTGTGTGTGTGTGTGTGTGTGTGTGTGTGTGTG	48836643	48836678	349_48
35640	1776	2	32	AC	13	63	CACACACACACACACACACACACACACACACACACACACACACACACACACACACACACACACA	48890856	48890919	364_78
28730	2894	2	16	AC	X	31	ACACACACACACACACACACACACACACACAC	49115134	49115165	356_76
26651	940	2	24	AC	X	47	TGTGTGTGTGTGTGTGTGTGTGTGTGTGTGTGTGTGTGTGTGTGTGTG	49138907	49138954	365_78
32411	1155	2	22	AC	X	43	ACACACACACACACACACACACACACACACACACACACACACAC	49458625	49458668	362_78
26888	1014	2	23	AC	X	45	GTGTGTGTGTGTGTGTGTGTGTGTGTGTGTGTGTGTGTGTGTGTGT	49736726	49736771	360_78
28128	1432	2	18	AC	X	35	CACACACACACACACACACACACACACACACACACA	49772049	49772084	333_47
35598	1736	2	19	AC	X	37	CACACACACACACACACACACACACACACACACACACA	49933878	49933915	363_78
35462	1617	2	19	AC	X	37	ACACACACACACACACACACACACACACACACACACAC	50165596	50165633	336_47
31050	2766	2	16	AC	X	31	TGTGTGTGTGTGTGTGTGTGTGTGTGTGTGTG	50186703	50186734	348_47
26877	1105	2	22	AC	X	43	TGTGTGTGTGTGTGTGTGTGTGTGTGTGTGTGTGTGTGTGTGTG	50270097	50270140	337_47
34820	2535	2	16	AC	X	31	CACACACACACACACACACACACACACACACA	50353353	50353384	364_78
30608	915	2	25	AC	X	49	GTGTGTGTGTGTGTGTGTGTGTGTGTGTGTGTGTGTGTGTGTGTGTGTGT	50389528	50389577	334_47
34730	1006	2	24	AC	X	47	ACACACACACACACACACACACACACACACACACACACACACACACAC	50448990	50449037	334_47
57742	2214	2	30	AC	3	59	GTGTGTGTGTGTGTGTGTGTGTGTGTGTGTGTGTGTGTGTGTGTGTGTGTGTGTGTGTGT	50505812	50505871	362_78
27847	2960	2	15	AC	X	29	TGTGTGTGTGTGTGTGTGTGTGTGTGTGTG	50515009	50515038	340_47
30772	1516	2	20	AC	X	39	GTGTGTGTGTGTGTGTGTGTGTGTGTGTGTGTGTGTGTGT	50568323	50568362	362_78
35696	1828	2	32	AC	3	63	GTGTGTGTGTGTGTGTGTGTGTGTGTGTGTGTGTGTGTGTGTGTGTGTGTGTGTGTGTGTGTGT	50593987	50594050	366_78
28101	2944	2	16	AC	X	31	ACACACACACACACACACACACACACACACAC	50696075	50696106	346_47
63746	2317	2	27	AC	1	53	ACACACACACACACACACACACACACACACACACACACACACACACACACACAC	50938041	50938094	332_47
33765	2604	2	11	AC	X	21	ACACACACACACACACACACAC	51088917	51088938	366_78
72052	2433	2	29	AC	19	57	CACACACACACACACACACACACACACACACACACACACACACACACACACACACACA	51156940	51156997	343_47
77179	2487	2	20	AC	18	39	TGTGTGTGTGTGTGTGTGTGTGTGTGTGTGTGTGTGTGTG	51476819	51476858	353_64
30500	1048	2	23	AC	X	45	GTGTGTGTGTGTGTGTGTGTGTGTGTGTGTGTGTGTGTGTGTGTGT	51492211	51492256	365_78
35563	1702	2	19	AC	X	37	TGTGTGTGTGTGTGTGTGTGTGTGTGTGTGTGTGTGTG	51567959	51567996	348_47
32129	2719	2	18	AC	X	35	GTGTGTGTGTGTGTGTGTGTGTGTGTGTGTGTGTGT	51716013	51716048	339_47
31730	1535	2	20	AC	X	39	ACACACACACACACACACACACACACACACACACACACAC	51869087	51869126	337_47
35655	1788	2	31	AC	16	61	TGTGTGTGTGTGTGTGTGTGTGTGTGTGTGTGTGTGTGTGTGTGTGTGTGTGTGTGTGTGTG	51872847	51872908	355_72
80656	2764	2	18	AC	X	35	ACACACACACACACACACACACACACACACACACAC	52001926	52001961	342_47
35697	1829	2	35	AC	3	69	TGTGTGTGTGTGTGTGTGTGTGTGTGTGTGTGTGTGTGTGTGTGTGTGTGTGTGTGTGTGTGTGTGTGTG	52079872	52079941	363_78
36149	1944	2	29	AC	13	57	ACACACACACACACACACACACACACACACACACACACACACACACACACACACACAC	52445922	52445979	337_47
49940	2107	2	27	AC	19	53	ACACACACACACACACACACACACACACACACACACACACACACACACACACAC	52551382	52551435	363_78
78161	2502	2	28	AC	6	55	ACACACACACACACACACACACACACACACACACACACACACACACACACACACAC	52861919	52861974	364_78
26673	3408	2	9	AC	X	17	ACACACACACACACACAC	53006268	53006285	348_47
27117	2988	2	15	AC	X	29	GTGTGTGTGTGTGTGTGTGTGTGTGTGTGT	53081785	53081814	332_47
80530	2578	2	18	AC	X	35	GTGTGTGTGTGTGTGTGTGTGTGTGTGTGTGTGTGT	53087607	53087642	340_47
30564	1049	2	23	AC	X	45	ACACACACACACACACACACACACACACACACACACACACACACAC	53353091	53353136	331_47
35404	1448	2	13	AC	X	25	ACACACACACACACACACACACACAC	53565659	53565684	365_78
32517	1067	2	23	AC	X	45	TGTGTGTGTGTGTGTGTGTGTGTGTGTGTGTGTGTGTGTGTGTGTG	53569807	53569852	364_78
28515	2912	2	8	AC	X	15	TGTGTGTGTGTGTGTG	53593079	53593094	352_60
80779	2961	2	18	AC	X	35	GTGTGTGTGTGTGTGTGTGTGTGTGTGTGTGTGTGT	53653172	53653207	332_47
62437	2298	2	29	AC	1	57	TGTGTGTGTGTGTGTGTGTGTGTGTGTGTGTGTGTGTGTGTGTGTGTGTGTGTGTGTG	53658312	53658369	343_47
54695	2175	2	30	AC	3	59	TGTGTGTGTGTGTGTGTGTGTGTGTGTGTGTGTGTGTGTGTGTGTGTGTGTGTGTGTGTG	53706786	53706845	334_47
28879	2883	2	15	AC	X	29	TGTGTGTGTGTGTGTGTGTGTGTGTGTGTG	53743876	53743905	339_47
35637	1773	2	48	AC	12	95	TGTGTGTGTGTGTGTGTGTGTGTGTGTGTGTGTGTGTGTGTGTGTGTGTGTGTGTGTGTGTGTGTGTGTGTGTGTGTGTGTGTGTGTGTGTGTGTG	53892693	53892788	357_78
34055	3609	2	18	AC	X	35	CACACACACACACACACACACACACACACACACACA	54054418	54054453	349_48
52415	2143	2	28	AC	14	55	ACACACACACACACACACACACACACACACACACACACACACACACACACACACAC	54081134	54081189	354_68
64824	2335	2	16	AC	3	31	CACACACACACACACACACACACACACACACA	54183295	54183326	350_52
46616	3005	2	12	AC	4	23	ACACACACACACACACACACACAC	54283906	54283929	356_76
34100	1085	2	23	AC	X	45	CACACACACACACACACACACACACACACACACACACACACACACA	54294514	54294559	343_47
27457	859	2	28	AC	X	55	TGTGTGTGTGTGTGTGTGTGTGTGTGTGTGTGTGTGTGTGTGTGTGTGTGTGTGTG	54301849	54301904	333_47
29109	2870	2	16	AC	X	31	CACACACACACACACACACACACACACACACA	54508670	54508701	333_47
35638	1774	2	33	AC	12	65	TGTGTGTGTGTGTGTGTGTGTGTGTGTGTGTGTGTGTGTGTGTGTGTGTGTGTGTGTGTGTGTGTG	54546548	54546613	367_78
80794	2983	2	17	AC	X	33	TGTGTGTGTGTGTGTGTGTGTGTGTGTGTGTGTG	54827834	54827867	355_72
30814	876	2	27	AC	X	53	ACACACACACACACACACACACACACACACACACACACACACACACACACACAC	54877876	54877929	334_47
33084	1072	2	23	AC	X	45	ACACACACACACACACACACACACACACACACACACACACACACAC	55007144	55007189	356_76
29113	3465	2	16	AC	X	31	TGTGTGTGTGTGTGTGTGTGTGTGTGTGTGTG	55017973	55018004	355_72
28677	909	2	25	AC	X	49	TGTGTGTGTGTGTGTGTGTGTGTGTGTGTGTGTGTGTGTGTGTGTGTGTG	55042393	55042442	344_47
80606	2691	2	17	AC	X	33	GTGTGTGTGTGTGTGTGTGTGTGTGTGTGTGTGT	55049625	55049658	355_72
35644	1780	2	41	AC	14	81	TGTGTGTGTGTGTGTGTGTGTGTGTGTGTGTGTGTGTGTGTGTGTGTGTGTGTGTGTGTGTGTGTGTGTGTGTGTGTGTGTG	55145152	55145233	367_78
30021	2820	2	15	AC	X	29	ACACACACACACACACACACACACACACAC	55292223	55292252	356_76
35572	1711	2	19	AC	X	37	GTGTGTGTGTGTGTGTGTGTGTGTGTGTGTGTGTGTGT	55422559	55422596	357_78
31018	1521	2	20	AC	X	39	CACACACACACACACACACACACACACACACACACACACA	55580518	55580557	367_78
44669	2042	2	27	AC	17	53	TGTGTGTGTGTGTGTGTGTGTGTGTGTGTGTGTGTGTGTGTGTGTGTGTGTGTG	55584587	55584640	346_47
33226	1164	2	22	AC	X	43	ACACACACACACACACACACACACACACACACACACACACACAC	55879006	55879049	357_78
35650	1783	2	30	AC	15	59	TGTGTGTGTGTGTGTGTGTGTGTGTGTGTGTGTGTGTGTGTGTGTGTGTGTGTGTGTGTG	55921574	55921633	344_47
59702	2251	2	28	AC	14	55	GTGTGTGTGTGTGTGTGTGTGTGTGTGTGTGTGTGTGTGTGTGTGTGTGTGTGTGT	55951049	55951104	366_78
26899	1106	2	22	AC	X	43	TGTGTGTGTGTGTGTGTGTGTGTGTGTGTGTGTGTGTGTGTGTG	55975767	55975810	357_78
35313	1361	2	17	AC	X	33	ACACACACACACACACACACACACACACACACAC	56296781	56296814	339_47
35656	1789	2	33	AC	16	65	ACACACACACACACACACACACACACACACACACACACACACACACACACACACACACACACACAC	56311689	56311754	367_78
35668	1800	2	31	AC	19	61	ACACACACACACACACACACACACACACACACACACACACACACACACACACACACACACAC	56330493	56330554	342_47
65055	2340	2	17	AC	1	33	TGTGTGTGTGTGTGTGTGTGTGTGTGTGTGTGTG	56408789	56408822	367_78
48393	2081	2	28	AC	18	55	GTGTGTGTGTGTGTGTGTGTGTGTGTGTGTGTGTGTGTGTGTGTGTGTGTGTGTGT	56587968	56588023	363_78
72009	2432	2	22	AC	4	43	ACACACACACACACACACACACACACACACACACACACACACAC	56623144	56623187	359_78
31097	1523	2	20	AC	X	39	GTGTGTGTGTGTGTGTGTGTGTGTGTGTGTGTGTGTGTGT	56626321	56626360	341_47
75285	2464	2	20	AC	18	39	GTGTGTGTGTGTGTGTGTGTGTGTGTGTGTGTGTGTGTGT	57057038	57057077	366_78
33822	2601	2	13	AC	X	25	CACACACACACACACACACACACACA	57356059	57356084	358_78
31640	1533	2	20	AC	X	39	CACACACACACACACACACACACACACACACACACACACA	57614442	57614481	331_47
61187	2277	2	28	AC	16	55	GTGTGTGTGTGTGTGTGTGTGTGTGTGTGTGTGTGTGTGTGTGTGTGTGTGTGTGT	57615995	57616050	347_47
31890	1540	2	20	AC	X	39	GTGTGTGTGTGTGTGTGTGTGTGTGTGTGTGTGTGTGTGT	57940818	57940857	360_78
52204	2139	2	29	AC	3	57	CACACACACACACACACACACACACACACACACACACACACACACACACACACACACA	58250115	58250172	367_78
47853	2073	2	16	AC	18	31	GTGTGTGTGTGTGTGTGTGTGTGTGTGTGTGT	58554076	58554107	367_78
43173	2023	2	28	AC	12	55	CACACACACACACACACACACACACACACACACACACACACACACACACACACACA	58645560	58645615	360_78
61947	2289	2	30	AC	17	59	ACACACACACACACACACACACACACACACACACACACACACACACACACACACACACAC	58832042	58832101	351_56
36405	1948	2	27	AC	2	53	TGTGTGTGTGTGTGTGTGTGTGTGTGTGTGTGTGTGTGTGTGTGTGTGTGTGTG	59103171	59103224	362_78
54658	2173	2	30	AC	3	59	TGTGTGTGTGTGTGTGTGTGTGTGTGTGTGTGTGTGTGTGTGTGTGTGTGTGTGTGTGTG	59656365	59656424	334_47
53241	2153	2	28	AC	3	55	ACACACACACACACACACACACACACACACACACACACACACACACACACACACAC	59750590	59750645	358_78
50671	2118	2	20	AC	4	39	ACACACACACACACACACACACACACACACACACACACAC	59833086	59833125	341_47
35715	1846	2	33	AC	5	65	ACACACACACACACACACACACACACACACACACACACACACACACACACACACACACACACACAC	60651259	60651324	337_47
53927	2162	2	28	AC	3	55	ACACACACACACACACACACACACACACACACACACACACACACACACACACACAC	61235608	61235663	347_47
77337	2493	2	23	AC	18	45	ACACACACACACACACACACACACACACACACACACACACACACAC	61537888	61537933	367_78
61856	2288	2	27	AC	15	53	ACACACACACACACACACACACACACACACACACACACACACACACACACACAC	61795229	61795282	358_78
35699	1831	2	33	AC	3	65	ACACACACACACACACACACACACACACACACACACACACACACACACACACACACACACACACAC	62077738	62077803	363_78
55576	2185	2	27	AC	1	53	ACACACACACACACACACACACACACACACACACACACACACACACACACACAC	62082107	62082160	336_47
27954	2436	2	15	AC	X	29	CACACACACACACACACACACACACACACA	62228850	62228879	337_47
26950	837	2	32	AC	X	63	CACACACACACACACACACACACACACACACACACACACACACACACACACACACACACACACA	62296620	62296683	364_78
29827	2303	2	15	AC	X	29	ACACACACACACACACACACACACACACAC	62337793	62337822	357_78
35987	1941	2	27	AC	5	53	ACACACACACACACACACACACACACACACACACACACACACACACACACACAC	62483592	62483645	345_47
50367	2112	2	29	AC	1	57	ACACACACACACACACACACACACACACACACACACACACACACACACACACACACAC	62490330	62490387	333_47
63285	2311	2	28	AC	3	55	ACACACACACACACACACACACACACACACACACACACACACACACACACACACAC	62542670	62542725	336_47
35664	1797	2	31	AC	18	61	ACACACACACACACACACACACACACACACACACACACACACACACACACACACACACACAC	62619347	62619408	367_78
80703	2835	2	18	AC	X	35	ACACACACACACACACACACACACACACACACACAC	62854789	62854824	339_47
31975	3544	2	17	AC	X	33	TGTGTGTGTGTGTGTGTGTGTGTGTGTGTGTGTG	62857727	62857760	363_78
31976	3544	2	8	AC	X	15	TGTGTGTGTGTGTGTG	62857763	62857778	363_78
30324	1136	2	22	AC	X	43	TGTGTGTGTGTGTGTGTGTGTGTGTGTGTGTGTGTGTGTGTGTG	62925238	62925281	362_78
28064	2429	2	17	AC	X	33	GTGTGTGTGTGTGTGTGTGTGTGTGTGTGTGTGT	63033882	63033915	362_78
31627	4259	2	8	AC	X	14	CACACACACACACACA	63243175	63243189	362_78
31925	1263	2	21	AC	X	41	ACACACACACACACACACACACACACACACACACACACACAC	63421329	63421370	357_78
29766	1493	2	20	AC	X	39	TGTGTGTGTGTGTGTGTGTGTGTGTGTGTGTGTGTGTGTG	63455078	63455117	361_78
26582	1100	2	22	AC	X	43	ACACACACACACACACACACACACACACACACACACACACACAC	63781555	63781598	365_78
80587	2668	2	17	AC	X	33	GTGTGTGTGTGTGTGTGTGTGTGTGTGTGTGTGT	64084817	64084850	332_47
35549	1688	2	19	AC	X	37	TGTGTGTGTGTGTGTGTGTGTGTGTGTGTGTGTGTGTG	64085230	64085267	365_78
34423	1183	2	22	AC	X	43	TGTGTGTGTGTGTGTGTGTGTGTGTGTGTGTGTGTGTGTGTGTG	64092210	64092253	367_78
33929	1295	2	21	AC	X	41	CACACACACACACACACACACACACACACACACACACACACA	64629437	64629478	362_78
117211	4336	2	19	AC	X	37	ACACACACACACACACACACACACACACACACACACAC	64672722	64672759	350_52
30249	3498	2	16	AC	X	31	CACACACACACACACACACACACACACACACA	64734415	64734446	367_78
32614	1273	2	21	AC	X	41	ACACACACACACACACACACACACACACACACACACACACAC	64736517	64736558	346_47
50553	2116	2	27	AC	2	53	CACACACACACACACACACACACACACACACACACACACACACACACACACACA	64777812	64777865	333_47
35555	1694	2	19	AC	X	37	TGTGTGTGTGTGTGTGTGTGTGTGTGTGTGTGTGTGTG	64876133	64876170	341_47
78483	2508	2	16	AC	14	31	TGTGTGTGTGTGTGTGTGTGTGTGTGTGTGTG	65081056	65081087	354_68
50866	2123	2	27	AC	15	53	GTGTGTGTGTGTGTGTGTGTGTGTGTGTGTGTGTGTGTGTGTGTGTGTGTGTGT	65104164	65104217	357_78
79400	2517	2	29	AC	11	57	TGTGTGTGTGTGTGTGTGTGTGTGTGTGTGTGTGTGTGTGTGTGTGTGTGTGTGTGTG	65211735	65211792	335_47
35523	1667	2	19	AC	X	37	ACACACACACACACACACACACACACACACACACACAC	65262961	65262998	334_47
29840	2830	2	15	AC	X	29	ACACACACACACACACACACACACACACAC	65332003	65332032	363_78
26393	937	2	24	AC	X	47	ACACACACACACACACACACACACACACACACACACACACACACACAC	65655713	65655760	333_47
29602	2845	2	13	AC	X	25	TGTGTGTGTGTGTGTGTGTGTGTGTG	65670560	65670585	356_76
27385	1201	2	21	AC	X	41	ACACACACACACACACACACACACACACACACACACACACAC	65830115	65830156	364_78
35624	1761	2	31	AC	10	61	ACACACACACACACACACACACACACACACACACACACACACACACACACACACACACACAC	65849325	65849386	357_78
33697	2611	2	14	AC	X	27	ACACACACACACACACACACACACACAC	65856782	65856809	358_78
80742	2892	2	18	AC	X	35	GTGTGTGTGTGTGTGTGTGTGTGTGTGTGTGTGTGT	66430407	66430442	363_78
66750	2373	2	28	AC	15	55	GTGTGTGTGTGTGTGTGTGTGTGTGTGTGTGTGTGTGTGTGTGTGTGTGTGTGTGT	66433572	66433627	360_78
48099	2077	2	18	AC	2	35	ACACACACACACACACACACACACACACACACACAC	66603534	66603569	338_47
64764	2334	2	28	AC	17	55	TGTGTGTGTGTGTGTGTGTGTGTGTGTGTGTGTGTGTGTGTGTGTGTGTGTGTGTG	66736588	66736643	335_47
29705	2309	2	17	AC	X	33	ACACACACACACACACACACACACACACACACAC	66915581	66915614	362_78
29708	2309	2	7	AC	X	13	CACACACACACACA	66915664	66915677	362_78
28761	3460	2	18	AC	X	35	CACACACACACACACACACACACACACACACACACA	66921517	66921552	355_72
60402	2264	2	29	AC	8	57	TGTGTGTGTGTGTGTGTGTGTGTGTGTGTGTGTGTGTGTGTGTGTGTGTGTGTGTGTG	66932830	66932887	346_47
32271	2706	2	15	AC	X	29	ACACACACACACACACACACACACACACAC	66940722	66940751	359_78
26489	1325	2	20	AC	X	39	TGTGTGTGTGTGTGTGTGTGTGTGTGTGTGTGTGTGTGTG	66943155	66943194	335_47
32876	2660	2	14	AC	X	27	ACACACACACACACACACACACACACAC	67195969	67195996	354_68
35657	1790	2	33	AC	16	65	GTGTGTGTGTGTGTGTGTGTGTGTGTGTGTGTGTGTGTGTGTGTGTGTGTGTGTGTGTGTGTGTGT	67209958	67210023	366_78
29439	2856	2	16	AC	X	31	TGTGTGTGTGTGTGTGTGTGTGTGTGTGTGTG	68022653	68022684	357_78
28888	1224	2	21	AC	X	41	GTGTGTGTGTGTGTGTGTGTGTGTGTGTGTGTGTGTGTGTGT	68028429	68028470	345_47
33517	1288	2	20	AC	X	39	TGTGTGTGTGTGTGTGTGTGTGTGTGTGTGTGTGTGTGTG	68057975	68058014	363_78
34399	2566	2	14	AC	X	27	CACACACACACACACACACACACACACA	68061201	68061228	339_47
35283	1244	2	21	AC	X	41	TGTGTGTGTGTGTGTGTGTGTGTGTGTGTGTGTGTGTGTGTG	68160892	68160933	358_78
34416	2565	2	14	AC	X	27	GTGTGTGTGTGTGTGTGTGTGTGTGTGT	68204249	68204276	336_47
56119	2193	2	27	AC	13	53	CACACACACACACACACACACACACACACACACACACACACACACACACACACA	68216515	68216568	357_78
33684	1565	2	20	AC	X	39	TGTGTGTGTGTGTGTGTGTGTGTGTGTGTGTGTGTGTGTG	68246362	68246401	366_78
28848	4160	2	9	AC	X	17	TGTGTGTGTGTGTGTGTG	68254162	68254179	361_78
27394	3424	2	8	AC	X	15	ACACACACACACACAC	68271074	68271089	362_78
26775	1103	2	22	AC	X	43	TGTGTGTGTGTGTGTGTGTGTGTGTGTGTGTGTGTGTGTGTGTG	68279884	68279927	345_47
26536	1586	2	19	AC	X	37	CACACACACACACACACACACACACACACACACACACA	68325334	68325371	367_78
34591	2552	2	17	AC	X	33	ACACACACACACACACACACACACACACACACAC	68336050	68336083	362_78
35323	1367	2	15	AC	X	29	CACACACACACACACACACACACACACACA	68364563	68364592	366_78
34369	1002	2	24	AC	X	47	ACACACACACACACACACACACACACACACACACACACACACACACAC	68374653	68374700	358_78
79634	2520	2	28	AC	12	55	ACACACACACACACACACACACACACACACACACACACACACACACACACACACAC	68494961	68495016	352_60
28890	1474	2	20	AC	X	39	ACACACACACACACACACACACACACACACACACACACAC	68521546	68521585	362_78
26771	848	2	29	AC	X	57	ACACACACACACACACACACACACACACACACACACACACACACACACACACACACAC	68527994	68528051	353_64
69942	2415	2	30	AC	15	59	GTGTGTGTGTGTGTGTGTGTGTGTGTGTGTGTGTGTGTGTGTGTGTGTGTGTGTGTGTGT	68594394	68594453	367_78
65147	2341	2	22	AC	2	43	ACACACACACACACACACACACACACACACACACACACACACAC	68897609	68897652	366_78
32900	1162	2	22	AC	X	43	ACACACACACACACACACACACACACACACACACACACACACAC	69068921	69068964	331_47
57621	2211	2	16	AC	X	31	GTGTGTGTGTGTGTGTGTGTGTGTGTGTGTGT	69116250	69116281	349_48
32163	985	2	24	AC	X	47	TGTGTGTGTGTGTGTGTGTGTGTGTGTGTGTGTGTGTGTGTGTGTGTG	69149557	69149604	333_47
27374	2981	2	13	AC	X	25	ACACACACACACACACACACACACAC	69319222	69319247	335_47
34710	1314	2	21	AC	X	41	ACACACACACACACACACACACACACACACACACACACACAC	69448125	69448166	341_47
31957	984	2	24	AC	X	47	TGTGTGTGTGTGTGTGTGTGTGTGTGTGTGTGTGTGTGTGTGTGTGTG	69686098	69686145	351_56
32236	2708	2	14	AC	X	27	TGTGTGTGTGTGTGTGTGTGTGTGTGTG	69721264	69721291	358_78
76781	2482	2	28	AC	18	55	ACACACACACACACACACACACACACACACACACACACACACACACACACACACAC	69722179	69722234	345_47
32269	1544	2	20	AC	X	39	ACACACACACACACACACACACACACACACACACACACAC	69812907	69812946	341_47
117219	4363	2	16	AC	X	32	ACACACACACACACACACACACACACACACACA	70037105	70037137	353_64
30531	1509	2	20	AC	X	39	GTGTGTGTGTGTGTGTGTGTGTGTGTGTGTGTGTGTGTGT	70151351	70151390	356_76
68322	2399	2	15	AC	15	29	ACACACACACACACACACACACACACACAC	70263040	70263069	358_78
117221	4329	2	20	AC	X	40	ACACACACACACACACACACACACACACACACACACACACA	70274285	70274325	350_52
117222	4338	2	19	AC	X	38	ACACACACACACACACACACACACACACACACACACACA	70292886	70292924	361_78
35253	1005	2	9	AC	X	17	CACACACACACACACACA	70366004	70366021	363_78
35254	1005	2	24	AC	X	47	ACACACACACACACACACACACACACACACACACACACACACACACAC	70366023	70366070	363_78
29687	3483	2	18	AC	X	35	TGTGTGTGTGTGTGTGTGTGTGTGTGTGTGTGTGTG	70436955	70436990	354_68
49225	2089	2	26	AC	15	51	CACACACACACACACACACACACACACACACACACACACACACACACACACA	70473775	70473826	349_48
58293	2227	2	27	AC	11	53	ACACACACACACACACACACACACACACACACACACACACACACACACACACAC	70507606	70507659	365_78
31825	1538	2	20	AC	X	39	TGTGTGTGTGTGTGTGTGTGTGTGTGTGTGTGTGTGTGTG	70613075	70613114	359_78
35632	1768	2	31	AC	11	61	ACACACACACACACACACACACACACACACACACACACACACACACACACACACACACACAC	70661281	70661342	352_60
73952	2454	2	28	AC	11	55	ACACACACACACACACACACACACACACACACACACACACACACACACACACACAC	70793238	70793293	354_68
43365	2024	2	28	AC	16	55	GTGTGTGTGTGTGTGTGTGTGTGTGTGTGTGTGTGTGTGTGTGTGTGTGTGTGTGT	70794866	70794921	362_78
52326	2141	2	29	AC	15	57	GTGTGTGTGTGTGTGTGTGTGTGTGTGTGTGTGTGTGTGTGTGTGTGTGTGTGTGTGT	70861213	70861270	336_47
32787	1276	2	21	AC	X	41	CACACACACACACACACACACACACACACACACACACACACA	70881507	70881548	340_47
32752	2527	2	17	AC	X	33	TGTGTGTGTGTGTGTGTGTGTGTGTGTGTGTGTG	71162823	71162856	340_47
35596	1735	2	9	AC	X	17	GTGTGTGTGTGTGTGTGT	71200390	71200407	354_68
35597	1735	2	19	AC	X	37	GTGTGTGTGTGTGTGTGTGTGTGTGTGTGTGTGTGTGT	71200420	71200457	354_68
60088	2262	2	29	AC	3	57	TGTGTGTGTGTGTGTGTGTGTGTGTGTGTGTGTGTGTGTGTGTGTGTGTGTGTGTGTG	71357901	71357958	355_72
28382	1216	2	21	AC	X	41	CACACACACACACACACACACACACACACACACACACACACA	71364555	71364596	344_47
80623	2716	2	17	AC	X	33	ACACACACACACACACACACACACACACACACAC	71530258	71530291	332_47
27354	3423	2	17	AC	X	33	ACACACACACACACACACACACACACACACACAC	71544013	71544046	340_47
31617	1257	2	21	AC	X	41	ACACACACACACACACACACACACACACACACACACACACAC	71608446	71608487	364_78
28506	2913	2	17	AC	X	33	ACACACACACACACACACACACACACACACACAC	71687028	71687061	345_47
34657	2550	2	17	AC	X	33	CACACACACACACACACACACACACACACACACA	71770930	71770963	337_47
66132	2365	2	29	AC	7	57	GTGTGTGTGTGTGTGTGTGTGTGTGTGTGTGTGTGTGTGTGTGTGTGTGTGTGTGTGT	71803456	71803513	365_78
35633	1769	2	33	AC	11	65	GTGTGTGTGTGTGTGTGTGTGTGTGTGTGTGTGTGTGTGTGTGTGTGTGTGTGTGTGTGTGTGTGT	72008681	72008746	357_78
65539	2351	2	7	AC	16	13	CACACACACACACA	72318870	72318883	343_47
64874	2336	2	27	AC	13	53	TGTGTGTGTGTGTGTGTGTGTGTGTGTGTGTGTGTGTGTGTGTGTGTGTGTGTG	72711886	72711939	340_47
59782	2254	2	29	AC	11	57	GTGTGTGTGTGTGTGTGTGTGTGTGTGTGTGTGTGTGTGTGTGTGTGTGTGTGTGTGT	73043396	73043453	353_64
58913	2236	2	16	AC	10	31	TGTGTGTGTGTGTGTGTGTGTGTGTGTGTGTG	73059787	73059818	346_47
35476	1629	2	19	AC	X	37	ACACACACACACACACACACACACACACACACACACAC	73123154	73123191	346_47
35726	1857	2	31	AC	6	61	ACACACACACACACACACACACACACACACACACACACACACACACACACACACACACACAC	73907304	73907365	359_78
28383	842	2	30	AC	X	59	ACACACACACACACACACACACACACACACACACACACACACACACACACACACACACAC	74123161	74123220	334_47
32117	1543	2	20	AC	X	39	GTGTGTGTGTGTGTGTGTGTGTGTGTGTGTGTGTGTGTGT	74123716	74123755	353_64
37726	1965	2	19	AC	15	37	CACACACACACACACACACACACACACACACACACACA	74151951	74151988	337_47
35747	1877	2	31	AC	8	61	GTGTGTGTGTGTGTGTGTGTGTGTGTGTGTGTGTGTGTGTGTGTGTGTGTGTGTGTGTGTGT	74238188	74238249	335_47
58275	2226	2	28	AC	2	55	TGTGTGTGTGTGTGTGTGTGTGTGTGTGTGTGTGTGTGTGTGTGTGTGTGTGTGTG	74259579	74259634	334_47
45697	2058	2	28	AC	11	55	ACACACACACACACACACACACACACACACACACACACACACACACACACACACAC	74343923	74343978	343_47
31705	1259	2	21	AC	X	41	GTGTGTGTGTGTGTGTGTGTGTGTGTGTGTGTGTGTGTGTGT	74494611	74494652	364_78
61641	2282	2	12	AC	6	23	TGTGTGTGTGTGTGTGTGTGTGTG	74596346	74596369	356_76
80356	2528	2	29	AC	2	57	ACACACACACACACACACACACACACACACACACACACACACACACACACACACACAC	74703172	74703229	347_47
33262	1165	2	22	AC	X	43	ACACACACACACACACACACACACACACACACACACACACACAC	74743332	74743375	362_78
52608	2145	2	16	AC	8	31	GTGTGTGTGTGTGTGTGTGTGTGTGTGTGTGT	75658803	75658834	367_78
38906	2828	2	30	AC	6	59	TGTGTGTGTGTGTGTGTGTGTGTGTGTGTGTGTGTGTGTGTGTGTGTGTGTGTGTGTGTG	75917885	75917944	344_47
28812	1223	2	21	AC	X	41	GTGTGTGTGTGTGTGTGTGTGTGTGTGTGTGTGTGTGTGTGT	76340309	76340350	355_72
35262	1038	2	23	AC	X	45	CACACACACACACACACACACACACACACACACACACACACACACA	76622449	76622494	367_78
80719	2858	2	18	AC	X	35	ACACACACACACACACACACACACACACACACACAC	76648680	76648715	341_47
26997	1331	2	20	AC	X	39	TGTGTGTGTGTGTGTGTGTGTGTGTGTGTGTGTGTGTGTG	76922789	76922828	338_47
59836	2257	2	25	AC	12	49	GTGTGTGTGTGTGTGTGTGTGTGTGTGTGTGTGTGTGTGTGTGTGTGTGT	77059845	77059894	350_52
35748	1878	2	31	AC	8	61	TGTGTGTGTGTGTGTGTGTGTGTGTGTGTGTGTGTGTGTGTGTGTGTGTGTGTGTGTGTGTG	77203116	77203177	345_47
26782	1194	2	21	AC	X	41	TGTGTGTGTGTGTGTGTGTGTGTGTGTGTGTGTGTGTGTGTG	77242941	77242982	333_47
30122	1135	2	22	AC	X	43	ACACACACACACACACACACACACACACACACACACACACACAC	77258297	77258340	362_78
50771	2120	2	17	AC	12	33	GTGTGTGTGTGTGTGTGTGTGTGTGTGTGTGTGT	77320156	77320189	343_47
35354	1389	2	10	AC	X	19	TGTGTGTGTGTGTGTGTGTG	77323197	77323216	358_78
32377	3557	2	16	AC	X	31	TGTGTGTGTGTGTGTGTGTGTGTGTGTGTGTG	77349783	77349814	341_47
33027	1279	2	21	AC	X	41	TGTGTGTGTGTGTGTGTGTGTGTGTGTGTGTGTGTGTGTGTG	77377907	77377948	359_78
35588	1727	2	19	AC	X	37	GTGTGTGTGTGTGTGTGTGTGTGTGTGTGTGTGTGTGT	77629134	77629171	336_47
36755	1953	2	30	AC	13	59	GTGTGTGTGTGTGTGTGTGTGTGTGTGTGTGTGTGTGTGTGTGTGTGTGTGTGTGTGTGT	77630235	77630294	335_47
64323	2326	2	28	AC	7	55	TGTGTGTGTGTGTGTGTGTGTGTGTGTGTGTGTGTGTGTGTGTGTGTGTGTGTGTG	77633904	77633959	354_68
31432	1251	2	21	AC	X	41	CACACACACACACACACACACACACACACACACACACACACA	77855126	77855167	337_47
28170	2778	2	15	AC	X	29	ACACACACACACACACACACACACACACAC	78212855	78212884	336_47
33781	1569	2	20	AC	X	39	ACACACACACACACACACACACACACACACACACACACAC	78354605	78354644	333_47
31134	2762	2	15	AC	X	29	ACACACACACACACACACACACACACACAC	78515438	78515467	366_78
80564	2634	2	18	AC	X	35	GTGTGTGTGTGTGTGTGTGTGTGTGTGTGTGTGTGT	78592049	78592084	366_78
34429	2564	2	17	AC	X	33	GTGTGTGTGTGTGTGTGTGTGTGTGTGTGTGTGT	78623641	78623674	354_68
30371	890	2	26	AC	X	51	TGTGTGTGTGTGTGTGTGTGTGTGTGTGTGTGTGTGTGTGTGTGTGTGTGTG	78705944	78705995	346_47
32153	2124	2	17	AC	X	33	TGTGTGTGTGTGTGTGTGTGTGTGTGTGTGTGTG	78941093	78941126	343_47
40494	1989	2	28	AC	14	55	GTGTGTGTGTGTGTGTGTGTGTGTGTGTGTGTGTGTGTGTGTGTGTGTGTGTGTGT	79160000	79160055	355_72
57899	2217	2	20	AC	10	39	ACACACACACACACACACACACACACACACACACACACAC	79251473	79251512	358_78
28244	1464	2	20	AC	X	39	ACACACACACACACACACACACACACACACACACACACAC	79277527	79277566	332_47
32829	2663	2	15	AC	X	29	TGTGTGTGTGTGTGTGTGTGTGTGTGTGTG	79381091	79381120	338_47
28370	1028	2	23	AC	X	45	TGTGTGTGTGTGTGTGTGTGTGTGTGTGTGTGTGTGTGTGTGTGTG	79421485	79421530	360_78
28811	2886	2	14	AC	X	27	GTGTGTGTGTGTGTGTGTGTGTGTGTGT	79539093	79539120	340_47
80763	2935	2	18	AC	X	35	ACACACACACACACACACACACACACACACACACAC	79750120	79750155	333_47
34106	1000	2	24	AC	X	47	ACACACACACACACACACACACACACACACACACACACACACACACAC	80245320	80245367	352_60
31502	3526	2	18	AC	X	35	GTGTGTGTGTGTGTGTGTGTGTGTGTGTGTGTGTGT	80267119	80267154	356_76
28700	2898	2	16	AC	X	31	ACACACACACACACACACACACACACACACAC	80352578	80352609	341_47
35581	1720	2	19	AC	X	37	ACACACACACACACACACACACACACACACACACACAC	80368879	80368916	355_72
35705	1837	2	31	AC	4	61	ACACACACACACACACACACACACACACACACACACACACACACACACACACACACACACAC	80435627	80435688	361_78
80650	2753	2	17	AC	X	33	GTGTGTGTGTGTGTGTGTGTGTGTGTGTGTGTGT	80682785	80682818	339_47
80664	2772	2	18	AC	X	35	TGTGTGTGTGTGTGTGTGTGTGTGTGTGTGTGTGTG	81145783	81145818	332_47
63551	2314	2	19	AC	3	37	ACACACACACACACACACACACACACACACACACACAC	81365931	81365968	359_78
32040	1266	2	21	AC	X	41	TGTGTGTGTGTGTGTGTGTGTGTGTGTGTGTGTGTGTGTGTG	81515545	81515586	331_47
79970	2524	2	29	AC	15	57	ACACACACACACACACACACACACACACACACACACACACACACACACACACACACAC	81664691	81664748	362_78
35567	1706	2	19	AC	X	37	GTGTGTGTGTGTGTGTGTGTGTGTGTGTGTGTGTGTGT	81840992	81841029	362_78
80760	2928	2	18	AC	X	35	TGTGTGTGTGTGTGTGTGTGTGTGTGTGTGTGTGTG	82346213	82346248	356_76
70068	2417	2	29	AC	6	57	CACACACACACACACACACACACACACACACACACACACACACACACACACACACACA	82591025	82591082	338_47
35301	1351	2	19	AC	X	37	TGTGTGTGTGTGTGTGTGTGTGTGTGTGTGTGTGTGTG	82757278	82757315	357_78
31031	1249	2	21	AC	X	41	TGTGTGTGTGTGTGTGTGTGTGTGTGTGTGTGTGTGTGTGTG	82779471	82779512	351_56
34097	1302	2	21	AC	X	41	TGTGTGTGTGTGTGTGTGTGTGTGTGTGTGTGTGTGTGTGTG	82815936	82815977	334_47
51617	2132	2	29	AC	13	57	GTGTGTGTGTGTGTGTGTGTGTGTGTGTGTGTGTGTGTGTGTGTGTGTGTGTGTGTGT	82824205	82824262	352_60
31103	1524	2	20	AC	X	39	TGTGTGTGTGTGTGTGTGTGTGTGTGTGTGTGTGTGTGTG	83393810	83393849	357_78
31148	1526	2	20	AC	X	39	GTGTGTGTGTGTGTGTGTGTGTGTGTGTGTGTGTGTGTGT	83549397	83549436	346_47
27527	1019	2	23	AC	X	45	TGTGTGTGTGTGTGTGTGTGTGTGTGTGTGTGTGTGTGTGTGTGTG	83604412	83604457	331_47
26691	2483	2	7	AC	X	13	CACACACACACACA	83610000	83610013	363_78
27307	1334	2	20	AC	X	39	ACACACACACACACACACACACACACACACACACACACAC	83743333	83743372	346_47
35446	1603	2	19	AC	X	37	TGTGTGTGTGTGTGTGTGTGTGTGTGTGTGTGTGTGTG	84263542	84263579	367_78
26810	1326	2	20	AC	X	39	ACACACACACACACACACACACACACACACACACACACAC	84322634	84322673	359_78
59413	2246	2	28	AC	3	55	ACACACACACACACACACACACACACACACACACACACACACACACACACACACAC	84437934	84437989	367_78
117244	4350	2	18	AC	X	36	ACACACACACACACACACACACACACACACACACACA	84508771	84508807	352_60
32360	988	2	24	AC	X	47	TGTGTGTGTGTGTGTGTGTGTGTGTGTGTGTGTGTGTGTGTGTGTGTG	84672913	84672960	359_78
73713	2453	2	15	AC	10	29	TGTGTGTGTGTGTGTGTGTGTGTGTGTGTG	84714557	84714586	360_78
80590	2673	2	17	AC	X	33	GTGTGTGTGTGTGTGTGTGTGTGTGTGTGTGTGT	84748066	84748099	355_72
31929	2729	2	15	AC	X	29	TGTGTGTGTGTGTGTGTGTGTGTGTGTGTG	84768208	84768237	362_78
32967	2651	2	16	AC	X	31	ACACACACACACACACACACACACACACACAC	84920669	84920700	365_78
31237	2893	2	14	AC	X	27	CACACACACACACACACACACACACACA	84955347	84955374	355_72
35571	1710	2	19	AC	X	37	GTGTGTGTGTGTGTGTGTGTGTGTGTGTGTGTGTGTGT	85152312	85152349	361_78
60289	2797	2	25	AC	1	49	CACACACACACACACACACACACACACACACACACACACACACACACACA	85165431	85165480	366_78
57632	2212	2	29	AC	16	57	GTGTGTGTGTGTGTGTGTGTGTGTGTGTGTGTGTGTGTGTGTGTGTGTGTGTGTGTGT	85260365	85260422	335_47
35660	1793	2	30	AC	16	59	GTGTGTGTGTGTGTGTGTGTGTGTGTGTGTGTGTGTGTGTGTGTGTGTGTGTGTGTGTGT	85490186	85490245	337_47
31023	893	2	26	AC	X	51	ACACACACACACACACACACACACACACACACACACACACACACACACACAC	85570792	85570843	343_47
35755	1883	2	32	AC	9	63	ACACACACACACACACACACACACACACACACACACACACACACACACACACACACACACACAC	85583222	85583285	365_78
27675	1115	2	22	AC	X	43	ACACACACACACACACACACACACACACACACACACACACACAC	85802528	85802571	334_47
34716	1315	2	21	AC	X	41	TGTGTGTGTGTGTGTGTGTGTGTGTGTGTGTGTGTGTGTGTG	85934620	85934661	347_47
35556	1695	2	19	AC	X	37	GTGTGTGTGTGTGTGTGTGTGTGTGTGTGTGTGTGTGT	86121007	86121044	357_78
34092	1178	2	22	AC	X	43	GTGTGTGTGTGTGTGTGTGTGTGTGTGTGTGTGTGTGTGTGTGT	86168720	86168763	359_78
34213	1086	2	23	AC	X	45	TGTGTGTGTGTGTGTGTGTGTGTGTGTGTGTGTGTGTGTGTGTGTG	86189621	86189666	361_78
29038	2877	2	14	AC	X	27	CACACACACACACACACACACACACACA	86457533	86457560	331_47
32940	1278	2	21	AC	X	41	TGTGTGTGTGTGTGTGTGTGTGTGTGTGTGTGTGTGTGTGTG	86538502	86538543	339_47
118151	4367	2	11	AC	X	22	ACACACACACACACACACACACA	86586401	86586423	352_60
35496	1646	2	19	AC	X	37	TGTGTGTGTGTGTGTGTGTGTGTGTGTGTGTGTGTGTG	86648765	86648802	331_47
31598	1256	2	21	AC	X	41	TGTGTGTGTGTGTGTGTGTGTGTGTGTGTGTGTGTGTGTGTG	86688671	86688712	348_47
43576	2027	2	28	AC	4	55	GTGTGTGTGTGTGTGTGTGTGTGTGTGTGTGTGTGTGTGTGTGTGTGTGTGTGTGT	86748615	86748670	335_47
32405	2701	2	14	AC	X	27	TGTGTGTGTGTGTGTGTGTGTGTGTGTG	86762739	86762766	358_78
32906	2658	2	15	AC	X	29	ACACACACACACACACACACACACACACAC	86952772	86952801	343_47
32515	1066	2	23	AC	X	45	ACACACACACACACACACACACACACACACACACACACACACACAC	87274046	87274091	346_47
80597	2681	2	16	AC	X	31	TGTGTGTGTGTGTGTGTGTGTGTGTGTGTGTG	87480901	87480932	365_78
80689	2813	2	18	AC	X	35	TGTGTGTGTGTGTGTGTGTGTGTGTGTGTGTGTGTG	87586863	87586898	367_78
67710	2383	2	27	AC	14	53	TGTGTGTGTGTGTGTGTGTGTGTGTGTGTGTGTGTGTGTGTGTGTGTGTGTGTG	87698695	87698748	352_60
72615	2442	2	30	AC	8	59	TGTGTGTGTGTGTGTGTGTGTGTGTGTGTGTGTGTGTGTGTGTGTGTGTGTGTGTGTGTG	87865362	87865421	367_78
80688	2810	2	17	AC	X	33	TGTGTGTGTGTGTGTGTGTGTGTGTGTGTGTGTG	87989866	87989899	333_47
35570	1709	2	19	AC	X	37	CACACACACACACACACACACACACACACACACACACA	88147135	88147172	344_47
61657	2284	2	27	AC	13	53	GTGTGTGTGTGTGTGTGTGTGTGTGTGTGTGTGTGTGTGTGTGTGTGTGTGTGT	88325110	88325163	367_78
49879	2105	2	18	AC	1	35	TGTGTGTGTGTGTGTGTGTGTGTGTGTGTGTGTGTG	88411196	88411231	367_78
59088	2240	2	30	AC	15	59	CACACACACACACACACACACACACACACACACACACACACACACACACACACACACACA	88755932	88755991	367_78
57022	2203	2	29	AC	15	57	GTGTGTGTGTGTGTGTGTGTGTGTGTGTGTGTGTGTGTGTGTGTGTGTGTGTGTGTGT	88832539	88832596	355_72
59724	2252	2	28	AC	9	55	ACACACACACACACACACACACACACACACACACACACACACACACACACACACAC	91511850	91511905	366_78
35736	1866	2	31	AC	7	61	GTGTGTGTGTGTGTGTGTGTGTGTGTGTGTGTGTGTGTGTGTGTGTGTGTGTGTGTGTGTGT	92001265	92001326	353_64
27011	1197	2	21	AC	X	41	CACACACACACACACACACACACACACACACACACACACACA	92520595	92520636	367_78
32156	2717	2	14	AC	X	27	ACACACACACACACACACACACACACAC	92742400	92742427	365_78
35447	1604	2	19	AC	X	37	CACACACACACACACACACACACACACACACACACACA	92763558	92763595	337_47
36368	1946	2	27	AC	8	53	TGTGTGTGTGTGTGTGTGTGTGTGTGTGTGTGTGTGTGTGTGTGTGTGTGTGTG	92767372	92767425	339_47
31414	2113	2	14	AC	X	27	ACACACACACACACACACACACACACAC	92768185	92768212	333_47
29776	966	2	24	AC	X	47	TGTGTGTGTGTGTGTGTGTGTGTGTGTGTGTGTGTGTGTGTGTGTGTG	92775677	92775724	359_78
27852	3437	2	17	AC	X	33	TGTGTGTGTGTGTGTGTGTGTGTGTGTGTGTGTG	92776597	92776630	356_76
78632	2510	2	28	AC	1	55	GTGTGTGTGTGTGTGTGTGTGTGTGTGTGTGTGTGTGTGTGTGTGTGTGTGTGTGT	92881704	92881759	361_78
71492	2427	2	29	AC	14	57	ACACACACACACACACACACACACACACACACACACACACACACACACACACACACAC	92959304	92959361	332_47
30503	1506	2	20	AC	X	39	GTGTGTGTGTGTGTGTGTGTGTGTGTGTGTGTGTGTGTGT	92975007	92975046	352_60
35463	1618	2	19	AC	X	37	TGTGTGTGTGTGTGTGTGTGTGTGTGTGTGTGTGTGTG	93000758	93000795	332_47
72239	2437	2	15	AC	9	29	ACACACACACACACACACACACACACACAC	93088266	93088295	355_72
34454	2562	2	12	AC	X	23	TGTGTGTGTGTGTGTGTGTGTGTG	93188081	93188104	346_47
68784	2402	2	29	AC	4	57	TGTGTGTGTGTGTGTGTGTGTGTGTGTGTGTGTGTGTGTGTGTGTGTGTGTGTGTGTG	93398191	93398248	367_78
35484	1635	2	19	AC	X	37	TGTGTGTGTGTGTGTGTGTGTGTGTGTGTGTGTGTGTG	93581772	93581809	358_78
69678	2413	2	20	AC	9	39	CACACACACACACACACACACACACACACACACACACACA	93862981	93863020	353_64
29937	1132	2	22	AC	X	43	CACACACACACACACACACACACACACACACACACACACACACA	94129755	94129798	334_47
27086	3417	2	17	AC	X	33	ACACACACACACACACACACACACACACACACAC	94294376	94294409	365_78
26911	2999	2	15	AC	X	29	ACACACACACACACACACACACACACACAC	94352145	94352174	347_47
30462	1503	2	20	AC	X	39	CACACACACACACACACACACACACACACACACACACACA	94422742	94422781	366_78
60776	2272	2	28	AC	8	55	ACACACACACACACACACACACACACACACACACACACACACACACACACACACAC	94760681	94760736	334_47
32655	1549	2	20	AC	X	39	ACACACACACACACACACACACACACACACACACACACAC	94905117	94905156	357_78
80562	2631	2	17	AC	X	33	CACACACACACACACACACACACACACACACACA	94944193	94944226	331_47
35483	1634	2	19	AC	X	37	TGTGTGTGTGTGTGTGTGTGTGTGTGTGTGTGTGTGTG	95170577	95170614	346_47
33588	2616	2	16	AC	X	31	ACACACACACACACACACACACACACACACAC	95188580	95188611	346_47
80622	2714	2	18	AC	X	35	TGTGTGTGTGTGTGTGTGTGTGTGTGTGTGTGTGTG	95244485	95244520	367_78
34802	3632	2	9	AC	X	17	ACACACACACACACACAC	95408116	95408133	342_47
28550	1220	2	21	AC	X	41	GTGTGTGTGTGTGTGTGTGTGTGTGTGTGTGTGTGTGTGTGT	95410308	95410349	346_47
55156	2181	2	28	AC	11	55	TGTGTGTGTGTGTGTGTGTGTGTGTGTGTGTGTGTGTGTGTGTGTGTGTGTGTGTG	95430136	95430191	361_78
31969	1057	2	23	AC	X	45	ACACACACACACACACACACACACACACACACACACACACACACAC	95693537	95693582	344_47
80517	2543	2	18	AC	X	35	ACACACACACACACACACACACACACACACACACAC	95802006	95802041	360_78
32886	1554	2	20	AC	X	39	CACACACACACACACACACACACACACACACACACACACA	95804489	95804528	357_78
117273	4365	2	16	AC	X	32	ACACACACACACACACACACACACACACACACA	96128647	96128679	357_78
35718	1849	2	37	AC	5	73	GTGTGTGTGTGTGTGTGTGTGTGTGTGTGTGTGTGTGTGTGTGTGTGTGTGTGTGTGTGTGTGTGTGTGTGTGT	96143891	96143964	334_47
58578	2232	2	28	AC	13	55	GTGTGTGTGTGTGTGTGTGTGTGTGTGTGTGTGTGTGTGTGTGTGTGTGTGTGTGT	96262310	96262365	351_56
45670	2057	2	30	AC	9	59	ACACACACACACACACACACACACACACACACACACACACACACACACACACACACACAC	96316403	96316462	367_78
31727	983	2	24	AC	X	47	GTGTGTGTGTGTGTGTGTGTGTGTGTGTGTGTGTGTGTGTGTGTGTGT	96529006	96529053	332_47
44804	2045	2	23	AC	X	45	ACACACACACACACACACACACACACACACACACACACACACACAC	96584891	96584936	360_78
32022	3546	2	16	AC	X	31	CACACACACACACACACACACACACACACACA	96890380	96890411	351_56
80652	2758	2	17	AC	X	33	ACACACACACACACACACACACACACACACACAC	97223061	97223094	357_78
30144	1499	2	20	AC	X	39	GTGTGTGTGTGTGTGTGTGTGTGTGTGTGTGTGTGTGTGT	97327541	97327580	367_78
66676	2372	2	29	AC	13	57	TGTGTGTGTGTGTGTGTGTGTGTGTGTGTGTGTGTGTGTGTGTGTGTGTGTGTGTGTG	97391474	97391531	367_78
60017	2261	2	29	AC	11	57	ACACACACACACACACACACACACACACACACACACACACACACACACACACACACAC	97450409	97450466	336_47
50279	2110	2	22	AC	13	43	ACACACACACACACACACACACACACACACACACACACACACAC	97518851	97518894	352_60
35435	1593	2	19	AC	X	37	CACACACACACACACACACACACACACACACACACACA	97532047	97532084	364_78
33264	3589	2	18	AC	X	35	TGTGTGTGTGTGTGTGTGTGTGTGTGTGTGTGTGTG	97562592	97562627	355_72
80634	2733	2	18	AC	X	35	CACACACACACACACACACACACACACACACACACA	97907768	97907803	364_78
28883	2882	2	12	AC	X	23	CACACACACACACACACACACACA	97993576	97993599	364_78
27953	1117	2	22	AC	X	43	TGTGTGTGTGTGTGTGTGTGTGTGTGTGTGTGTGTGTGTGTGTG	97997955	97997998	363_78
47369	2071	2	29	AC	1	56	GTGTGTGTGTGTGTGTGTGTGTGTGTGTGTGTGTGTGTGTGTGTGTGTGTGTGTGTGT	98189865	98189921	360_78
80557	2626	2	17	AC	X	33	ACACACACACACACACACACACACACACACACAC	98276223	98276256	360_78
35329	1373	2	14	AC	X	27	GTGTGTGTGTGTGTGTGTGTGTGTGTGT	98278368	98278395	367_78
75943	2476	2	28	AC	12	55	GTGTGTGTGTGTGTGTGTGTGTGTGTGTGTGTGTGTGTGTGTGTGTGTGTGTGTGT	98330772	98330827	341_47
26606	4069	2	7	AC	X	13	TGTGTGTGTGTGTG	98358837	98358850	353_64
27060	2727	2	16	AC	X	31	TGTGTGTGTGTGTGTGTGTGTGTGTGTGTGTG	98482613	98482644	364_78
44607	2041	2	17	AC	1	33	TGTGTGTGTGTGTGTGTGTGTGTGTGTGTGTGTG	98518659	98518692	338_47
32477	1157	2	22	AC	X	43	TGTGTGTGTGTGTGTGTGTGTGTGTGTGTGTGTGTGTGTGTGTG	98520824	98520867	339_47
32581	1158	2	22	AC	X	43	CACACACACACACACACACACACACACACACACACACACACACA	98618823	98618866	338_47
80692	2814	2	17	AC	X	33	ACACACACACACACACACACACACACACACACAC	98808170	98808203	343_47
35643	1779	2	30	AC	13	59	CACACACACACACACACACACACACACACACACACACACACACACACACACACACACACA	98860163	98860222	363_78
77056	2486	2	28	AC	15	55	ACACACACACACACACACACACACACACACACACACACACACACACACACACACAC	98865734	98865789	358_78
35601	1739	2	19	AC	X	37	ACACACACACACACACACACACACACACACACACACAC	98878500	98878537	340_47
35312	1360	2	17	AC	X	33	GTGTGTGTGTGTGTGTGTGTGTGTGTGTGTGTGT	98917636	98917669	364_78
30349	2794	2	15	AC	X	29	CACACACACACACACACACACACACACACA	99010278	99010307	336_47
29846	2829	2	12	AC	X	23	ACACACACACACACACACACACAC	99179510	99179533	337_47
35308	1357	2	18	AC	X	35	GTGTGTGTGTGTGTGTGTGTGTGTGTGTGTGTGTGT	99273821	99273856	361_78
27241	1016	2	23	AC	X	45	ACACACACACACACACACACACACACACACACACACACACACACAC	99301673	99301718	338_47
30786	917	2	25	AC	X	49	CACACACACACACACACACACACACACACACACACACACACACACACACA	99568856	99568905	353_64
31049	1147	2	22	AC	X	43	ACACACACACACACACACACACACACACACACACACACACACAC	99634303	99634346	345_47
27647	2968	2	13	AC	X	25	TGTGTGTGTGTGTGTGTGTGTGTGTG	99670931	99670956	347_47
33514	3957	2	7	AC	X	12	CACACACACACACA	99743258	99743270	363_78
28068	2946	2	16	AC	X	31	TGTGTGTGTGTGTGTGTGTGTGTGTGTGTGTG	100121478	100121509	335_47
35587	1726	2	19	AC	X	37	ACACACACACACACACACACACACACACACACACACAC	100309889	100309926	348_47
34141	2584	2	16	AC	X	31	ACACACACACACACACACACACACACACACAC	100520638	100520669	360_78
28720	886	2	26	AC	X	51	ACACACACACACACACACACACACACACACACACACACACACACACACACAC	100735112	100735163	354_68
26644	3406	2	18	AC	X	35	ACACACACACACACACACACACACACACACACACAC	100821179	100821214	354_68
35737	1867	2	32	AC	8	63	ACACACACACACACACACACACACACACACACACACACACACACACACACACACACACACACAC	100833332	100833395	361_78
35606	1743	2	18	AC	X	35	TGTGTGTGTGTGTGTGTGTGTGTGTGTGTGTGTGTG	100925547	100925582	353_64
27417	1337	2	20	AC	X	39	GTGTGTGTGTGTGTGTGTGTGTGTGTGTGTGTGTGTGTGT	101083836	101083875	365_78
29636	2843	2	13	AC	X	25	ACACACACACACACACACACACACAC	101113805	101113830	335_47
29126	2322	2	16	AC	X	31	ACACACACACACACACACACACACACACACAC	101270359	101270390	349_48
51595	2131	2	17	AC	2	33	ACACACACACACACACACACACACACACACACAC	101523952	101523985	357_78
30607	1245	2	21	AC	X	41	TGTGTGTGTGTGTGTGTGTGTGTGTGTGTGTGTGTGTGTGTG	102250227	102250268	344_47
29927	967	2	24	AC	X	47	GTGTGTGTGTGTGTGTGTGTGTGTGTGTGTGTGTGTGTGTGTGTGTGT	102259841	102259888	342_47
58798	2234	2	28	AC	10	55	ACACACACACACACACACACACACACACACACACACACACACACACACACACACAC	102404258	102404313	331_47
33753	1566	2	20	AC	X	39	ACACACACACACACACACACACACACACACACACACACAC	102494795	102494834	363_78
28111	949	2	24	AC	X	47	ACACACACACACACACACACACACACACACACACACACACACACACAC	102532458	102532505	363_78
55654	2187	2	28	AC	13	55	GTGTGTGTGTGTGTGTGTGTGTGTGTGTGTGTGTGTGTGTGTGTGTGTGTGTGTGT	102563188	102563243	342_47
28794	2889	2	17	AC	X	33	TGTGTGTGTGTGTGTGTGTGTGTGTGTGTGTGTG	102591753	102591786	364_78
33859	1082	2	23	AC	X	45	GTGTGTGTGTGTGTGTGTGTGTGTGTGTGTGTGTGTGTGTGTGTGT	102718881	102718926	339_47
34336	1089	2	23	AC	X	45	CACACACACACACACACACACACACACACACACACACACACACACA	102948484	102948529	334_47
34680	1092	2	23	AC	X	45	ACACACACACACACACACACACACACACACACACACACACACACAC	103024401	103024446	336_47
26706	3013	2	15	AC	X	29	TGTGTGTGTGTGTGTGTGTGTGTGTGTGTG	103035368	103035397	362_78
50477	2115	2	21	AC	9	41	ACACACACACACACACACACACACACACACACACACACACAC	103265818	103265859	341_47
80602	2689	2	18	AC	X	35	TGTGTGTGTGTGTGTGTGTGTGTGTGTGTGTGTGTG	103293827	103293862	357_78
30311	2800	2	14	AC	X	27	GTGTGTGTGTGTGTGTGTGTGTGTGTGT	103385004	103385031	362_78
32629	2678	2	13	AC	X	25	TGTGTGTGTGTGTGTGTGTGTGTGTG	103594138	103594163	343_47
34260	1576	2	20	AC	X	39	TGTGTGTGTGTGTGTGTGTGTGTGTGTGTGTGTGTGTGTG	103766192	103766231	347_47
30098	972	2	24	AC	X	47	TGTGTGTGTGTGTGTGTGTGTGTGTGTGTGTGTGTGTGTGTGTGTGTG	103836827	103836874	365_78
27373	1111	2	22	AC	X	43	CACACACACACACACACACACACACACACACACACACACACACA	103844332	103844375	354_68
62250	2294	2	17	AC	9	33	TGTGTGTGTGTGTGTGTGTGTGTGTGTGTGTGTG	103945974	103946007	360_78
35487	1638	2	19	AC	X	37	GTGTGTGTGTGTGTGTGTGTGTGTGTGTGTGTGTGTGT	104413098	104413135	344_47
35739	1869	2	31	AC	8	61	ACACACACACACACACACACACACACACACACACACACACACACACACACACACACACACAC	104460076	104460137	335_47
33836	1571	2	20	AC	X	39	TGTGTGTGTGTGTGTGTGTGTGTGTGTGTGTGTGTGTGTG	104492287	104492326	355_72
32681	2674	2	15	AC	X	29	ACACACACACACACACACACACACACACAC	104556297	104556326	366_78
80833	3022	2	17	AC	X	33	GTGTGTGTGTGTGTGTGTGTGTGTGTGTGTGTGT	104694900	104694933	364_78
32719	2672	2	16	AC	X	31	CACACACACACACACACACACACACACACACA	104707563	104707594	335_47
35750	1879	2	29	AC	9	57	GTGTGTGTGTGTGTGTGTGTGTGTGTGTGTGTGTGTGTGTGTGTGTGTGTGTGTGTGT	104805479	104805536	335_47
34163	2581	2	13	AC	X	25	CACACACACACACACACACACACACA	104862115	104862140	365_78
28346	1215	2	21	AC	X	41	ACACACACACACACACACACACACACACACACACACACACAC	105144145	105144186	351_56
31653	923	2	25	AC	X	49	GTGTGTGTGTGTGTGTGTGTGTGTGTGTGTGTGTGTGTGTGTGTGTGTGT	105194520	105194569	358_78
80583	2657	2	18	AC	X	35	TGTGTGTGTGTGTGTGTGTGTGTGTGTGTGTGTGTG	105259135	105259170	344_47
35558	1697	2	19	AC	X	37	CACACACACACACACACACACACACACACACACACACA	105559429	105559466	366_78
61985	2290	2	29	AC	1	57	TGTGTGTGTGTGTGTGTGTGTGTGTGTGTGTGTGTGTGTGTGTGTGTGTGTGTGTGTG	105692985	105693042	353_64
35468	1623	2	19	AC	X	37	TGTGTGTGTGTGTGTGTGTGTGTGTGTGTGTGTGTGTG	105784601	105784638	358_78
29691	1129	2	22	AC	X	43	TGTGTGTGTGTGTGTGTGTGTGTGTGTGTGTGTGTGTGTGTGTG	106188645	106188688	364_78
28698	958	2	24	AC	X	47	ACACACACACACACACACACACACACACACACACACACACACACACAC	106618481	106618528	363_78
35506	1656	2	20	AC	X	39	GTGTGTGTGTGTGTGTGTGTGTGTGTGTGTGTGTGTGTGT	106647943	106647982	333_47
35507	1656	2	7	AC	X	13	TGTGTGTGTGTGTG	106647986	106647999	333_47
29197	1426	2	11	AC	X	21	TGTGTGTGTGTGTGTGTGTGTG	106687854	106687875	333_47
26960	1330	2	19	AC	X	37	CACACACACACACACACACACACACACACACACACACA	106693793	106693830	356_76
30431	975	2	24	AC	X	47	ACACACACACACACACACACACACACACACACACACACACACACACAC	106703115	106703162	355_72
80722	2865	2	17	AC	X	33	GTGTGTGTGTGTGTGTGTGTGTGTGTGTGTGTGT	106710220	106710253	365_78
31853	3540	2	18	AC	X	35	ACACACACACACACACACACACACACACACACACAC	106774342	106774377	347_47
80624	2724	2	18	AC	X	35	ACACACACACACACACACACACACACACACACACAC	106873969	106874004	354_68
26745	4145	2	7	AC	X	13	GTGTGTGTGTGTGT	106899122	106899135	349_48
26746	4145	2	7	AC	X	13	GTGTGTGTGTGTGT	106899138	106899151	349_48
26747	4145	2	7	AC	X	12	GTGTGTGTGTGTGT	106899162	106899174	349_48
32087	2722	2	16	AC	X	31	TGTGTGTGTGTGTGTGTGTGTGTGTGTGTGTG	107027089	107027120	335_47
35752	1880	2	31	AC	9	61	ACACACACACACACACACACACACACACACACACACACACACACACACACACACACACACAC	107077097	107077158	335_47
29606	2844	2	16	AC	X	31	ACACACACACACACACACACACACACACACAC	107088723	107088754	358_78
35607	1745	2	18	AC	X	35	GTGTGTGTGTGTGTGTGTGTGTGTGTGTGTGTGTGT	107138059	107138094	362_78
35600	1738	2	19	AC	X	37	GTGTGTGTGTGTGTGTGTGTGTGTGTGTGTGTGTGTGT	107218819	107218856	355_72
29960	3489	2	11	AC	X	21	CACACACACACACACACACACA	107254081	107254102	355_72
65774	2355	2	22	AC	2	43	ACACACACACACACACACACACACACACACACACACACACACAC	107388684	107388727	363_78
80523	2561	2	18	AC	X	35	GTGTGTGTGTGTGTGTGTGTGTGTGTGTGTGTGTGT	107416692	107416727	352_60
35531	1673	2	19	AC	X	37	GTGTGTGTGTGTGTGTGTGTGTGTGTGTGTGTGTGTGT	107441003	107441040	332_47
34624	1186	2	22	AC	X	43	GTGTGTGTGTGTGTGTGTGTGTGTGTGTGTGTGTGTGTGTGTGT	107532473	107532516	334_47
28096	1462	2	20	AC	X	39	GTGTGTGTGTGTGTGTGTGTGTGTGTGTGTGTGTGTGTGT	107586396	107586435	356_76
35701	1833	2	31	AC	4	61	TGTGTGTGTGTGTGTGTGTGTGTGTGTGTGTGTGTGTGTGTGTGTGTGTGTGTGTGTGTGTG	107883649	107883710	363_78
28321	2929	2	15	AC	X	29	TGTGTGTGTGTGTGTGTGTGTGTGTGTGTG	107959184	107959213	338_47
74640	2460	2	28	AC	7	55	ACACACACACACACACACACACACACACACACACACACACACACACACACACACAC	108019077	108019132	335_47
80819	3003	2	18	AC	X	35	GTGTGTGTGTGTGTGTGTGTGTGTGTGTGTGTGTGT	108113857	108113892	343_47
59245	2243	2	9	AC	2	17	ACACACACACACACACAC	108148461	108148478	361_78
28052	1209	2	21	AC	X	41	CACACACACACACACACACACACACACACACACACACACACA	108223423	108223464	348_47
49435	2095	2	24	AC	10	47	TGTGTGTGTGTGTGTGTGTGTGTGTGTGTGTGTGTGTGTGTGTGTGTG	108274165	108274212	346_47
39126	1978	2	18	AC	13	35	TGTGTGTGTGTGTGTGTGTGTGTGTGTGTGTGTGTG	108401477	108401512	341_47
26428	1096	2	22	AC	X	43	TGTGTGTGTGTGTGTGTGTGTGTGTGTGTGTGTGTGTGTGTGTG	108594560	108594603	347_47
117295	4312	2	25	AC	X	50	ACACACACACACACACACACACACACACACACACACACACACACACACACA	108751596	108751646	337_47
32805	2664	2	15	AC	X	29	GTGTGTGTGTGTGTGTGTGTGTGTGTGTGT	108780789	108780818	359_78
33480	901	2	26	AC	X	51	TGTGTGTGTGTGTGTGTGTGTGTGTGTGTGTGTGTGTGTGTGTGTGTGTGTG	108970887	108970938	364_78
33558	2620	2	16	AC	X	31	CACACACACACACACACACACACACACACACA	109092852	109092883	355_72
35530	1672	2	19	AC	X	37	ACACACACACACACACACACACACACACACACACACAC	109132138	109132175	358_78
27441	1339	2	20	AC	X	39	ACACACACACACACACACACACACACACACACACACACAC	109188503	109188542	342_47
67748	2384	2	28	AC	1	55	GTGTGTGTGTGTGTGTGTGTGTGTGTGTGTGTGTGTGTGTGTGTGTGTGTGTGTGT	109258943	109258998	365_78
34209	856	2	29	AC	X	57	TGTGTGTGTGTGTGTGTGTGTGTGTGTGTGTGTGTGTGTGTGTGTGTGTGTGTGTGTG	109351297	109351354	363_78
30233	873	2	27	AC	X	53	TGTGTGTGTGTGTGTGTGTGTGTGTGTGTGTGTGTGTGTGTGTGTGTGTGTGTG	109370039	109370092	366_78
34658	2549	2	15	AC	X	29	GTGTGTGTGTGTGTGTGTGTGTGTGTGTGT	109387033	109387062	336_47
78996	2515	2	29	AC	9	57	GTGTGTGTGTGTGTGTGTGTGTGTGTGTGTGTGTGTGTGTGTGTGTGTGTGTGTGTGT	109509018	109509075	366_78
32734	2670	2	16	AC	X	31	TGTGTGTGTGTGTGTGTGTGTGTGTGTGTGTG	109674552	109674583	360_78
80766	2941	2	18	AC	X	35	ACACACACACACACACACACACACACACACACACAC	109752100	109752135	362_78
34400	1003	2	24	AC	X	47	CACACACACACACACACACACACACACACACACACACACACACACACA	109917686	109917733	338_47
28603	1469	2	20	AC	X	39	TGTGTGTGTGTGTGTGTGTGTGTGTGTGTGTGTGTGTGTG	110058395	110058434	336_47
68120	2394	2	28	AC	12	55	ACACACACACACACACACACACACACACACACACACACACACACACACACACACAC	110402426	110402481	356_76
32874	2661	2	13	AC	X	25	TGTGTGTGTGTGTGTGTGTGTGTGTG	110542179	110542204	335_47
29345	1230	2	21	AC	X	41	TGTGTGTGTGTGTGTGTGTGTGTGTGTGTGTGTGTGTGTGTG	110713327	110713368	335_47
28402	1217	2	21	AC	X	41	CACACACACACACACACACACACACACACACACACACACACA	110809926	110809967	351_56
35542	1682	2	19	AC	X	37	TGTGTGTGTGTGTGTGTGTGTGTGTGTGTGTGTGTGTG	110813526	110813563	362_78
32750	2666	2	14	AC	X	27	GTGTGTGTGTGTGTGTGTGTGTGTGTGT	111259589	111259616	334_47
26624	1101	2	22	AC	X	43	ACACACACACACACACACACACACACACACACACACACACACAC	111323624	111323667	340_47
30006	2822	2	12	AC	X	23	GTGTGTGTGTGTGTGTGTGTGTGT	111326003	111326026	355_72
31009	1248	2	21	AC	X	41	ACACACACACACACACACACACACACACACACACACACACAC	111534596	111534637	340_47
76052	2477	2	28	AC	2	55	ACACACACACACACACACACACACACACACACACACACACACACACACACACACAC	111569308	111569363	341_47
30854	2773	2	16	AC	X	31	GTGTGTGTGTGTGTGTGTGTGTGTGTGTGTGT	111599808	111599839	334_47
28347	1119	2	22	AC	X	43	TGTGTGTGTGTGTGTGTGTGTGTGTGTGTGTGTGTGTGTGTGTG	111645629	111645672	353_64
29513	2854	2	16	AC	X	31	TGTGTGTGTGTGTGTGTGTGTGTGTGTGTGTG	111721324	111721355	367_78
28793	2890	2	15	AC	X	29	ACACACACACACACACACACACACACACAC	111819701	111819730	347_47
61685	2285	2	29	AC	6	57	GTGTGTGTGTGTGTGTGTGTGTGTGTGTGTGTGTGTGTGTGTGTGTGTGTGTGTGTGT	111889636	111889693	362_78
64759	2333	2	19	AC	13	37	ACACACACACACACACACACACACACACACACACACAC	112024871	112024908	348_47
64306	2325	2	21	AC	7	41	TGTGTGTGTGTGTGTGTGTGTGTGTGTGTGTGTGTGTGTGTG	112037520	112037561	337_47
80680	2789	2	17	AC	X	33	TGTGTGTGTGTGTGTGTGTGTGTGTGTGTGTGTG	112095722	112095755	341_47
71527	2428	2	28	AC	1	55	GTGTGTGTGTGTGTGTGTGTGTGTGTGTGTGTGTGTGTGTGTGTGTGTGTGTGTGT	112264388	112264443	333_47
49781	2101	2	28	AC	7	55	TGTGTGTGTGTGTGTGTGTGTGTGTGTGTGTGTGTGTGTGTGTGTGTGTGTGTGTG	112417942	112417997	334_47
44982	2049	2	28	AC	9	55	ACACACACACACACACACACACACACACACACACACACACACACACACACACACAC	113110176	113110231	361_78
29733	1492	2	20	AC	X	39	GTGTGTGTGTGTGTGTGTGTGTGTGTGTGTGTGTGTGTGT	113352589	113352628	351_56
32763	1069	2	23	AC	X	45	TGTGTGTGTGTGTGTGTGTGTGTGTGTGTGTGTGTGTGTGTGTGTG	113501740	113501785	363_78
80651	2755	2	18	AC	X	35	TGTGTGTGTGTGTGTGTGTGTGTGTGTGTGTGTGTG	113617527	113617562	366_78
31247	2754	2	17	AC	X	33	GTGTGTGTGTGTGTGTGTGTGTGTGTGTGTGTGT	113641733	113641766	359_78
80658	2765	2	17	AC	X	33	ACACACACACACACACACACACACACACACACAC	113684582	113684615	343_47
35770	1897	2	31	AC	13	61	CACACACACACACACACACACACACACACACACACACACACACACACACACACACACACACA	113709697	113709758	332_47
63072	2307	2	19	AC	5	37	CACACACACACACACACACACACACACACACACACACA	113721217	113721254	337_47
27596	2971	2	16	AC	X	31	GTGTGTGTGTGTGTGTGTGTGTGTGTGTGTGT	113818219	113818250	334_47
34543	3623	2	17	AC	X	33	ACACACACACACACACACACACACACACACACAC	113932870	113932903	359_78
44402	2037	2	16	AC	9	31	ACACACACACACACACACACACACACACACAC	114144289	114144320	360_78
34105	2590	2	15	AC	X	29	GTGTGTGTGTGTGTGTGTGTGTGTGTGTGT	114170540	114170569	360_78
80754	2914	2	18	AC	X	35	GTGTGTGTGTGTGTGTGTGTGTGTGTGTGTGTGTGT	114301644	114301679	362_78
34367	903	2	26	AC	X	51	ACACACACACACACACACACACACACACACACACACACACACACACACACAC	114381470	114381521	332_47
26941	2998	2	15	AC	X	29	TGTGTGTGTGTGTGTGTGTGTGTGTGTGTG	114632330	114632359	343_47
31190	2759	2	15	AC	X	29	TGTGTGTGTGTGTGTGTGTGTGTGTGTGTG	114764719	114764748	331_47
34110	2588	2	14	AC	X	27	GTGTGTGTGTGTGTGTGTGTGTGTGTGT	115298791	115298818	336_47
28168	1463	2	20	AC	X	39	TGTGTGTGTGTGTGTGTGTGTGTGTGTGTGTGTGTGTGTG	115564768	115564807	334_47
35428	1588	2	19	AC	X	37	GTGTGTGTGTGTGTGTGTGTGTGTGTGTGTGTGTGTGT	115771537	115771574	348_47
45376	2052	2	17	AC	3	33	GTGTGTGTGTGTGTGTGTGTGTGTGTGTGTGTGT	115940692	115940725	358_78
30537	1510	2	20	AC	X	39	TGTGTGTGTGTGTGTGTGTGTGTGTGTGTGTGTGTGTGTG	116169037	116169076	357_78
80533	2585	2	18	AC	X	35	TGTGTGTGTGTGTGTGTGTGTGTGTGTGTGTGTGTG	116312697	116312732	334_47
28389	1029	2	23	AC	X	45	TGTGTGTGTGTGTGTGTGTGTGTGTGTGTGTGTGTGTGTGTGTGTG	116622897	116622942	335_47
32000	1264	2	21	AC	X	41	GTGTGTGTGTGTGTGTGTGTGTGTGTGTGTGTGTGTGTGTGT	116848205	116848246	356_76
30965	1246	2	21	AC	X	41	ACACACACACACACACACACACACACACACACACACACACAC	116899073	116899114	336_47
30203	2808	2	15	AC	X	29	CACACACACACACACACACACACACACACA	117039469	117039498	353_64
35504	1653	2	19	AC	X	37	CACACACACACACACACACACACACACACACACACACA	117203073	117203110	365_78
26922	2785	2	7	AC	X	13	TGTGTGTGTGTGTG	117342879	117342892	339_47
57180	2209	2	28	AC	11	55	GTGTGTGTGTGTGTGTGTGTGTGTGTGTGTGTGTGTGTGTGTGTGTGTGTGTGTGT	117355602	117355657	341_47
35434	1592	2	19	AC	X	37	CACACACACACACACACACACACACACACACACACACA	117359358	117359395	364_78
117303	4325	2	21	AC	X	40	ACACACACACACACACACACACACACACACACACACACACAC	117457697	117457737	366_78
52877	2148	2	29	AC	3	57	GTGTGTGTGTGTGTGTGTGTGTGTGTGTGTGTGTGTGTGTGTGTGTGTGTGTGTGTGT	117480430	117480487	359_78
35621	1758	2	30	AC	10	59	CACACACACACACACACACACACACACACACACACACACACACACACACACACACACACA	117596978	117597037	348_47
80573	2643	2	18	AC	X	35	ACACACACACACACACACACACACACACACACACAC	117770792	117770827	359_78
26360	1319	2	20	AC	X	39	ACACACACACACACACACACACACACACACACACACACAC	117938358	117938397	344_47
34714	1093	2	23	AC	X	45	ACACACACACACACACACACACACACACACACACACACACACACAC	118025903	118025948	353_64
27902	908	2	25	AC	X	49	ACACACACACACACACACACACACACACACACACACACACACACACACAC	118120015	118120064	357_78
30328	1655	2	9	AC	X	17	GTGTGTGTGTGTGTGTGT	118463986	118464003	337_47
30329	1655	2	7	AC	X	13	TGTGTGTGTGTGTG	118464005	118464018	337_47
30330	1655	2	20	AC	X	39	ACACACACACACACACACACACACACACACACACACACAC	118464031	118464070	337_47
80711	2852	2	17	AC	X	33	ACACACACACACACACACACACACACACACACAC	118498920	118498953	342_47
31155	920	2	25	AC	X	49	GTGTGTGTGTGTGTGTGTGTGTGTGTGTGTGTGTGTGTGTGTGTGTGTGT	118751063	118751112	334_47
117306	4335	2	20	AC	X	39	ACACACACACACACACACACACACACACACACACACACAC	118824312	118824351	357_78
30343	1242	2	21	AC	X	41	TGTGTGTGTGTGTGTGTGTGTGTGTGTGTGTGTGTGTGTGTG	119134204	119134245	336_47
68052	2392	2	28	AC	9	55	TGTGTGTGTGTGTGTGTGTGTGTGTGTGTGTGTGTGTGTGTGTGTGTGTGTGTGTG	119385427	119385482	358_78
35584	1723	2	19	AC	X	37	ACACACACACACACACACACACACACACACACACACAC	119449322	119449359	348_47
58963	2237	2	18	AC	9	35	CACACACACACACACACACACACACACACACACACA	119509973	119510008	351_56
35629	1765	2	31	AC	11	61	TGTGTGTGTGTGTGTGTGTGTGTGTGTGTGTGTGTGTGTGTGTGTGTGTGTGTGTGTGTGTG	119517872	119517933	360_78
35286	1289	2	20	AC	X	39	ACACACACACACACACACACACACACACACACACACACAC	119569985	119570024	360_78
31149	1527	2	20	AC	X	39	CACACACACACACACACACACACACACACACACACACACA	119572548	119572587	365_78
33770	1568	2	20	AC	X	39	CACACACACACACACACACACACACACACACACACACACA	119721855	119721894	354_68
35702	1834	2	31	AC	4	61	TGTGTGTGTGTGTGTGTGTGTGTGTGTGTGTGTGTGTGTGTGTGTGTGTGTGTGTGTGTGTG	119731230	119731291	336_47
29304	963	2	24	AC	X	47	TGTGTGTGTGTGTGTGTGTGTGTGTGTGTGTGTGTGTGTGTGTGTGTG	119807854	119807901	361_78
31572	1531	2	20	AC	X	39	TGTGTGTGTGTGTGTGTGTGTGTGTGTGTGTGTGTGTGTG	119850942	119850981	334_47
117309	4347	2	18	AC	X	35	ACACACACACACACACACACACACACACACACACAC	119999366	119999401	337_47
29669	1234	2	21	AC	X	41	GTGTGTGTGTGTGTGTGTGTGTGTGTGTGTGTGTGTGTGTGT	120296671	120296712	337_47
35341	1382	2	7	AC	X	13	ACACACACACACAC	120366037	120366050	357_78
35342	1382	2	8	AC	X	15	ACACACACACACACAC	120366058	120366073	357_78
35343	1382	2	12	AC	X	23	ACACACACACACACACACACACAC	120366076	120366099	357_78
30582	1512	2	20	AC	X	39	TGTGTGTGTGTGTGTGTGTGTGTGTGTGTGTGTGTGTGTG	120513458	120513497	357_78
30732	1515	2	20	AC	X	39	GTGTGTGTGTGTGTGTGTGTGTGTGTGTGTGTGTGTGTGT	120551635	120551674	333_47
34537	1310	2	21	AC	X	41	TGTGTGTGTGTGTGTGTGTGTGTGTGTGTGTGTGTGTGTGTG	120725142	120725183	361_78
68210	2396	2	28	AC	4	55	GTGTGTGTGTGTGTGTGTGTGTGTGTGTGTGTGTGTGTGTGTGTGTGTGTGTGTGT	121266458	121266513	347_47
29495	964	2	24	AC	X	47	ACACACACACACACACACACACACACACACACACACACACACACACAC	121443946	121443993	333_47
117312	4322	2	22	AC	X	43	ACACACACACACACACACACACACACACACACACACACACACAC	121519449	121519492	344_47
27063	1332	2	20	AC	X	39	GTGTGTGTGTGTGTGTGTGTGTGTGTGTGTGTGTGTGTGT	121605735	121605774	357_78
35719	1850	2	32	AC	6	63	GTGTGTGTGTGTGTGTGTGTGTGTGTGTGTGTGTGTGTGTGTGTGTGTGTGTGTGTGTGTGTGT	121634252	121634315	356_76
28272	2932	2	14	AC	X	27	TGTGTGTGTGTGTGTGTGTGTGTGTGTG	121688589	121688616	353_64
51789	2134	2	20	AC	5	39	ACACACACACACACACACACACACACACACACACACACAC	121915245	121915284	360_78
35529	1671	2	19	AC	X	37	CACACACACACACACACACACACACACACACACACACA	121974739	121974776	335_47
31307	1250	2	21	AC	X	41	TGTGTGTGTGTGTGTGTGTGTGTGTGTGTGTGTGTGTGTGTG	121980079	121980120	333_47
28715	1470	2	20	AC	X	39	ACACACACACACACACACACACACACACACACACACACAC	122073296	122073335	340_47
44738	2044	2	29	AC	9	57	GTGTGTGTGTGTGTGTGTGTGTGTGTGTGTGTGTGTGTGTGTGTGTGTGTGTGTGTGT	122128782	122128839	360_78
32690	1160	2	22	AC	X	43	TGTGTGTGTGTGTGTGTGTGTGTGTGTGTGTGTGTGTGTGTGTG	122212836	122212879	359_78
30625	3506	2	17	AC	X	33	TGTGTGTGTGTGTGTGTGTGTGTGTGTGTGTGTG	122224238	122224271	363_78
30626	3506	2	7	AC	X	13	TGTGTGTGTGTGTG	122224274	122224287	363_78
31384	3524	2	12	AC	X	23	ACACACACACACACACACACACAC	122305714	122305737	358_78
75555	2471	2	28	AC	12	55	TGTGTGTGTGTGTGTGTGTGTGTGTGTGTGTGTGTGTGTGTGTGTGTGTGTGTGTG	122321087	122321142	338_47
52996	2151	2	19	AC	10	37	ACACACACACACACACACACACACACACACACACACAC	122333642	122333679	356_76
73650	2452	2	32	AC	5	63	CACACACACACACACACACACACACACACACACACACACACACACACACACACACACACACACA	122424822	122424885	342_47
75087	2463	2	17	AC	3	33	CACACACACACACACACACACACACACACACACA	122478033	122478066	353_64
31109	865	2	28	AC	X	55	ACACACACACACACACACACACACACACACACACACACACACACACACACACACAC	122479291	122479346	360_78
28602	957	2	24	AC	X	47	CACACACACACACACACACACACACACACACACACACACACACACACA	122494707	122494754	334_47
80800	2987	2	17	AC	X	33	ACACACACACACACACACACACACACACACACAC	122622934	122622967	331_47
33302	2638	2	16	AC	X	31	GTGTGTGTGTGTGTGTGTGTGTGTGTGTGTGT	122717428	122717459	333_47
72489	2441	2	8	AC	3	15	TGTGTGTGTGTGTGTG	122749533	122749548	359_78
117315	4332	2	20	AC	X	40	ACACACACACACACACACACACACACACACACACACACACA	122763058	122763098	350_52
28411	3452	2	13	AC	X	25	CACACACACACACACACACACACACA	122914434	122914459	357_78
35689	1821	2	33	AC	3	65	CACACACACACACACACACACACACACACACACACACACACACACACACACACACACACACACACA	123043252	123043317	352_60
63940	2319	2	28	AC	9	55	CACACACACACACACACACACACACACACACACACACACACACACACACACACACA	123145445	123145500	364_78
27723	1954	2	13	AC	X	25	TGTGTGTGTGTGTGTGTGTGTGTGTG	123332536	123332561	358_78
32837	1161	2	22	AC	X	43	ACACACACACACACACACACACACACACACACACACACACACAC	123500727	123500770	337_47
29068	2873	2	9	AC	X	17	ACACACACACACACACAC	123509053	123509070	367_78
29069	2873	2	12	AC	X	23	ACACACACACACACACACACACAC	123509073	123509096	367_78
31016	919	2	25	AC	X	49	GTGTGTGTGTGTGTGTGTGTGTGTGTGTGTGTGTGTGTGTGTGTGTGTGT	123559846	123559895	359_78
29541	1488	2	20	AC	X	39	GTGTGTGTGTGTGTGTGTGTGTGTGTGTGTGTGTGTGTGT	123597687	123597726	358_78
51956	2136	2	24	AC	5	47	GTGTGTGTGTGTGTGTGTGTGTGTGTGTGTGTGTGTGTGTGTGTGTGT	123610497	123610544	360_78
28562	1221	2	21	AC	X	41	GTGTGTGTGTGTGTGTGTGTGTGTGTGTGTGTGTGTGTGTGT	123798530	123798571	347_47
26956	1196	2	21	AC	X	41	TGTGTGTGTGTGTGTGTGTGTGTGTGTGTGTGTGTGTGTGTG	124121551	124121592	363_78
80825	3011	2	18	AC	X	35	TGTGTGTGTGTGTGTGTGTGTGTGTGTGTGTGTGTG	124139257	124139292	342_47
29052	2875	2	16	AC	X	31	CACACACACACACACACACACACACACACACA	124194031	124194062	356_76
35595	1734	2	19	AC	X	37	TGTGTGTGTGTGTGTGTGTGTGTGTGTGTGTGTGTGTG	124245984	124246021	340_47
31206	3520	2	17	AC	X	33	ACACACACACACACACACACACACACACACACAC	124273673	124273706	363_78
35439	1597	2	18	AC	X	35	ACACACACACACACACACACACACACACACACACAC	124435127	124435162	365_78
35593	1732	2	19	AC	X	37	GTGTGTGTGTGTGTGTGTGTGTGTGTGTGTGTGTGTGT	124590558	124590595	359_78
47870	2074	2	22	AC	10	43	ACACACACACACACACACACACACACACACACACACACACACAC	124874167	124874210	363_78
35576	1715	2	19	AC	X	37	CACACACACACACACACACACACACACACACACACACA	125575014	125575051	333_47
41232	2000	2	29	AC	8	57	TGTGTGTGTGTGTGTGTGTGTGTGTGTGTGTGTGTGTGTGTGTGTGTGTGTGTGTGTG	125624816	125624873	332_47
31592	2743	2	12	AC	X	23	TGTGTGTGTGTGTGTGTGTGTGTG	125707742	125707765	341_47
75668	2473	2	27	AC	2	53	ACACACACACACACACACACACACACACACACACACACACACACACACACACAC	125813873	125813926	337_47
29925	1237	2	21	AC	X	41	CACACACACACACACACACACACACACACACACACACACACA	125948926	125948967	367_78
80528	2576	2	18	AC	X	35	ACACACACACACACACACACACACACACACACACAC	126226581	126226616	361_78
29143	1479	2	20	AC	X	39	TGTGTGTGTGTGTGTGTGTGTGTGTGTGTGTGTGTGTGTG	126228129	126228168	347_47
31707	3534	2	18	AC	X	35	TGTGTGTGTGTGTGTGTGTGTGTGTGTGTGTGTGTG	126541375	126541410	340_47
56256	2195	2	27	AC	5	53	TGTGTGTGTGTGTGTGTGTGTGTGTGTGTGTGTGTGTGTGTGTGTGTGTGTGTG	126706884	126706937	338_47
35325	1369	2	15	AC	X	29	ACACACACACACACACACACACACACACAC	126758525	126758554	345_47
35457	1612	2	19	AC	X	37	TGTGTGTGTGTGTGTGTGTGTGTGTGTGTGTGTGTGTG	127009959	127009996	366_78
35453	1609	2	19	AC	X	37	TGTGTGTGTGTGTGTGTGTGTGTGTGTGTGTGTGTGTG	127324487	127324524	356_76
60655	2269	2	19	AC	11	37	CACACACACACACACACACACACACACACACACACACA	127356935	127356972	338_47
32303	1271	2	21	AC	X	41	GTGTGTGTGTGTGTGTGTGTGTGTGTGTGTGTGTGTGTGTGT	127458437	127458478	359_78
27102	1198	2	21	AC	X	41	ACACACACACACACACACACACACACACACACACACACACAC	127472749	127472790	361_78
31487	1253	2	21	AC	X	41	ACACACACACACACACACACACACACACACACACACACACAC	127476657	127476698	366_78
34821	2534	2	15	AC	X	29	TGTGTGTGTGTGTGTGTGTGTGTGTGTGTG	127489608	127489637	352_60
75494	2469	2	28	AC	6	55	ACACACACACACACACACACACACACACACACACACACACACACACACACACACAC	127630626	127630681	342_47
49764	2100	2	30	AC	10	59	ACACACACACACACACACACACACACACACACACACACACACACACACACACACACACAC	127641370	127641429	338_47
117327	4313	2	25	AC	X	49	ACACACACACACACACACACACACACACACACACACACACACACACACAC	127662634	127662683	362_78
80545	2606	2	18	AC	X	35	GTGTGTGTGTGTGTGTGTGTGTGTGTGTGTGTGTGT	127703797	127703832	361_78
27885	948	2	24	AC	X	47	GTGTGTGTGTGTGTGTGTGTGTGTGTGTGTGTGTGTGTGTGTGTGTGT	127732554	127732601	360_78
34480	1004	2	24	AC	X	47	CACACACACACACACACACACACACACACACACACACACACACACACA	127763455	127763502	331_47
28208	2939	2	14	AC	X	27	ACACACACACACACACACACACACACAC	127772590	127772617	351_56
31724	3535	2	17	AC	X	33	ACACACACACACACACACACACACACACACACAC	127903389	127903422	364_78
27051	2480	2	14	AC	X	27	TGTGTGTGTGTGTGTGTGTGTGTGTGTG	127976170	127976197	335_47
33059	2646	2	14	AC	X	27	CACACACACACACACACACACACACACA	128065464	128065491	345_47
27151	944	2	25	AC	X	49	CACACACACACACACACACACACACACACACACACACACACACACACACA	128102919	128102968	340_47
117328	4321	2	23	AC	X	45	ACACACACACACACACACACACACACACACACACACACACACACAC	128113678	128113723	361_78
28327	2927	2	16	AC	X	31	GTGTGTGTGTGTGTGTGTGTGTGTGTGTGTGT	128242597	128242628	365_78
34207	1181	2	22	AC	X	43	GTGTGTGTGTGTGTGTGTGTGTGTGTGTGTGTGTGTGTGTGTGT	128811719	128811762	356_76
31785	1056	2	23	AC	X	45	ACACACACACACACACACACACACACACACACACACACACACACAC	128868823	128868868	361_78
33108	993	2	24	AC	X	47	ACACACACACACACACACACACACACACACACACACACACACACACAC	128906003	128906050	359_78
42169	2013	2	23	AC	9	45	TGTGTGTGTGTGTGTGTGTGTGTGTGTGTGTGTGTGTGTGTGTGTG	129171579	129171624	350_52
34056	1299	2	21	AC	X	41	ACACACACACACACACACACACACACACACACACACACACAC	129238253	129238294	341_47
117330	4357	2	17	AC	X	34	ACACACACACACACACACACACACACACACACACA	129738991	129739025	363_78
35295	1342	2	20	AC	X	39	TGTGTGTGTGTGTGTGTGTGTGTGTGTGTGTGTGTGTGTG	129751038	129751077	332_47
35296	1342	2	8	AC	X	15	TGTGTGTGTGTGTGTG	129751080	129751095	332_47
61360	2279	2	20	AC	X	39	ACACACACACACACACACACACACACACACACACACACAC	129772406	129772445	357_78
29892	1131	2	22	AC	X	43	CACACACACACACACACACACACACACACACACACACACACACA	129966986	129967029	340_47
34813	1583	2	20	AC	X	39	TGTGTGTGTGTGTGTGTGTGTGTGTGTGTGTGTGTGTGTG	130427697	130427736	367_78
33482	1078	2	23	AC	X	45	TGTGTGTGTGTGTGTGTGTGTGTGTGTGTGTGTGTGTGTGTGTGTG	130460317	130460362	348_47
34189	3616	2	18	AC	X	35	ACACACACACACACACACACACACACACACACACAC	130779553	130779588	356_76
31717	1153	2	22	AC	X	43	ACACACACACACACACACACACACACACACACACACACACACAC	131169861	131169904	366_78
117332	4327	2	21	AC	X	42	ACACACACACACACACACACACACACACACACACACACACACA	131324253	131324295	359_78
76253	2478	2	19	AC	7	37	TGTGTGTGTGTGTGTGTGTGTGTGTGTGTGTGTGTGTG	131536794	131536831	365_78
28216	2938	2	14	AC	X	27	TGTGTGTGTGTGTGTGTGTGTGTGTGTG	131556156	131556183	360_78
69362	2407	2	27	AC	12	53	GTGTGTGTGTGTGTGTGTGTGTGTGTGTGTGTGTGTGTGTGTGTGTGTGTGTGT	131737072	131737125	336_47
80565	2635	2	18	AC	X	35	GTGTGTGTGTGTGTGTGTGTGTGTGTGTGTGTGTGT	131890849	131890884	356_76
32354	2704	2	14	AC	X	27	GTGTGTGTGTGTGTGTGTGTGTGTGTGT	131971361	131971388	335_47
57064	2204	2	19	AC	7	37	TGTGTGTGTGTGTGTGTGTGTGTGTGTGTGTGTGTGTG	131995916	131995953	362_78
80513	2532	2	27	AC	6	53	GTGTGTGTGTGTGTGTGTGTGTGTGTGTGTGTGTGTGTGTGTGTGTGTGTGTGT	132038492	132038545	365_78
80630	2728	2	18	AC	X	35	GTGTGTGTGTGTGTGTGTGTGTGTGTGTGTGTGTGT	132113502	132113537	356_76
29665	914	2	25	AC	X	49	GTGTGTGTGTGTGTGTGTGTGTGTGTGTGTGTGTGTGTGTGTGTGTGTGT	132461665	132461714	362_78
30563	976	2	24	AC	X	47	ACACACACACACACACACACACACACACACACACACACACACACACAC	132664909	132664956	347_47
28873	1473	2	20	AC	X	39	GTGTGTGTGTGTGTGTGTGTGTGTGTGTGTGTGTGTGTGT	132674944	132674983	343_47
29759	2834	2	13	AC	X	25	TGTGTGTGTGTGTGTGTGTGTGTGTG	132783297	132783322	353_64
60641	2268	2	30	AC	3	59	ACACACACACACACACACACACACACACACACACACACACACACACACACACACACACAC	133019820	133019879	362_78
28277	1025	2	23	AC	X	45	GTGTGTGTGTGTGTGTGTGTGTGTGTGTGTGTGTGTGTGTGTGTGT	133085075	133085120	344_47
35741	1871	2	31	AC	8	61	TGTGTGTGTGTGTGTGTGTGTGTGTGTGTGTGTGTGTGTGTGTGTGTGTGTGTGTGTGTGTG	133180965	133181026	359_78
33379	1077	2	23	AC	X	45	ACACACACACACACACACACACACACACACACACACACACACACAC	133281918	133281963	333_47
117335	4351	2	17	AC	X	34	ACACACACACACACACACACACACACACACACACA	133355463	133355497	342_47
34311	2570	2	15	AC	X	29	GTGTGTGTGTGTGTGTGTGTGTGTGTGTGT	133380035	133380064	366_78
34752	1007	2	24	AC	X	47	CACACACACACACACACACACACACACACACACACACACACACACACA	133675567	133675614	342_47
30067	971	2	24	AC	X	47	GTGTGTGTGTGTGTGTGTGTGTGTGTGTGTGTGTGTGTGTGTGTGTGT	133703770	133703817	342_47
32321	2749	2	13	AC	X	25	CACACACACACACACACACACACACA	133708121	133708146	335_47
27442	2274	2	18	AC	X	35	GTGTGTGTGTGTGTGTGTGTGTGTGTGTGTGTGTGT	134091417	134091452	336_47
31546	1255	2	21	AC	X	41	CACACACACACACACACACACACACACACACACACACACACA	134096896	134096937	333_47
35754	1882	2	32	AC	9	63	ACACACACACACACACACACACACACACACACACACACACACACACACACACACACACACACAC	134131645	134131708	361_78
30157	3494	2	18	AC	X	35	ACACACACACACACACACACACACACACACACACAC	134317067	134317102	360_78
32871	992	2	24	AC	X	47	ACACACACACACACACACACACACACACACACACACACACACACACAC	134440215	134440262	332_47
26622	2509	2	17	AC	X	33	ACACACACACACACACACACACACACACACACAC	134526207	134526240	362_78
[truncated: 2,285 more rows]
